# Supplementary material for: Hundreds of novel composite genes and chimeric genes with bacterial origins contributed to haloarchaeal evolution
Source: Genome Biol. 2018 Jun 7;19:75. doi: 10.1186/s13059-018-1454-9 (PMC5992828; doi:10.1186/s13059-018-1454-9)
Supplement: Supplementary file 1 — Annotation of the 320 ChiC-gene families detected. (XLSX 37 kb) [file 13059_2018_1454_MOESM1_ESM.xlsx]

## Sheet: SgeneFamilies
Family	COG category	COG Category: Top Level	Description	Composite family type	Cluster origin	Family distribution	Number of genomes	hgt_nelson_sathi_2012	hgt_williams_2017	Assumed Localization Psort	Domain Architecture
3304	D	CELLULAR PROCESSES AND SIGNALING	AAA ATPase containing von Willebrand factor type A (vWA)	Type II	2	conserved	142	not_considered_in_nelsonSathi_paper	FALSE	Cytoplasmic	PHA02664 + Prefoldin
5297	D	CELLULAR PROCESSES AND SIGNALING	CobQ/CobB/MinD/ParA nucleotide binding domain	Type I	10	sparsely_distributed	28	not_considered_in_nelsonSathi_paper	FALSE	Cytoplasmic	P-loop_NTPase + P-loop_NTPase
7484	D	CELLULAR PROCESSES AND SIGNALING	Cell division ATPase MinD	Type I	1	sparsely_distributed	36	not_considered_in_nelsonSathi_paper	FALSE	CytoplasmicMembrane	P-loop_NTPase + PHA02664
7120	M	CELLULAR PROCESSES AND SIGNALING	peptidase M23	ChiC	3	sparsely_distributed	19	not_considered_in_nelsonSathi_paper	FALSE	CytoplasmicMembrane	Peptidase_M23 + PMT_2 + PHA03231
10633	M	CELLULAR PROCESSES AND SIGNALING	NAD-dependent epimerase dehydratase	Type II	2	sparsely_distributed	9	not_considered_in_nelsonSathi_paper	FALSE	Cytoplasmic	CBS_pair + SDR_e
10706	M	CELLULAR PROCESSES AND SIGNALING	Inherit from arCOG: Cell surface protein	Type II	8	sparsely_distributed	9	not_considered_in_nelsonSathi_paper	FALSE	Unknown	Cadherin_repeat + PGF_pre_PGF
16973	M	CELLULAR PROCESSES AND SIGNALING	Inherit from arCOG: Cell surface protein	Type II	5	sparsely_distributed	5	not_considered_in_nelsonSathi_paper	FALSE	Unknown	PGF_pre_PGF + CARDB
17630	M	CELLULAR PROCESSES AND SIGNALING	Inherit from arCOG: S-layer domain-like protein	Type II	5	sparsely_distributed	4	not_considered_in_nelsonSathi_paper	FALSE	Cytoplasmic	Unknown + vWFA
18008	M	CELLULAR PROCESSES AND SIGNALING	Inherit from arCOG: Cell surface protein	Type II	5	sparsely_distributed	4	not_considered_in_nelsonSathi_paper	FALSE	Extracellular	Unknown + Dockerin_like
22631	M	CELLULAR PROCESSES AND SIGNALING	glycosyl transferase family 39	ChiC	4	sparsely_distributed	3	not_considered_in_nelsonSathi_paper	FALSE	CytoplasmicMembrane	Glyco_tranf_GTA_type + PMT_2
22778	M	CELLULAR PROCESSES AND SIGNALING	Inherit from arCOG: Cell surface protein	ChiC	4	sparsely_distributed	3	not_considered_in_nelsonSathi_paper	FALSE	Cytoplasmic	Unknown + Transglut_C
28853	M	CELLULAR PROCESSES AND SIGNALING	Inherit from arCOG: Cell surface protein	Type II	5	sparsely_distributed	3	not_considered_in_nelsonSathi_paper	FALSE	Unknown	Big_3_4 + DUF4625 + PGF_pre_PGF + CARDB
1416	N	CELLULAR PROCESSES AND SIGNALING	CheC, inhibitor of MCP methylation	Type II	5	conserved	128	LGT	FALSE	Cytoplasmic	CheC + CheX
5176	N	CELLULAR PROCESSES AND SIGNALING	HAMP domain	Type II	2	sparsely_distributed	29	not_considered_in_nelsonSathi_paper	FALSE	CytoplasmicMembrane	Cache_1 + HAMP + MCP_signal + MCP_signal
6194	N	CELLULAR PROCESSES AND SIGNALING	chemotaxis protein	Type I	1	sparsely_distributed	40	not_considered_in_nelsonSathi_paper	FALSE	Cytoplasmic	PHA02664 + CheW
8174	N	CELLULAR PROCESSES AND SIGNALING	CheA signal transduction histidine kinase	ChiC	6	sparsely_distributed	22	not_considered_in_nelsonSathi_paper	FALSE	Cytoplasmic	HPT + P2 + H-kinase_dim + HATPase_c + CheW_like
9003	N	CELLULAR PROCESSES AND SIGNALING	flagella	Type I	10	sparsely_distributed	22	not_considered_in_nelsonSathi_paper	FALSE	Unknown	FlaC_arch + Arch_fla_DE
11934	N	CELLULAR PROCESSES AND SIGNALING	Flagella accessory protein C (FlaC)	Type II	2	sparsely_distributed	10	not_considered_in_nelsonSathi_paper	FALSE	Cytoplasmic	FlaC_arch + Arch_fla_DE
17864	N	CELLULAR PROCESSES AND SIGNALING	K07330 archaeal flagellar protein FlaG	Type I	1	sparsely_distributed	4	not_considered_in_nelsonSathi_paper	FALSE	Cytoplasmic	Arch_flagellin + Big_2
17896	N	CELLULAR PROCESSES AND SIGNALING	CheA signal transduction histidine kinase	Type II	7	sparsely_distributed	4	not_considered_in_nelsonSathi_paper	FALSE	Cytoplasmic	HPT + P2 + H-kinase_dim + HATPase_c + CheW_like
22969	N	CELLULAR PROCESSES AND SIGNALING	fla cluster protein	Type I	1	sparsely_distributed	3	not_considered_in_nelsonSathi_paper	FALSE	Cytoplasmic	TauE + Arch_fla_DE
23133	N	CELLULAR PROCESSES AND SIGNALING	Protein of unknown function (DUF1628)	Type I	1	sparsely_distributed	3	not_considered_in_nelsonSathi_paper	FALSE	Unknown	DUF1628 + Unknown
28151	N	CELLULAR PROCESSES AND SIGNALING	CheA signal transduction histidine kinase	Type II	7	sparsely_distributed	3	not_considered_in_nelsonSathi_paper	FALSE	Cytoplasmic	H-kinase_dim + HATPase_c + CheW_like
3855	O	CELLULAR PROCESSES AND SIGNALING	Matrixin	Type I	1	sparsely_distributed	53	not_considered_in_nelsonSathi_paper	FALSE	Cytoplasmic	ZnMc + ZnMc
6277	O	CELLULAR PROCESSES AND SIGNALING	Heat shock protein DnaJ domain protein	Type II	2	sparsely_distributed	24	not_considered_in_nelsonSathi_paper	FALSE	Cytoplasmic	SOG2 + DnaJ
8066	O	CELLULAR PROCESSES AND SIGNALING	alkyl hydroperoxide reductase Thiol specific antioxidant Mal allergen	Type II	2	sparsely_distributed	19	not_considered_in_nelsonSathi_paper	FALSE	Unknown	Bcp + PHA02664
9411	O	CELLULAR PROCESSES AND SIGNALING	Peptidase S8 and S53 subtilisin kexin sedolisin	ChiC	9	sparsely_distributed	14	not_considered_in_nelsonSathi_paper	FALSE	Extracellular	Peptidases_S8_S53 + Peptidase_M14NE-CP-C_like
9859	O	CELLULAR PROCESSES AND SIGNALING	Peptidase S8 and S53 subtilisin kexin sedolisin	ChiC	6	sparsely_distributed	8	not_considered_in_nelsonSathi_paper	FALSE	Extracellular	Peptidases_S8_S53 + Dockerin_I + CarboxypepD_reg + CarboxypepD_reg + CarboxypepD_reg + CARDB
10261	O	CELLULAR PROCESSES AND SIGNALING	Peptidase family M48	Type II	2	sparsely_distributed	9	not_considered_in_nelsonSathi_paper	FALSE	CytoplasmicMembrane	DUF3784 + Peptidase_M48
10730	O	CELLULAR PROCESSES AND SIGNALING	Peptidase S8 and S53 subtilisin kexin sedolisin	ChiC	3	sparsely_distributed	10	not_considered_in_nelsonSathi_paper	FALSE	Extracellular	Peptidases_S8_S53 + CarboxypepD_reg + Type_II_cohesin + Dockerin_I
11653	O	CELLULAR PROCESSES AND SIGNALING	Peptidase S8 and S53 subtilisin kexin sedolisin	Type II	2	sparsely_distributed	8	not_considered_in_nelsonSathi_paper	FALSE	Extracellular	Peptidases_S8_S53 + CarboxypepD_reg + CarboxypepD_reg
16984	O	CELLULAR PROCESSES AND SIGNALING	Peptidase S8 and S53 subtilisin kexin sedolisin	ChiC	6	sparsely_distributed	5	not_considered_in_nelsonSathi_paper	FALSE	Extracellular	Peptidases_S8_Thermitase_like + Glyco_hydro_26
17040	O	CELLULAR PROCESSES AND SIGNALING	Peptidase S8 and S53 subtilisin kexin sedolisin	ChiC	4	sparsely_distributed	6	not_considered_in_nelsonSathi_paper	FALSE	Extracellular	Peptidases_S8_S53 + CARDB + CarboxypepD_reg + CarboxypepD_reg + DUF4480
17531	O	CELLULAR PROCESSES AND SIGNALING	Peptidase S8 and S53 subtilisin kexin sedolisin	ChiC	3	sparsely_distributed	4	not_considered_in_nelsonSathi_paper	FALSE	Extracellular	Peptidases_S8_S53 + Peptidase_M14NE-CP-C_like + Reeler_cohesin_like + Dockerin_I
18015	O	CELLULAR PROCESSES AND SIGNALING	Redoxin	ChiC	9	sparsely_distributed	3	not_considered_in_nelsonSathi_paper	FALSE	Unknown	Unknown + TlpA_like_family
23210	O	CELLULAR PROCESSES AND SIGNALING	OsmC-like protein	ChiC	4	sparsely_distributed	3	not_considered_in_nelsonSathi_paper	FALSE	Cytoplasmic	lipoyl_domain + OsmC
25865	O	CELLULAR PROCESSES AND SIGNALING	cell division control protein 48	Type II	2	sparsely_distributed	3	not_considered_in_nelsonSathi_paper	FALSE	CytoplasmicMembrane	DUF4010 + AAA
26838	O	CELLULAR PROCESSES AND SIGNALING	Acts as a chaperone (By similarity)	ChiC	4	sparsely_distributed	3	not_considered_in_nelsonSathi_paper	FALSE	Cytoplasmic	NBD_sugar-kinase_HSP70_actin + GrpE + STKc_PknB_like
6907	T	CELLULAR PROCESSES AND SIGNALING	FHA domain	ChiC	6	sparsely_distributed	24	not_considered_in_nelsonSathi_paper	FALSE	Cytoplasmic	zf-ribbon_3 + FHA
7812	T	CELLULAR PROCESSES AND SIGNALING	PAS PAC sensor signal transduction histidine kinase	ChiC	6	sparsely_distributed	9	FALSE	FALSE	CytoplasmicMembrane	HisKA + HATPase_c + DUF1349
8287	T	CELLULAR PROCESSES AND SIGNALING	Universal stress protein	ChiC	4	sparsely_distributed	13	not_considered_in_nelsonSathi_paper	FALSE	Cytoplasmic	USP_Like + USP_Like + fer2
8408	T	CELLULAR PROCESSES AND SIGNALING	Serine threonine protein kinase	Type II	5	sparsely_distributed	16	not_considered_in_nelsonSathi_paper	FALSE	Cytoplasmic	HEAT_EZ + PKc_like
10801	T	CELLULAR PROCESSES AND SIGNALING	Signal transduction histidine kinase	Type II	8	sparsely_distributed	6	not_considered_in_nelsonSathi_paper	FALSE	CytoplasmicMembrane	MEDS + GAF_3 + GAF_3 + HisKA + HATPase_c
12148	T	CELLULAR PROCESSES AND SIGNALING	Pyrrolo-quinoline quinone	Type II	7	sparsely_distributed	7	not_considered_in_nelsonSathi_paper	FALSE	Unknown	ARM + ARM + PQQ_DH_like
13590	T	CELLULAR PROCESSES AND SIGNALING	Pyrrolo-quinoline quinone	Type II	7	sparsely_distributed	6	not_considered_in_nelsonSathi_paper	FALSE	Unknown	CARDB + PQQ_DH_like + PKD + PKD + PKD + PKD + PGF_pre_PGF
14246	T	CELLULAR PROCESSES AND SIGNALING	Pyrrolo-quinoline quinone	Type II	7	sparsely_distributed	4	not_considered_in_nelsonSathi_paper	FALSE	Unknown	PQQ_DH_like + PKc_like
14773	T	CELLULAR PROCESSES AND SIGNALING	Protein phosphatase 2C	Type II	2	sparsely_distributed	6	not_considered_in_nelsonSathi_paper	FALSE	Cytoplasmic	PP2Cc + FHA
15040	T	CELLULAR PROCESSES AND SIGNALING	FIST	ChiC	9	sparsely_distributed	5	not_considered_in_nelsonSathi_paper	FALSE	CytoplasmicMembrane	HAMP + MCP_signal + FIST + FIST_C
15362	T	CELLULAR PROCESSES AND SIGNALING	PAS fold	ChiC	6	sparsely_distributed	6	not_considered_in_nelsonSathi_paper	FALSE	CytoplasmicMembrane	FhlA + HATPase_c + PAS + PAS
15375	T	CELLULAR PROCESSES AND SIGNALING	PAS PAC sensor protein	Type II	8	sparsely_distributed	5	not_considered_in_nelsonSathi_paper	FALSE	Cytoplasmic	PAS + GAF_3 + PAS + GAF_2 + HTH_10
17613	T	CELLULAR PROCESSES AND SIGNALING	Pyrrolo-quinoline quinone	Type I	10	sparsely_distributed	4	not_considered_in_nelsonSathi_paper	FALSE	Unknown	PKD + PKD + PQQ_DH_like + PKD + PKD + PKD + CARDB + ISOPREN_C2_like
18002	T	CELLULAR PROCESSES AND SIGNALING	Response regulator receiver domain	Type I	1	sparsely_distributed	4	not_considered_in_nelsonSathi_paper	FALSE	Cytoplasmic	CheF-arch + REC
22982	T	CELLULAR PROCESSES AND SIGNALING	Signal transduction histidine kinase	ChiC	6	sparsely_distributed	3	not_considered_in_nelsonSathi_paper	FALSE	CytoplasmicMembrane	MEDS + FhlA + FhlA + GAF_3 + HisKA + HATPase_c
23278	T	CELLULAR PROCESSES AND SIGNALING	Histidine kinase	Type I	1	sparsely_distributed	3	not_considered_in_nelsonSathi_paper	FALSE	Unknown	Unknown + PAS
1546	U	CELLULAR PROCESSES AND SIGNALING	Sec-independent periplasmic protein translocase	Type II	5	conserved	154	not_considered_in_nelsonSathi_paper	FALSE	CytoplasmicMembrane	TatC + TatC
4470	U	CELLULAR PROCESSES AND SIGNALING	transfer complex protein	Type II	2	sparsely_distributed	35	not_considered_in_nelsonSathi_paper	FALSE	Cytoplasmic	DUF3487 + P-loop_NTPase
6673	U	CELLULAR PROCESSES AND SIGNALING	Peptidase S26B, signal peptidase	Type I	1	sparsely_distributed	29	not_considered_in_nelsonSathi_paper	FALSE	CytoplasmicMembrane	S26_SPase_I + Pacs-1
7277	U	CELLULAR PROCESSES AND SIGNALING	Sec-independent periplasmic protein translocase	Type I	1	sparsely_distributed	18	not_considered_in_nelsonSathi_paper	FALSE	CytoplasmicMembrane	Nha1_C + TatC
14282	U	CELLULAR PROCESSES AND SIGNALING	transfer complex protein	ChiC	9	sparsely_distributed	8	not_considered_in_nelsonSathi_paper	FALSE	Cytoplasmic	Unknown + DEXDc
2914	V	CELLULAR PROCESSES AND SIGNALING	CRISPR-associated protein, Csh1 family	Type II	2	sparsely_distributed	67	not_considered_in_nelsonSathi_paper	FALSE	Unknown	Unknown + Cas8a1_I-A
3507	V	CELLULAR PROCESSES AND SIGNALING	FtsX-like permease family	Type II	2	sparsely_distributed	35	not_considered_in_nelsonSathi_paper	FALSE	CytoplasmicMembrane	FtsX + MacB_PCD + FtsX
4813	V	CELLULAR PROCESSES AND SIGNALING	Inherit from arCOG: nucleotide binding protein, PINc	Type II	2	sparsely_distributed	42	not_considered_in_nelsonSathi_paper	FALSE	CytoplasmicMembrane	zf-ribbon_3 + zf-ribbon_3 + RseC_MucC
5138	V	CELLULAR PROCESSES AND SIGNALING	Restriction endonuclease	ChiC	6	sparsely_distributed	29	not_considered_in_nelsonSathi_paper	FALSE	Cytoplasmic	Mrr_cat + HTH_42
7700	V	CELLULAR PROCESSES AND SIGNALING	Eco57I restriction-modification methylase	Type II	2	sparsely_distributed	15	not_considered_in_nelsonSathi_paper	FALSE	Cytoplasmic	HSDR_N + Methyltransf_26 + AdoMet_MTases + TaqI_C
9584	V	CELLULAR PROCESSES AND SIGNALING	AAA domain (dynein-related subfamily)	Type II	2	sparsely_distributed	10	not_considered_in_nelsonSathi_paper	FALSE	Unknown	P-loop_NTPase + AAA
12136	V	CELLULAR PROCESSES AND SIGNALING	NA	ChiC	4	sparsely_distributed	7	not_considered_in_nelsonSathi_paper	FALSE	Cytoplasmic	Unknown + HNH_2
12775	V	CELLULAR PROCESSES AND SIGNALING	Inherit from eurNOG: hnh endonuclease	ChiC	6	sparsely_distributed	9	not_considered_in_nelsonSathi_paper	FALSE	CytoplasmicMembrane	HNHc + RPA_2b-aaRSs_OBF_like
13156	V	CELLULAR PROCESSES AND SIGNALING	Restriction endonuclease	ChiC	9	sparsely_distributed	9	not_considered_in_nelsonSathi_paper	FALSE	CytoplasmicMembrane	Mrr_cat + Pentapeptide
13414	V	CELLULAR PROCESSES AND SIGNALING	type I restriction-modification system	Type II	2	sparsely_distributed	6	not_considered_in_nelsonSathi_paper	FALSE	Cytoplasmic	HSDR_N + AdoMet_MTases
15002	V	CELLULAR PROCESSES AND SIGNALING	Membrane protein NosY	Type I	10	sparsely_distributed	5	not_considered_in_nelsonSathi_paper	FALSE	Unknown	LEA_2 + LEA_2 + LEA_2 + LEA_2
17986	V	CELLULAR PROCESSES AND SIGNALING	hnh endonuclease	Type II	2	sparsely_distributed	4	not_considered_in_nelsonSathi_paper	FALSE	Cytoplasmic	GIY-YIG_Cterm + HNHc
21190	V	CELLULAR PROCESSES AND SIGNALING	HNH endonuclease	ChiC	3	sparsely_distributed	4	not_considered_in_nelsonSathi_paper	FALSE	Cytoplasmic	DRP + HNHc
23077	V	CELLULAR PROCESSES AND SIGNALING	Inherit from eurNOG: Eco57I restriction-modification methylase	ChiC	6	sparsely_distributed	3	not_considered_in_nelsonSathi_paper	FALSE	Cytoplasmic	Unknown + AdoMet_Mtases
24070	V	CELLULAR PROCESSES AND SIGNALING	Inherit from eurNOG: Eco57I restriction-modification methylase	Type II	7	sparsely_distributed	3	not_considered_in_nelsonSathi_paper	FALSE	Cytoplasmic	Unknown + AdoMet_Mtases
7306	J	INFORMATION STORAGE AND PROCESSING	Piwi domain	ChiC	3	sparsely_distributed	19	not_considered_in_nelsonSathi_paper	FALSE	Cytoplasmic	RPA_2b-aaRSs_OBF_like + Piwi-like
8744	J	INFORMATION STORAGE AND PROCESSING	Metallo-beta-lactamase superfamily	ChiC	3	sparsely_distributed	14	not_considered_in_nelsonSathi_paper	FALSE	Cytoplasmic	Lactamase_B + BSP_II
1438	K	INFORMATION STORAGE AND PROCESSING	GCN5-related N-acetyltransferase	ChiC	3	conserved	158	not_considered_in_nelsonSathi_paper	FALSE	Cytoplasmic	NAT_SF + NAT_SF
2646	K	INFORMATION STORAGE AND PROCESSING	Inherit from arCOG: Sigma-70 like region 4 HTH domain-containing protein	Type II	2	sparsely_distributed	49	not_considered_in_nelsonSathi_paper	FALSE	Unknown	Unknown + HTH_28
3938	K	INFORMATION STORAGE AND PROCESSING	transcriptional regulator trmb	Type I	1	sparsely_distributed	42	not_considered_in_nelsonSathi_paper	LGT	Cytoplasmic	DSRD + HTH_ARSR
4070	K	INFORMATION STORAGE AND PROCESSING	von Willebrand factor type A	Type II	2	sparsely_distributed	32	not_considered_in_nelsonSathi_paper	FALSE	Cytoplasmic	Peptidase_M73 + vWFA
5079	K	INFORMATION STORAGE AND PROCESSING	Transcriptional regulator	ChiC	6	sparsely_distributed	31	not_considered_in_nelsonSathi_paper	FALSE	Cytoplasmic	HTH_ARSR + P-loop_NTPas
5334	K	INFORMATION STORAGE AND PROCESSING	Inherit from arCOG: Transcriptional regulator	Type I	1	sparsely_distributed	27	not_considered_in_nelsonSathi_paper	FALSE	Cytoplasmic	HTH_ARSR + Hemerythrin-like
9950	K	INFORMATION STORAGE AND PROCESSING	Stabilizes TBP binding to an archaeal box-A promoter. Also responsible for recruiting RNA polymerase II to the pre- initiation complex (DNA-TBP-TFIIB) (By similarity)	Type II	5	sparsely_distributed	16	not_considered_in_nelsonSathi_paper	FALSE	Cytoplasmic	CYCLIN + CYCLIN
12031	K	INFORMATION STORAGE AND PROCESSING	Inherit from eurNOG: transcriptional regulator trmb	ChiC	9	sparsely_distributed	6	not_considered_in_nelsonSathi_paper	FALSE	Unknown	TrmB + PLDc_SF + ribokinase_pfkB_like
13028	K	INFORMATION STORAGE AND PROCESSING	Inherit from arCOG: Thrombospondin type 3 repeat-containing protein	Type I	1	sparsely_distributed	7	not_considered_in_nelsonSathi_paper	FALSE	Unknown	Unknown + Dockerin_like
17495	K	INFORMATION STORAGE AND PROCESSING	NA	Type I	10	sparsely_distributed	4	not_considered_in_nelsonSathi_paper	FALSE	Unknown	Unknown + MarR_2
18303	K	INFORMATION STORAGE AND PROCESSING	DNA-directed RNA polymerase, subunit a'	Type I	10	sparsely_distributed	4	not_considered_in_nelsonSathi_paper	FALSE	Cytoplasmic	RNAP_largest_subunit_C + Hint + RNAP_largest_subunit_C
22647	K	INFORMATION STORAGE AND PROCESSING	NA	Type I	10	sparsely_distributed	3	not_considered_in_nelsonSathi_paper	FALSE	Cytoplasmic	Toprim_N + Unknown
26013	K	INFORMATION STORAGE AND PROCESSING	NA	Type I	1	sparsely_distributed	3	not_considered_in_nelsonSathi_paper	FALSE	Cytoplasmic	Unknown + HTH_ARSR
1113	L	INFORMATION STORAGE AND PROCESSING	Integrase	Type II	2	conserved	113	not_considered_in_nelsonSathi_paper	FALSE	Cytoplasmic	Phage_int_SAM_1 + DNA_BRE_C
1476	L	INFORMATION STORAGE AND PROCESSING	Inherit from arCOG: nucleic acid binding OB-fold tRNA helicase-type	Type I	1	sparsely_distributed	85	not_considered_in_nelsonSathi_paper	LGT	Cytoplasmic	GrpE + SoSSB_OBF
1516	L	INFORMATION STORAGE AND PROCESSING	DNA replication factor Dna2	ChiC	3	conserved	150	FALSE	FALSE	Cytoplasmic	Cas4_I-A_I-B_I-C_I-D_II-B + Cas4_I-A_I-B_I-C_I-D_II-B + AAA + AAA_12
1649	L	INFORMATION STORAGE AND PROCESSING	Inherit from arCOG: Integrase	Type II	2	sparsely_distributed	83	not_considered_in_nelsonSathi_paper	FALSE	Cytoplasmic	Unknown + DNA_BRE_C
2501	L	INFORMATION STORAGE AND PROCESSING	Inherit from arCOG: Structure-specific nuclease with 5'-flap endonuclease and 5'-3' exonuclease activities involved in DNA replication and repair. During DNA replication, cleaves the 5'-overhanging flap structure that is generated by displacement synthesis when DNA polymerase encounters the 5'-end of a downstream Okazaki fragment. Binds the unpaired 3'-DNA end and kinks the DNA to facilitate 5' c…	Type II	2	sparsely_distributed	88	not_considered_in_nelsonSathi_paper	FALSE	Unknown	Unknown + DUF4129
3461	L	INFORMATION STORAGE AND PROCESSING	Inherit from COG: Aaa atpase	Type II	2	sparsely_distributed	55	not_considered_in_nelsonSathi_paper	FALSE	Cytoplasmic	P-loop_NTPase + Unknown
3926	L	INFORMATION STORAGE AND PROCESSING	HhH1	Type I	1	sparsely_distributed	56	not_considered_in_nelsonSathi_paper	FALSE	Cytoplasmic	HHH_5 + RNase_H_2
5298	L	INFORMATION STORAGE AND PROCESSING	Inherit from COG: Aaa atpase	Type II	2	sparsely_distributed	24	not_considered_in_nelsonSathi_paper	FALSE	Cytoplasmic	P-loop_NTPase + TraG-D_C
6529	L	INFORMATION STORAGE AND PROCESSING	Inherit from arCOG: Domain of unknown function DUF87	Type II	5	sparsely_distributed	15	not_considered_in_nelsonSathi_paper	FALSE	Cytoplasmic	Unknown + TraG-D_C
7108	L	INFORMATION STORAGE AND PROCESSING	ABC-type uncharacterized transport system	Type II	5	sparsely_distributed	20	not_considered_in_nelsonSathi_paper	FALSE	Extracellular	ABC_transp_aux + SNc + ABC_transp_aux + LTD
7193	L	INFORMATION STORAGE AND PROCESSING	DEAD DEAH box helicase	Type II	5	sparsely_distributed	11	not_considered_in_nelsonSathi_paper	FALSE	Cytoplasmic	DEAD + HELICc + DUF1998
8213	L	INFORMATION STORAGE AND PROCESSING	Inherit from COG: Involved in DNA double-strand break repair (DSBR). The Rad50 Mre11 complex possesses single-strand endonuclease activity and ATP-dependent double-strand-specific 3'-5' exonuclease activity. Rad50 provides an ATP-dependent control of Mre11 by unwinding and or repositioning DNA ends into the Mre11 active site (By similarity)	Type II	2	sparsely_distributed	13	not_considered_in_nelsonSathi_paper	FALSE	Cytoplasmic	AAA_23 + Tropomyosin_1 + SbcCD_C
9800	L	INFORMATION STORAGE AND PROCESSING	Inherit from COG: Aaa atpase	ChiC	6	sparsely_distributed	8	not_considered_in_nelsonSathi_paper	FALSE	Cytoplasmic	Unknown + Unknown
9961	L	INFORMATION STORAGE AND PROCESSING	ABC-type uncharacterized transport system	Type I	1	sparsely_distributed	12	not_considered_in_nelsonSathi_paper	FALSE	Extracellular	ABC_transp_aux + ABC_transp_aux + SNc
10994	L	INFORMATION STORAGE AND PROCESSING	DNA topoisomerase	Type I	1	sparsely_distributed	8	FALSE	FALSE	Cytoplasmic	TOPRIM_TopoIA_TopoIII + TOP1Ac + Hint + LAGLIDADG_3 + HTH_ARSR + Hint + TOP1Ac + zf-C4_Topoisom + zf-C4_Topoisom + HHH_5
12120	L	INFORMATION STORAGE AND PROCESSING	DEAD DEAH box helicase	ChiC	6	sparsely_distributed	7	not_considered_in_nelsonSathi_paper	FALSE	Cytoplasmic	DEXDc + HELICc
12123	L	INFORMATION STORAGE AND PROCESSING	DEAD DEAH box helicase	Type II	2	sparsely_distributed	7	not_considered_in_nelsonSathi_paper	FALSE	Cytoplasmic	DEXDc + HELICc + DUF1998
12178	L	INFORMATION STORAGE AND PROCESSING	mcm family	Type I	10	sparsely_distributed	7	not_considered_in_nelsonSathi_paper	FALSE	Cytoplasmic	MCM_N + Hint + P-loop_NTPase
13466	L	INFORMATION STORAGE AND PROCESSING	Possesses two activities a DNA synthesis (polymerase) and an exonucleolytic activity that degrades single stranded DNA in the 3'- to 5'-direction. Has a template-primer preference which is characteristic of a replicative DNA polymerase (By similarity)	Type I	10	sparsely_distributed	6	not_considered_in_nelsonSathi_paper	FALSE	Cytoplasmic	PolC_DP2 + Hint + PolC + Hint + LAGLIDADG_3 + PolC
13481	L	INFORMATION STORAGE AND PROCESSING	Part of the RFC clamp loader complex which loads the PCNA sliding clamp onto DNA (By similarity)	Type I	1	sparsely_distributed	6	not_considered_in_nelsonSathi_paper	FALSE	Cytoplasmic	AAA + Hint + Phage_endo_I + HintC + Rep_fac_C
13594	L	INFORMATION STORAGE AND PROCESSING	DNA topoisomerase VI subunit B	Type I	10	sparsely_distributed	6	not_considered_in_nelsonSathi_paper	FALSE	Cytoplasmic	HATPase_c + Hint + TopoIIB_Trans
14692	L	INFORMATION STORAGE AND PROCESSING	DNA polymerase	Type II	5	sparsely_distributed	6	not_considered_in_nelsonSathi_paper	FALSE	Cytoplasmic	DEDDy_DNA_polB_exo + POLBc + POLBc + Hint + Hint + POLBc
15284	L	INFORMATION STORAGE AND PROCESSING	DNA polymerase	Type II	5	sparsely_distributed	5	FALSE	FALSE	Cytoplasmic	DEDDy_DNA_polB_exo + POLBc + HintN + POLBc + Hint + POLBc
15306	L	INFORMATION STORAGE AND PROCESSING	Inherit from COG: Aaa atpase	Type II	5	sparsely_distributed	5	not_considered_in_nelsonSathi_paper	FALSE	Cellwall	P-loop_NTPase + TraG-D_C + Toprim_N
16086	L	INFORMATION STORAGE AND PROCESSING	DNA polymerase	Type II	5	sparsely_distributed	5	FALSE	FALSE	Cytoplasmic	DnaQ_like_exo + Hint + LAGLIDADG_3 + HintC + DnaQ_like_exo + POLBc
16437	L	INFORMATION STORAGE AND PROCESSING	nuclease-like protein	Type II	2	sparsely_distributed	6	not_considered_in_nelsonSathi_paper	FALSE	Extracellular	PHA02664 + SNc + Excalibur
16455	L	INFORMATION STORAGE AND PROCESSING	DNA topoisomerase VI subunit B	Type I	1	sparsely_distributed	5	not_considered_in_nelsonSathi_paper	FALSE	Cytoplasmic	HATPase_c + Hint + TopoIIB_Trans
17432	L	INFORMATION STORAGE AND PROCESSING	Inherit from arCOG: Poly(R)-hydroxyalkanoic acid synthase, class III, PhaC subunit	Type I	1	sparsely_distributed	4	not_considered_in_nelsonSathi_paper	FALSE	Cytoplasmic	PASTA_pknB + HHH_5
17827	L	INFORMATION STORAGE AND PROCESSING	ATP-dependent helicase	Type I	10	sparsely_distributed	4	FALSE	FALSE	Cytoplasmic	P-loop_NTPase + Hint + LAGLIDADG_3 + DEXDc + HELICc + DEAD_assoc
17969	L	INFORMATION STORAGE AND PROCESSING	ABC-type uncharacterized transport system	Type I	1	sparsely_distributed	3	not_considered_in_nelsonSathi_paper	FALSE	Extracellular	SNc + ABC_transp_aux + LTD
17997	L	INFORMATION STORAGE AND PROCESSING	Sliding clamp subunit. Responsible for tethering the catalytic subunit of DNA polymerase to DNA during high-speed replication (By similarity)	Type I	1	sparsely_distributed	4	not_considered_in_nelsonSathi_paper	FALSE	Cytoplasmic	HHH_5 + PCNA
18305	L	INFORMATION STORAGE AND PROCESSING	Possesses two activities a DNA synthesis (polymerase) and an exonucleolytic activity that degrades single stranded DNA in the 3'- to 5'-direction. Has a template-primer preference which is characteristic of a replicative DNA polymerase (By similarity)	Type I	10	sparsely_distributed	4	not_considered_in_nelsonSathi_paper	FALSE	Cytoplasmic	PolC_DP2 + Hint + PolC + Hint + PolC
20980	L	INFORMATION STORAGE AND PROCESSING	NA	Type II	2	sparsely_distributed	4	not_considered_in_nelsonSathi_paper	FALSE	Cytoplasmic	AE_Prim_S_like + Unknown
22798	L	INFORMATION STORAGE AND PROCESSING	DNA polymerase	Type II	5	sparsely_distributed	3	FALSE	FALSE	Cytoplasmic	DnaQ_like_exo + Hint + HintC + DnaQ_like_exo + POLBc + Hint + LAGLIDADG_3 + POLBc
23343	L	INFORMATION STORAGE AND PROCESSING	mcm family	Type I	1	sparsely_distributed	3	not_considered_in_nelsonSathi_paper	FALSE	Cellwall	MCM_N + Hint + Hint + LAGLIDADG_3 + Hint + Hint + Hint
1784	C	METABOLISM	cytochrome	ChiC	3	conserved	111	LGT	FALSE	CytoplasmicMembrane	GrpE + cytochrome_b_C
8367	C	METABOLISM	blue (type 1) copper domain-containing protein	ChiC	3	sparsely_distributed	13	not_considered_in_nelsonSathi_paper	FALSE	Unknown	ThuA + CBM_4_9 + CBM_4_9 + CBM_4_9 + Cupredoxin
8910	C	METABOLISM	Blue (Type 1) copper domain protein	Type II	2	sparsely_distributed	13	not_considered_in_nelsonSathi_paper	FALSE	Unknown	Cupredoxin + Unknown
9619	C	METABOLISM	Copper binding proteins, plastocyanin/azurin family	ChiC	9	sparsely_distributed	10	not_considered_in_nelsonSathi_paper	FALSE	CytoplasmicMembrane	Cupredoxin + Unknown
15405	C	METABOLISM	Copper binding proteins, plastocyanin/azurin family	ChiC	6	sparsely_distributed	5	not_considered_in_nelsonSathi_paper	FALSE	Unknown	Halocyanin + SHOCT
26070	C	METABOLISM	Ferredoxin	ChiC	6	sparsely_distributed	3	not_considered_in_nelsonSathi_paper	FALSE	CytoplasmicMembrane	MFS + fer2
1424	E	METABOLISM	glyoxalase bleomycin resistance protein dioxygenase	Type II	7	conserved	159	LGT	LGT	Cytoplasmic	Glyoxalase_I + Glo_EDI_BRP_like
1685	E	METABOLISM	domain protein	ChiC	3	conserved	134	LGT	FALSE	CytoplasmicMembrane	Transglut_core + DUF4129
3451	E	METABOLISM	Inherit from arCOG: domain protein	Type I	1	sparsely_distributed	77	not_considered_in_nelsonSathi_paper	FALSE	Unknown	Peptidase_MA_2 + CARDB
4353	E	METABOLISM	polysaccharide deacetylase	ChiC	3	sparsely_distributed	30	not_considered_in_nelsonSathi_paper	FALSE	Cytoplasmic	Unknown + CE4_DAC_u1_6s
5843	E	METABOLISM	Inherit from arCOG: adhesin-like protein	ChiC	3	sparsely_distributed	30	LGT	FALSE	Unknown	Transglut_core + DUF4129
6419	E	METABOLISM	Extracellular solute-binding protein family 5	ChiC	3	sparsely_distributed	22	not_considered_in_nelsonSathi_paper	FALSE	Extracellular	PBP2_NikA_DppA_OppA_like + PBP2_NikA_DppA_OppA_like
6982	E	METABOLISM	binding-protein-dependent transport systems inner membrane component	Type II	7	sparsely_distributed	18	not_considered_in_nelsonSathi_paper	FALSE	CytoplasmicMembrane	TM_PBP2 + TM_PBP2
7420	E	METABOLISM	peptidase C45 acyl-coenzyme A 6-aminopenicillanic acid acyl-transferase	Type II	2	sparsely_distributed	15	not_considered_in_nelsonSathi_paper	FALSE	Cytoplasmic	MM_CoA_mutase + Ntn_hydrolase
7893	E	METABOLISM	Extracellular solute-binding protein family 5	ChiC	3	sparsely_distributed	14	not_considered_in_nelsonSathi_paper	FALSE	Unknown	TAT_signal + PBP2_NikA_DppA_OppA_like + PBP2_NikA_DppA_OppA_like
9415	E	METABOLISM	Receptor family ligand binding region	Type II	2	sparsely_distributed	12	not_considered_in_nelsonSathi_paper	FALSE	Unknown	Unknown + Periplasmic_Binding_Protein_Type_2
21388	E	METABOLISM	Inherit from arCOG: domain protein	Type II	2	sparsely_distributed	4	not_considered_in_nelsonSathi_paper	FALSE	Unknown	CARDB + GH99_GH71_like
9396	F	METABOLISM	5'-nucleotidase	ChiC	9	sparsely_distributed	11	not_considered_in_nelsonSathi_paper	FALSE	Cellwall	YhcR_OBF_like + MPP_superfamily + 5_nucleotid_C + Dockerin_II
11478	F	METABOLISM	Deoxycytidine triphosphate deaminase	Type I	1	sparsely_distributed	8	not_considered_in_nelsonSathi_paper	FALSE	Cytoplasmic	trimeric_dUTPase + Hint + HTH_XRE + trimeric_dUTPase
17788	F	METABOLISM	Formyl transferase	ChiC	4	sparsely_distributed	4	not_considered_in_nelsonSathi_paper	FALSE	Cytoplasmic	ISOPREN_C2_like + FMT_core
23281	F	METABOLISM	Provides the precursors necessary for DNA synthesis. Catalyzes the biosynthesis of deoxyribonucleotides from the corresponding ribonucleotides (By similarity)	Type II	8	sparsely_distributed	3	LGT	FALSE	Cellwall	Ribonuc_red_lgN + RNR_PFL + Hint + RNR_II_dimer + Hint + HintC + RNR_PFL + TSCPD
26062	F	METABOLISM	CMP dCMP deaminase zinc-binding	ChiC	4	sparsely_distributed	3	not_considered_in_nelsonSathi_paper	FALSE	Cytoplasmic	Unknown + nucleoside_deaminase
1318	G	METABOLISM	polysaccharide deacetylase	Type II	2	sparsely_distributed	77	not_considered_in_nelsonSathi_paper	FALSE	Cytoplasmic	PHA02664 + CE4_DAC_u1_6s
2895	G	METABOLISM	Glucan 14-alpha-glucosidase	ChiC	9	sparsely_distributed	72	LGT	FALSE	Cellwall	Glyco_hydro_15 + GH15_N + Glyco_hydro_15
3843	G	METABOLISM	Glycoside hydrolase 97	ChiC	4	sparsely_distributed	53	not_considered_in_nelsonSathi_paper	FALSE	Unknown	GH97_N + Glyco_hydro_97 + CBM6-CBM35-CBM36_like + GH97_C + DOMON_glucodextranase_like
4023	G	METABOLISM	Bacterial extracellular solute-binding protein	ChiC	6	sparsely_distributed	46	FALSE	FALSE	CytoplasmicMembrane	MCP_signal + PBP2_UgpB
4401	G	METABOLISM	ec 3.1.3.25	ChiC	4	sparsely_distributed	38	FALSE	FALSE	Cytoplasmic	NadF + IMPase
5210	G	METABOLISM	PbH1	ChiC	6	sparsely_distributed	30	not_considered_in_nelsonSathi_paper	FALSE	CytoplasmicMembrane	Unknown + PKD
6145	G	METABOLISM	Pectate lyase	ChiC	4	sparsely_distributed	20	not_considered_in_nelsonSathi_paper	FALSE	Cytoplasmic	DUF1349 + Pectate_lyase_3
7864	G	METABOLISM	glycoside hydrolase family 2 sugar binding	ChiC	4	sparsely_distributed	14	not_considered_in_nelsonSathi_paper	FALSE	Cytoplasmic	Glyco_hydro_2 + Glyco_hydro_2_C + Laminin_G_3 + Glyco_hydro_2_C + LamG + Bgal_small_N
12862	G	METABOLISM	Ricin-type beta-trefoil lectin domain	ChiC	4	sparsely_distributed	7	not_considered_in_nelsonSathi_paper	FALSE	Cytoplasmic	Unknown + RicinB_lectin_2
13268	G	METABOLISM	Domain of unknown function (DUF1083)	ChiC	4	sparsely_distributed	4	not_considered_in_nelsonSathi_paper	FALSE	Unknown	Glyco_hydro_2_C + FN3
15053	G	METABOLISM	Pectate lyase	ChiC	4	sparsely_distributed	5	not_considered_in_nelsonSathi_paper	FALSE	Extracellular	Pectate_lyase_3 + RICIN
15190	G	METABOLISM	Fibronectin type III domain protein	ChiC	4	sparsely_distributed	4	not_considered_in_nelsonSathi_paper	FALSE	Extracellular	Glyco_hydro_2_C + FN3 + PKD + PKD
15192	G	METABOLISM	Domain of unknown function (DUF1083)	ChiC	4	sparsely_distributed	5	not_considered_in_nelsonSathi_paper	FALSE	Unknown	Glyco_hydro_2_C + FN3 + DOMON_like
17674	G	METABOLISM	HAD-superfamily hydrolase, subfamily IIA	ChiC	6	sparsely_distributed	4	not_considered_in_nelsonSathi_paper	FALSE	Cytoplasmic	PC_cytidylyltransferase + HAD_like
17758	G	METABOLISM	Ricin-type beta-trefoil lectin domain	ChiC	6	sparsely_distributed	4	not_considered_in_nelsonSathi_paper	FALSE	Extracellular	Glyco_hydro_11 + CBM6_cellulase-like + PKD
22812	G	METABOLISM	PKD domain containing protein	Type II	7	sparsely_distributed	3	not_considered_in_nelsonSathi_paper	FALSE	Unknown	Hepar_II_III + PKD + PKD
23188	G	METABOLISM	Ricin-type beta-trefoil lectin domain	ChiC	4	sparsely_distributed	3	not_considered_in_nelsonSathi_paper	FALSE	Cytoplasmic	PI-PLCc_GDPD_SF + RICIN
25805	G	METABOLISM	Domain of unknown function (DUF1083)	ChiC	6	sparsely_distributed	3	not_considered_in_nelsonSathi_paper	FALSE	Unknown	Glyco_hydro_2_C + FN3 + CBM6_cellulase-like + FN3 + FN3
25806	G	METABOLISM	Domain of unknown function (DUF1083)	ChiC	4	sparsely_distributed	3	not_considered_in_nelsonSathi_paper	FALSE	Extracellular	Glyco_hydro_2_C + FN3 + FN3 + PKD
25818	G	METABOLISM	Fibronectin type III domain protein	ChiC	9	sparsely_distributed	3	not_considered_in_nelsonSathi_paper	FALSE	Extracellular	GH43_62_32_68 + Unknown
28845	G	METABOLISM	PKD domain containing protein	ChiC	9	sparsely_distributed	3	not_considered_in_nelsonSathi_paper	FALSE	Cytoplasmic	Unknown + PKD
29046	G	METABOLISM	PKD domain containing protein	Type II	2	sparsely_distributed	3	not_considered_in_nelsonSathi_paper	FALSE	Extracellular	CarboxypepD_reg + PKD + PGF_CTERM
29153	G	METABOLISM	NA	ChiC	6	sparsely_distributed	3	not_considered_in_nelsonSathi_paper	FALSE	Unknown	Glyco_hydro_2_C + PKD + PKD
29164	G	METABOLISM	Carbohydrate binding domain	ChiC	9	sparsely_distributed	3	not_considered_in_nelsonSathi_paper	FALSE	Cytoplasmic	Unknown + PKD
1352	H	METABOLISM	dihydropteroate synthase	ChiC	6	conserved	146	LGT	LGT	Cytoplasmic	Mur_ligase_M + Mur_ligase_C + DHPS
8616	H	METABOLISM	molybdenum cofactor	Type I	1	sparsely_distributed	12	LGT	FALSE	Cytoplasmic	PHA02664 + MoCF_BD
9070	H	METABOLISM	PhoD-like phosphatase	ChiC	6	sparsely_distributed	11	not_considered_in_nelsonSathi_paper	FALSE	Cytoplasmic	MPP_PhoD + Laminin_B
15090	H	METABOLISM	PhoD-like phosphatase	ChiC	9	sparsely_distributed	5	not_considered_in_nelsonSathi_paper	FALSE	Unknown	MPP_PhoD + Reeler_cohesin_like + Dockerin_like
18560	H	METABOLISM	dihydropteroate synthase	ChiC	4	sparsely_distributed	4	not_considered_in_nelsonSathi_paper	FALSE	Cytoplasmic	Mur_ligase_M + Mur_ligase_C + Pterin_binding
3882	I	METABOLISM	MaoC domain protein dehydratase	ChiC	9	sparsely_distributed	44	FALSE	FALSE	Cytoplasmic	CBS_pair + R_hydratase
7640	I	METABOLISM	AMP-dependent synthetase and ligase	Type II	7	sparsely_distributed	15	not_considered_in_nelsonSathi_paper	FALSE	Cytoplasmic	Hemerythrin + AFD_class_I
1329	P	METABOLISM	TrkA-C domain protein	ChiC	3	conserved	120	not_considered_in_nelsonSathi_paper	FALSE	CytoplasmicMembrane	RunxI + TrkA_C
1790	P	METABOLISM	Copper-binding protein	ChiC	3	conserved	99	FALSE	LGT	Unknown	NosL + Pectate_lyase_3
1906	P	METABOLISM	monovalent cation H antiporter subunit E	Type II	2	conserved	118	LGT	FALSE	Unknown	MNHE + USP_Like
6046	P	METABOLISM	NMT1 THI5 like domain protein	ChiC	3	sparsely_distributed	23	not_considered_in_nelsonSathi_paper	FALSE	Cytoplasmic	HTH + Periplasmic_Binding_Protein_Type_2
7973	P	METABOLISM	Inherit from arCOG: Ferrichrome-binding protein	ChiC	4	sparsely_distributed	14	not_considered_in_nelsonSathi_paper	FALSE	Unknown	DUF4399 + DUF4399
9636	P	METABOLISM	Inherit from COG: TRAP transporter, solute receptor (TAXI family	Type II	2	sparsely_distributed	10	not_considered_in_nelsonSathi_paper	FALSE	Unknown	Periplasmic_Binding_Protein_Type_2 + Periplasmic_Binding_Protein_Type_2
10259	P	METABOLISM	Nitrite and sulfite reductase 4Fe-4S	ChiC	4	sparsely_distributed	9	FALSE	FALSE	Cytoplasmic	TST_Repeat_1 + TST_Repeat_2 + NIR_SIR_ferr + NIR_SIR + NIR_SIR_ferr + NIR_SIR
17835	P	METABOLISM	binding-protein-dependent transport systems inner membrane component	ChiC	4	sparsely_distributed	4	not_considered_in_nelsonSathi_paper	FALSE	CytoplasmicMembrane	TM_PBP2 + TM_PBP2 + ABC_Carb_Solutes_like + TOBE_2
22227	P	METABOLISM	Copper-binding protein	Type II	5	sparsely_distributed	3	not_considered_in_nelsonSathi_paper	FALSE	Unknown	Peptidase_M73 + PL-6
22326	P	METABOLISM	sulfatase	ChiC	4	sparsely_distributed	3	not_considered_in_nelsonSathi_paper	FALSE	Cytoplasmic	Unknown + alkPPc
28359	P	METABOLISM	periplasmic binding protein	ChiC	9	sparsely_distributed	3	not_considered_in_nelsonSathi_paper	FALSE	Cellwall	TroA-like + PGF_pre_PGF
22761	Q	METABOLISM	Methyltransferase type 11	Type II	2	sparsely_distributed	3	not_considered_in_nelsonSathi_paper	FALSE	Cytoplasmic	PHD_SF + AdoMet_MTases + PKc_like
998	S	POORLY CHARACTERIZED	NA	ChiC	3	conserved	158	not_considered_in_nelsonSathi_paper	FALSE	CytoplasmicMembrane	TM2 + MFS + zf-ribbon_3
1430	S	POORLY CHARACTERIZED	Deoxyribonuclease rho motif-related TRAM	ChiC	3	conserved	161	not_considered_in_nelsonSathi_paper	FALSE	Cytoplasmic	TRAM + Sigma70_ner
1468	S	POORLY CHARACTERIZED	NA	Type I	1	conserved	156	not_considered_in_nelsonSathi_paper	FALSE	Cytoplasmic	COG3905 + Ribosomal_L32p
1536	S	POORLY CHARACTERIZED	Domain of unknown function (DUF309)	ChiC	3	conserved	153	not_considered_in_nelsonSathi_paper	FALSE	Cytoplasmic	DUF309 + AFD_class_I
1601	S	POORLY CHARACTERIZED	Arylsulfotransferase (ASST)	ChiC	3	sparsely_distributed	94	FALSE	FALSE	Unknown	Arylsulfotrans + NHL
1607	S	POORLY CHARACTERIZED	Stage V sporulation protein R-like protein	ChiC	4	conserved	138	LGT	FALSE	Cytoplasmic	SpoVR + SpoVR
1776	S	POORLY CHARACTERIZED	chlorite dismutase	ChiC	6	conserved	157	LGT	FALSE	Cytoplasmic	Chlor_dismutase + ABM
2176	S	POORLY CHARACTERIZED	Inherit from arCOG: Nucleic acid binding OB-fold tRNA helicase-type	Type I	1	conserved	143	not_considered_in_nelsonSathi_paper	FALSE	Cytoplasmic	RPA_2b-aaRSs_OBF_like + PHA02664
2659	S	POORLY CHARACTERIZED	DoxX family	Type II	2	conserved	83	not_considered_in_nelsonSathi_paper	FALSE	CytoplasmicMembrane	DoxX + DoxX
3438	S	POORLY CHARACTERIZED	conserved repeat domain protein	Type II	2	sparsely_distributed	52	LGT	FALSE	CytoplasmicMembrane	DUF11 + DUF58
3475	S	POORLY CHARACTERIZED	Inherit from arCOG: chromosome segregation ATPase-like protein	Type II	2	conserved	107	not_considered_in_nelsonSathi_paper	FALSE	Unknown	halo_sig_pep + Unknown
3663	S	POORLY CHARACTERIZED	NA	ChiC	3	conserved	128	not_considered_in_nelsonSathi_paper	LGT	Cytoplasmic	Unknown + PHA02664
4184	S	POORLY CHARACTERIZED	Domain of unknown function (DUF1508)	ChiC	6	sparsely_distributed	41	FALSE	FALSE	CytoplasmicMembrane	DUF1508 + DUF1508 + DUF1508 + DUF1508 + DUF1508
4228	S	POORLY CHARACTERIZED	Inherit from arCOG: Cell surface glycoprotein	Type II	2	sparsely_distributed	54	not_considered_in_nelsonSathi_paper	FALSE	Unknown	Unknown + CARDB
4399	S	POORLY CHARACTERIZED	Inherit from arCOG: Cell surface glycoprotein	Type I	1	sparsely_distributed	54	not_considered_in_nelsonSathi_paper	FALSE	Unknown	DUF1102 + PGF_pre_PGF + CARDB
4491	S	POORLY CHARACTERIZED	Oxidoreductase family, NAD-binding Rossmann fold	ChiC	4	sparsely_distributed	37	FALSE	FALSE	Cytoplasmic	GFO_IDH_MocA + GFO_IDH_MocA_C + Aldo_ket_red
5019	S	POORLY CHARACTERIZED	Inherit from arCOG: Cell surface glycoprotein	ChiC	3	sparsely_distributed	30	not_considered_in_nelsonSathi_paper	FALSE	Unknown	Unknown + PGF_CTERM
5023	S	POORLY CHARACTERIZED	NA	Type II	2	sparsely_distributed	30	not_considered_in_nelsonSathi_paper	FALSE	Cytoplasmic	Unknown + DUF885
5266	S	POORLY CHARACTERIZED	Inherit from eurNOG: Protein of unknown function (DUF499)	Type II	2	sparsely_distributed	28	not_considered_in_nelsonSathi_paper	FALSE	Cytoplasmic	DUF499 + RAMP_I_III
5402	S	POORLY CHARACTERIZED	Inherit from arCOG: domain protein	Type I	1	sparsely_distributed	40	not_considered_in_nelsonSathi_paper	FALSE	CytoplasmicMembrane	Transglut_core + DUF4129
5890	S	POORLY CHARACTERIZED	NA	Type II	2	sparsely_distributed	24	not_considered_in_nelsonSathi_paper	FALSE	Cytoplasmic	Unknown + DUF327
6202	S	POORLY CHARACTERIZED	Uncharacterized conserved protein (DUF2249)	ChiC	3	sparsely_distributed	21	not_considered_in_nelsonSathi_paper	FALSE	Cytoplasmic	SirA_YedF_YeeD + DUF2249 + DUF2249 + DUF2249
6245	S	POORLY CHARACTERIZED	Inherit from arCOG: Cell surface glycoprotein	Type I	10	sparsely_distributed	33	not_considered_in_nelsonSathi_paper	FALSE	Unknown	CARDB + CARDB
6262	S	POORLY CHARACTERIZED	Integral membrane protein DUF95	Type I	1	sparsely_distributed	26	not_considered_in_nelsonSathi_paper	FALSE	CytoplasmicMembrane	Unknown + DUF95
6293	S	POORLY CHARACTERIZED	NA	Type II	2	sparsely_distributed	37	not_considered_in_nelsonSathi_paper	FALSE	Unknown	Peptidase_M14NE-CP-C_like + CarboxypepD_reg
6391	S	POORLY CHARACTERIZED	nitrite nitrate reduction protein	ChiC	3	sparsely_distributed	25	not_considered_in_nelsonSathi_paper	FALSE	CytoplasmicMembrane	ABC2_membrane + ABC2_membrane
6666	S	POORLY CHARACTERIZED	NA	Type I	1	sparsely_distributed	39	not_considered_in_nelsonSathi_paper	FALSE	Cytoplasmic	Peptidase_M73 + PHA02664
6701	S	POORLY CHARACTERIZED	NA	Type II	5	sparsely_distributed	27	not_considered_in_nelsonSathi_paper	FALSE	Unknown	Unknown + Unknown
6761	S	POORLY CHARACTERIZED	NA	Type II	2	sparsely_distributed	12	not_considered_in_nelsonSathi_paper	FALSE	CytoplasmicMembrane	P-loop_NTPase + PPP4R2
6778	S	POORLY CHARACTERIZED	NA	Type II	2	sparsely_distributed	18	not_considered_in_nelsonSathi_paper	FALSE	Cytoplasmic	Unknown + CE4_DAC_u1_6s
6818	S	POORLY CHARACTERIZED	NA	Type II	8	sparsely_distributed	26	not_considered_in_nelsonSathi_paper	FALSE	Cytoplasmic	Unknown + wac + Mt_ATP-synt_B
6988	S	POORLY CHARACTERIZED	NA	ChiC	3	sparsely_distributed	18	not_considered_in_nelsonSathi_paper	FALSE	Cytoplasmic	Surface_antigen + Unknown
7253	S	POORLY CHARACTERIZED	RDD domain containing protein	Type II	2	sparsely_distributed	16	not_considered_in_nelsonSathi_paper	FALSE	CytoplasmicMembrane	TraB + RDD
7351	S	POORLY CHARACTERIZED	NA	Type II	2	sparsely_distributed	9	not_considered_in_nelsonSathi_paper	FALSE	CytoplasmicMembrane	Unknown + PMT_2
7390	S	POORLY CHARACTERIZED	NA	Type II	7	sparsely_distributed	16	not_considered_in_nelsonSathi_paper	FALSE	Cytoplasmic	Unknown + Unknown
7522	S	POORLY CHARACTERIZED	NA	Type II	2	sparsely_distributed	16	not_considered_in_nelsonSathi_paper	FALSE	Unknown	Unknown + ATP-synt_C
7534	S	POORLY CHARACTERIZED	NA	ChiC	3	sparsely_distributed	40	not_considered_in_nelsonSathi_paper	FALSE	Cytoplasmic	DNA_pol_phi + Unknown
7537	S	POORLY CHARACTERIZED	Protein of unknown function (DUF2029)	ChiC	3	sparsely_distributed	16	not_considered_in_nelsonSathi_paper	FALSE	CytoplasmicMembrane	Unknown + DUF2029
7802	S	POORLY CHARACTERIZED	Inherit from arCOG: domain protein	Type I	1	sparsely_distributed	15	not_considered_in_nelsonSathi_paper	FALSE	Unknown	CARDB + PGF_pre_PGF
7803	S	POORLY CHARACTERIZED	NA	Type I	1	sparsely_distributed	15	not_considered_in_nelsonSathi_paper	FALSE	Cytoplasmic	Unknown + HHH_5
7923	S	POORLY CHARACTERIZED	Inherit from arCOG: adhesin-like protein	Type I	1	sparsely_distributed	14	not_considered_in_nelsonSathi_paper	FALSE	Unknown	CARDB + CARDB + Cupredoxin
8164	S	POORLY CHARACTERIZED	NA	Type II	7	sparsely_distributed	16	LGT	FALSE	Cytoplasmic	Mrr_cat + Unknown
8241	S	POORLY CHARACTERIZED	Inherit from arCOG: chromosome segregation ATPase-like protein	Type II	5	sparsely_distributed	13	not_considered_in_nelsonSathi_paper	FALSE	Unknown	DDOST_48kD + ABC_transp_aux + A4_beta-galactosidase_middle_domain + DUF4493 + CarboxypepD_reg + PHP_HisPPas
8246	S	POORLY CHARACTERIZED	Inherit from arCOG: domain protein	Type II	7	sparsely_distributed	13	not_considered_in_nelsonSathi_paper	FALSE	CytoplasmicMembrane	PKD + PGF_pre_PGF
8252	S	POORLY CHARACTERIZED	Inherit from arCOG: adhesin-like protein	Type II	5	sparsely_distributed	13	not_considered_in_nelsonSathi_paper	FALSE	Cellwall	CARDB + FLgD_tudor + CARDB + PGF_pre_PGF
8535	S	POORLY CHARACTERIZED	NA	Type II	2	sparsely_distributed	16	not_considered_in_nelsonSathi_paper	FALSE	Cytoplasmic	Unknown + HNHc
8561	S	POORLY CHARACTERIZED	Inherit from arCOG: Cell surface glycoprotein	Type II	2	sparsely_distributed	18	not_considered_in_nelsonSathi_paper	FALSE	Unknown	Unknown + PGF_CTERM
8925	S	POORLY CHARACTERIZED	NA	Type I	1	sparsely_distributed	10	not_considered_in_nelsonSathi_paper	FALSE	Cytoplasmic	Cas4_I-A_I-B_I-C_I-D_II-B + SIR2
8947	S	POORLY CHARACTERIZED	Inherit from arCOG: adhesin-like protein	Type I	1	sparsely_distributed	14	not_considered_in_nelsonSathi_paper	FALSE	Unknown	CARDB + CARDB + CARDB + CARDB
9078	S	POORLY CHARACTERIZED	NA	Type II	7	sparsely_distributed	11	not_considered_in_nelsonSathi_paper	FALSE	Cytoplasmic	Unknown + TIM_phosphate_binding
9079	S	POORLY CHARACTERIZED	SWIM zinc finger	ChiC	6	sparsely_distributed	11	FALSE	FALSE	Cytoplasmic	SWIM + Unknown
9120	S	POORLY CHARACTERIZED	NA	Type I	1	sparsely_distributed	11	not_considered_in_nelsonSathi_paper	FALSE	Cytoplasmic	DUF2250 + DUF2250
9311	S	POORLY CHARACTERIZED	von Willebrand factor type A domain	Type II	2	sparsely_distributed	12	not_considered_in_nelsonSathi_paper	FALSE	Unknown	choice_anch_A + vWFA
9523	S	POORLY CHARACTERIZED	NA	Type II	2	sparsely_distributed	14	not_considered_in_nelsonSathi_paper	FALSE	Unknown	AlgX_N_like + DUF3827
9648	S	POORLY CHARACTERIZED	beta-lactamase domain protein	ChiC	9	sparsely_distributed	10	not_considered_in_nelsonSathi_paper	FALSE	Cytoplasmic	An_peroxidase_bacterial_1 + LTD
9808	S	POORLY CHARACTERIZED	Gas vesicle protein GvpN	ChiC	3	sparsely_distributed	8	not_considered_in_nelsonSathi_paper	FALSE	Cytoplasmic	HHH_5 + P-loop_NTPase
9833	S	POORLY CHARACTERIZED	NA	ChiC	3	sparsely_distributed	10	not_considered_in_nelsonSathi_paper	FALSE	Cytoplasmic	Unknown + DUF3883
10100	S	POORLY CHARACTERIZED	Prenyltransferase that catalyzes the transfer of the geranylgeranyl moiety of geranylgeranyl diphosphate (GGPP) to the C3 hydroxyl of sn-glycerol-1-phosphate (G1P). This reaction is the first ether-bond-formation step in the biosynthesis of archaeal membrane lipids (By similarity)	Type I	1	sparsely_distributed	10	not_considered_in_nelsonSathi_paper	FALSE	Cytoplasmic	TIM_phosphate_binding + TIM_phosphate_binding
10236	S	POORLY CHARACTERIZED	NA	Type II	2	sparsely_distributed	8	not_considered_in_nelsonSathi_paper	FALSE	Cytoplasmic	Methyltransf_26 + Unknown
10272	S	POORLY CHARACTERIZED	Stage V sporulation protein R-like protein	ChiC	6	sparsely_distributed	9	not_considered_in_nelsonSathi_paper	FALSE	Cytoplasmic	SpoVR + Hint + HTH_XRE + LAGLIDADG_3 + LAGLIDADG_3 + Hint + SpoVR
10583	S	POORLY CHARACTERIZED	Periplasmic copper-binding protein	Type I	1	sparsely_distributed	9	not_considered_in_nelsonSathi_paper	FALSE	Extracellular	Unknown + PGF_CTERM
10729	S	POORLY CHARACTERIZED	PKD	ChiC	3	sparsely_distributed	9	not_considered_in_nelsonSathi_paper	FALSE	Unknown	PKD + BiPBP_C
10731	S	POORLY CHARACTERIZED	Inherit from arCOG: Fibronectin type III domain protein	Type II	2	sparsely_distributed	11	not_considered_in_nelsonSathi_paper	FALSE	Extracellular	Pectate_lyase_3 + Cadherin_repeat
11067	S	POORLY CHARACTERIZED	maltose O-acetyltransferase (EC 2.3.1.79)	ChiC	4	sparsely_distributed	8	not_considered_in_nelsonSathi_paper	FALSE	Cytoplasmic	DUF2255 + LbetaH
11101	S	POORLY CHARACTERIZED	CARDB	Type I	1	sparsely_distributed	8	not_considered_in_nelsonSathi_paper	FALSE	Cellwall	CARDB + CARDB + CARDB + CARDB + ISOPREN_C2_like
11542	S	POORLY CHARACTERIZED	NA	Type II	2	sparsely_distributed	8	not_considered_in_nelsonSathi_paper	FALSE	Cytoplasmic	Unknown + OrfB_Zn_ribbon
11698	S	POORLY CHARACTERIZED	NA	Type I	1	sparsely_distributed	10	not_considered_in_nelsonSathi_paper	FALSE	CytoplasmicMembrane	Unknown + DUF4013
11734	S	POORLY CHARACTERIZED	NA	Type II	2	sparsely_distributed	9	not_considered_in_nelsonSathi_paper	FALSE	Unknown	halo_sig_pep + Unknown
11807	S	POORLY CHARACTERIZED	NA	Type II	2	sparsely_distributed	11	not_considered_in_nelsonSathi_paper	FALSE	Cytoplasmic	Peptidase_U35_2 + Peptidases_S8_S53
12074	S	POORLY CHARACTERIZED	NA	ChiC	4	sparsely_distributed	7	not_considered_in_nelsonSathi_paper	FALSE	Cytoplasmic	Ferritin_like + Ferritin_like
12105	S	POORLY CHARACTERIZED	NA	ChiC	3	sparsely_distributed	6	not_considered_in_nelsonSathi_paper	FALSE	Cytoplasmic	Unknown + MPP_superfamily
12115	S	POORLY CHARACTERIZED	NA	Type II	2	sparsely_distributed	5	not_considered_in_nelsonSathi_paper	FALSE	CytoplasmicMembrane	HTTM + DUF393
12154	S	POORLY CHARACTERIZED	Alpha beta hydrolase fold protein	Type II	7	sparsely_distributed	7	not_considered_in_nelsonSathi_paper	FALSE	Cytoplasmic	ApbA + Esterase_lipase
12191	S	POORLY CHARACTERIZED	Inherit from arCOG: adhesin-like protein	Type I	1	sparsely_distributed	7	not_considered_in_nelsonSathi_paper	FALSE	Unknown	Reeler_cohesin_like + PGF_pre_PGF
12194	S	POORLY CHARACTERIZED	NA	Type I	1	sparsely_distributed	7	not_considered_in_nelsonSathi_paper	FALSE	Unknown	A2M_N + A2M_N + Dockerin_like
12552	S	POORLY CHARACTERIZED	Inherit from arCOG: Fibronectin type III domain protein	ChiC	9	sparsely_distributed	7	not_considered_in_nelsonSathi_paper	FALSE	Extracellular	Big_1 + Unknown
12726	S	POORLY CHARACTERIZED	NA	Type II	2	sparsely_distributed	7	not_considered_in_nelsonSathi_paper	FALSE	Cytoplasmic	Unknown + Periplasmic_Binding_Protein_Type_2
12785	S	POORLY CHARACTERIZED	NA	Type II	5	sparsely_distributed	7	not_considered_in_nelsonSathi_paper	FALSE	Unknown	Unknown + Methyltransf_26
12920	S	POORLY CHARACTERIZED	Inherit from arCOG: chromosome segregation ATPase-like protein	Type II	2	sparsely_distributed	8	not_considered_in_nelsonSathi_paper	FALSE	Unknown	CARDB + PGF_CTERM
12955	S	POORLY CHARACTERIZED	PKD	ChiC	3	sparsely_distributed	15	not_considered_in_nelsonSathi_paper	FALSE	Extracellular	PKD + NAP
13032	S	POORLY CHARACTERIZED	Inherit from arCOG: Cell surface glycoprotein	Type II	2	sparsely_distributed	13	not_considered_in_nelsonSathi_paper	FALSE	Cytoplasmic	DUF1510 + CARDB
13215	S	POORLY CHARACTERIZED	NA	ChiC	6	sparsely_distributed	7	not_considered_in_nelsonSathi_paper	FALSE	Cytoplasmic	Unknown + Unknown
13357	S	POORLY CHARACTERIZED	Cell surface glycoprotein	Type I	1	sparsely_distributed	6	not_considered_in_nelsonSathi_paper	FALSE	Unknown	DUF1628 + CarboxypepD_reg + CARDB
13387	S	POORLY CHARACTERIZED	NA	Type II	2	sparsely_distributed	6	not_considered_in_nelsonSathi_paper	FALSE	Cytoplasmic	Unknown + DUF3883
13469	S	POORLY CHARACTERIZED	permease	ChiC	3	sparsely_distributed	6	not_considered_in_nelsonSathi_paper	FALSE	CytoplasmicMembrane	DUF998 + CobT
13522	S	POORLY CHARACTERIZED	Cell surface glycoprotein	Type II	2	sparsely_distributed	6	not_considered_in_nelsonSathi_paper	FALSE	Cytoplasmic	CarboxypepD_reg + Peptidase_M14NE-CP-C_like + CarboxypepD_reg
13586	S	POORLY CHARACTERIZED	Inherit from NOG: alpha-l-glutamate ligase-like protein	ChiC	4	sparsely_distributed	6	not_considered_in_nelsonSathi_paper	FALSE	CytoplasmicMembrane	7TM_transglut + ATP-grasp_4
13617	S	POORLY CHARACTERIZED	NA	ChiC	3	sparsely_distributed	6	not_considered_in_nelsonSathi_paper	FALSE	Cytoplasmic	Phage_portal + KTSC
14348	S	POORLY CHARACTERIZED	Protein of unknown function (DUF3592)	Type II	2	sparsely_distributed	6	not_considered_in_nelsonSathi_paper	FALSE	CytoplasmicMembrane	DUF3592 + PrgH
14521	S	POORLY CHARACTERIZED	NA	ChiC	3	sparsely_distributed	9	not_considered_in_nelsonSathi_paper	FALSE	CytoplasmicMembrane	PhageMin_Tail + DNA_pol_phi
14685	S	POORLY CHARACTERIZED	Inherit from arCOG: Cell surface protein	Type II	2	sparsely_distributed	9	not_considered_in_nelsonSathi_paper	FALSE	Unknown	PGF_pre_PGF + PKD + PGF_CTERM
15048	S	POORLY CHARACTERIZED	NA	Type II	2	sparsely_distributed	5	not_considered_in_nelsonSathi_paper	FALSE	Cytoplasmic	AAA_16 + Unknown
15106	S	POORLY CHARACTERIZED	Inherit from arCOG: domain protein	Type I	1	sparsely_distributed	5	not_considered_in_nelsonSathi_paper	FALSE	Unknown	Reeler_cohesin_like + PGF_pre_PGF + CARDB
15121	S	POORLY CHARACTERIZED	Inherit from NOG: S-layer-related duplication domain protein	Type II	2	sparsely_distributed	5	not_considered_in_nelsonSathi_paper	FALSE	Unknown	Unknown + Big_3_4
15225	S	POORLY CHARACTERIZED	NA	ChiC	6	sparsely_distributed	5	not_considered_in_nelsonSathi_paper	FALSE	Cytoplasmic	Ferritin_like + Unknown
15270	S	POORLY CHARACTERIZED	NA	Type II	2	sparsely_distributed	5	not_considered_in_nelsonSathi_paper	FALSE	CytoplasmicMembrane	AAA_22 + Unknown
15334	S	POORLY CHARACTERIZED	NA	Type I	10	sparsely_distributed	5	not_considered_in_nelsonSathi_paper	FALSE	Unknown	CARDB + CARDB + CARDB
15342	S	POORLY CHARACTERIZED	Inherit from arCOG: Cell surface glycoprotein	Type II	5	sparsely_distributed	5	not_considered_in_nelsonSathi_paper	FALSE	Unknown	Unknown + Unknown
15353	S	POORLY CHARACTERIZED	NA	Type I	10	sparsely_distributed	5	not_considered_in_nelsonSathi_paper	FALSE	Extracellular	Reeler_cohesin_like + PKD + Dockerin_like
15365	S	POORLY CHARACTERIZED	Inherit from NOG: Protein of unknown function (DUF1102)	ChiC	9	sparsely_distributed	5	not_considered_in_nelsonSathi_paper	FALSE	Unknown	DUF1102 + Laminin_G_3
16521	S	POORLY CHARACTERIZED	Pfam:DUF304	Type II	2	sparsely_distributed	6	not_considered_in_nelsonSathi_paper	FALSE	Unknown	bPH_2 + zf-ribbon_3
17583	S	POORLY CHARACTERIZED	NA	Type II	5	sparsely_distributed	5	not_considered_in_nelsonSathi_paper	FALSE	Cellwall	Dockerin_like + Unknown
17618	S	POORLY CHARACTERIZED	GtrA family	Type I	10	sparsely_distributed	4	not_considered_in_nelsonSathi_paper	FALSE	CytoplasmicMembrane	GtrA + PMT_2
17677	S	POORLY CHARACTERIZED	NA	ChiC	9	sparsely_distributed	4	not_considered_in_nelsonSathi_paper	FALSE	Extracellular	Ferritin_like + LTD
17685	S	POORLY CHARACTERIZED	NA	ChiC	4	sparsely_distributed	4	not_considered_in_nelsonSathi_paper	FALSE	Unknown	DUF4394 + Ferritin_like
17877	S	POORLY CHARACTERIZED	NA	Type II	2	sparsely_distributed	4	not_considered_in_nelsonSathi_paper	FALSE	Cytoplasmic	P-loop_NTPase + ABC_ATPase
17970	S	POORLY CHARACTERIZED	Pyridoxamine 5'-phosphate oxidase	Type II	2	sparsely_distributed	4	not_considered_in_nelsonSathi_paper	FALSE	Cytoplasmic	Unknown + PNPOx/FlaRed_like
18173	S	POORLY CHARACTERIZED	NA	ChiC	4	sparsely_distributed	4	not_considered_in_nelsonSathi_paper	FALSE	Unknown	Ferritin_like + Spond_N
19365	S	POORLY CHARACTERIZED	CopC domain	ChiC	3	sparsely_distributed	4	not_considered_in_nelsonSathi_paper	FALSE	CytoplasmicMembrane	Unknown + CopD
20589	S	POORLY CHARACTERIZED	NA	ChiC	3	sparsely_distributed	4	not_considered_in_nelsonSathi_paper	FALSE	Unknown	CRA + Malectin
20614	S	POORLY CHARACTERIZED	NA	Type II	5	sparsely_distributed	4	not_considered_in_nelsonSathi_paper	FALSE	Cytoplasmic	Unknown + Unknown
21233	S	POORLY CHARACTERIZED	NA	Type I	1	sparsely_distributed	4	not_considered_in_nelsonSathi_paper	FALSE	CytoplasmicMembrane	zinc_ribbon_2 + Tic20 + SHOCT
22083	S	POORLY CHARACTERIZED	NA	ChiC	4	sparsely_distributed	3	not_considered_in_nelsonSathi_paper	FALSE	Extracellular	Malectin + CBM6_cellulase-like + GH16_laminarinase_like
22304	S	POORLY CHARACTERIZED	NA	ChiC	4	sparsely_distributed	3	not_considered_in_nelsonSathi_paper	FALSE	Unknown	Pectate_lyase_3 + Unknown
22318	S	POORLY CHARACTERIZED	NA	ChiC	4	sparsely_distributed	3	not_considered_in_nelsonSathi_paper	FALSE	Unknown	Ferritin_like + CHRD
22593	S	POORLY CHARACTERIZED	NA	Type II	7	sparsely_distributed	3	not_considered_in_nelsonSathi_paper	FALSE	Unknown	Hepar_II_III + Unknown
22642	S	POORLY CHARACTERIZED	Inherit from arCOG: Cell surface glycoprotein	ChiC	3	sparsely_distributed	3	not_considered_in_nelsonSathi_paper	FALSE	CytoplasmicMembrane	Unknown + CARDB
22677	S	POORLY CHARACTERIZED	NA	Type I	1	sparsely_distributed	3	not_considered_in_nelsonSathi_paper	FALSE	Cytoplasmic	Prim-Pol + D5_N + primase_Cterm
22746	S	POORLY CHARACTERIZED	NA	ChiC	3	sparsely_distributed	3	not_considered_in_nelsonSathi_paper	FALSE	Unknown	DUF1510 + Lysyl_oxidase
23233	S	POORLY CHARACTERIZED	NA	Type II	5	sparsely_distributed	3	not_considered_in_nelsonSathi_paper	FALSE	CytoplasmicMembrane	Unknown + Unknown
23919	S	POORLY CHARACTERIZED	beta-lactamase domain protein	Type II	5	sparsely_distributed	3	not_considered_in_nelsonSathi_paper	FALSE	Cytoplasmic	LTD + Lactamase_B
25869	S	POORLY CHARACTERIZED	Inherit from arCOG: polysaccharide deacetylase	Type I	1	sparsely_distributed	4	not_considered_in_nelsonSathi_paper	FALSE	Unknown	Biotinyl_lipoyl_domains + CE4_SF + CE4_SF
25978	S	POORLY CHARACTERIZED	NA	Type II	2	sparsely_distributed	3	not_considered_in_nelsonSathi_paper	FALSE	Cytoplasmic	DUF2213 + DNA_pol_phi
26041	S	POORLY CHARACTERIZED	NA	ChiC	3	sparsely_distributed	3	not_considered_in_nelsonSathi_paper	FALSE	CytoplasmicMembrane	AmtB + P-loop_NTPase
26330	S	POORLY CHARACTERIZED	NA	Type I	1	sparsely_distributed	3	not_considered_in_nelsonSathi_paper	FALSE	CytoplasmicMembrane	DUF3592 + GIDE
26392	S	POORLY CHARACTERIZED	NA	Type I	10	sparsely_distributed	3	not_considered_in_nelsonSathi_paper	FALSE	Cellwall	PGF_pre_PGF + CARDB + CARDB
26519	S	POORLY CHARACTERIZED	NA	Type II	5	sparsely_distributed	3	not_considered_in_nelsonSathi_paper	FALSE	Extracellular	Pectinesterase + Dockerin_like
28161	S	POORLY CHARACTERIZED	NA	Type II	5	sparsely_distributed	3	not_considered_in_nelsonSathi_paper	FALSE	Unknown	Unknown + PKD
28163	S	POORLY CHARACTERIZED	NA	Type II	2	sparsely_distributed	3	not_considered_in_nelsonSathi_paper	FALSE	Cytoplasmic	bPH_3 + SHOCT
28178	S	POORLY CHARACTERIZED	NA	Type II	2	sparsely_distributed	3	not_considered_in_nelsonSathi_paper	FALSE	Cytoplasmic	Periplasmic_Binding_Protein_Type_2 + Unknown
29127	S	POORLY CHARACTERIZED	Inherit from NOG: LPXTG-motif cell wall anchor domain	ChiC	3	sparsely_distributed	3	not_considered_in_nelsonSathi_paper	FALSE	Cytoplasmic	PsbQ + NHL
