# Supplementary material for: Hundreds of novel composite genes and chimeric genes with bacterial origins contributed to haloarchaeal evolution
Source: Genome Biol. 2018 Jun 7;19:75. doi: 10.1186/s13059-018-1454-9 (PMC5992828; doi:10.1186/s13059-018-1454-9)
Supplement: Supplementary file 3 — BLAST and phylogenetic taxonomic assignments of composite gene family components. (XLSX 23 kb) [file 13059_2018_1454_MOESM3_ESM.xlsx]

## Sheet: Table_S2
Family	Component	BLAST assignment	Phylogeny assignment	Reconciling BLAST and Phylogeny assignments
998	A	Bac	Bac	Consistent Bac assignment
1113	A	Prok	Bac	Blast Prok assignment/Phylogeny resolved Bac assignment
1318	A	Prok	Prok	Consistent Prok assignment
1329	A	Bac	Prok	Blast resolved Bac assignment/Phylogeny Prok assignment
1416	A	Prok	Arc	Blast Prok assignment/Phylogeny resolved Arc assignment
1416	B	Prok	Arc	Blast Prok assignment/Phylogeny resolved Arc assignment
1424	A	Prok	Bac	Blast Prok assignment/Phylogeny resolved Bac assignment
1430	A	Bac	Bac	Consistent Bac assignment
1438	A	Prok	Prok	Consistent Prok assignment
1438	B	Bac	Bac	Consistent Bac assignment
1468	A	Prok	Prok	Consistent Prok assignment
1476	A	Arc	Arc	Consistent Arc assignment
1536	A	Bac	Bac	Consistent Bac assignment
1601	A	Prok	Arc	Blast Prok assignment/Phylogeny resolved Arc assignment
1601	B	Prok	Prok	Consistent Prok assignment
1607	A	Bac	Bac	Consistent Bac assignment
1607	B	Bac	Bac	Consistent Bac assignment
1649	A	Prok	Prok	Consistent Prok assignment
1776	A	Bac	Bac	Consistent Bac assignment
1776	B	Prok	Bac	Blast Prok assignment/Phylogeny resolved Bac assignment
1784	A	Bac	Bac	Consistent Bac assignment
1790	A	Prok	Prok	Consistent Prok assignment
1790	B	Bac	Arc	Conflicting
1906	A	Prok	Arc	Blast Prok assignment/Phylogeny resolved Arc assignment
2176	A	Arc	Arc	Consistent Arc assignment
2176	B	Prok	Arc	Blast Prok assignment/Phylogeny resolved Arc assignment
2501	A	Prok	Arc	Blast Prok assignment/Phylogeny resolved Arc assignment
2646	A	Prok	Arc	Blast Prok assignment/Phylogeny resolved Arc assignment
2659	A	Prok	Bac	Blast Prok assignment/Phylogeny resolved Bac assignment
2895	B	Bac	Bac	Consistent Bac assignment
2914	A	Prok	Bac	Blast Prok assignment/Phylogeny resolved Bac assignment
3304	A	Prok	Prok	Consistent Prok assignment
3438	A	Prok	Arc	Blast Prok assignment/Phylogeny resolved Arc assignment
3451	A	Prok	Arc	Blast Prok assignment/Phylogeny resolved Arc assignment
3451	B	Prok	Arc	Blast Prok assignment/Phylogeny resolved Arc assignment
3461	A	Prok	Prok	Consistent Prok assignment
3475	A	Prok	Prok	Consistent Prok assignment
3507	A	Prok	Bac	Blast Prok assignment/Phylogeny resolved Bac assignment
3507	B	Prok	Arc	Blast Prok assignment/Phylogeny resolved Arc assignment
3663	A	Bac	Prok	Blast resolved Bac assignment/Phylogeny Prok assignment
3843	A	Bac	Bac	Consistent Bac assignment
3843	B	Bac	Bac	Consistent Bac assignment
3843	C	Prok	Bac	Blast Prok assignment/Phylogeny resolved Bac assignment
3843	D	Prok	Bac	Blast Prok assignment/Phylogeny resolved Bac assignment
3843	E	Bac	Bac	Consistent Bac assignment
3855	A	Prok	Prok	Consistent Prok assignment
3855	B	Arc	Arc	Consistent Arc assignment
3882	B	Bac	Prok	Blast resolved Bac assignment/Phylogeny Prok assignment
3926	A	Arc	Prok	Blast resolved Arc assignment/Phylogeny Prok assignment
3938	A	Arc	Prok	Blast resolved Arc assignment/Phylogeny Prok assignment
4070	A	Prok	Prok	Consistent Prok assignment
4070	B	Prok	Prok	Consistent Prok assignment
4184	A	Prok	Bac	Blast Prok assignment/Phylogeny resolved Bac assignment
4184	B	Prok	Bac	Blast Prok assignment/Phylogeny resolved Bac assignment
4184	C	Prok	Bac	Blast Prok assignment/Phylogeny resolved Bac assignment
4184	D	Prok	Bac	Blast Prok assignment/Phylogeny resolved Bac assignment
4184	E	Bac	Bac	Consistent Bac assignment
4228	A	Prok	Prok	Consistent Prok assignment
4353	A	Bac	Prok	Blast resolved Bac assignment/Phylogeny Prok assignment
4399	A	Prok	Arc	Blast Prok assignment/Phylogeny resolved Arc assignment
4399	B	Prok	Arc	Blast Prok assignment/Phylogeny resolved Arc assignment
4401	A	Prok	Bac	Blast Prok assignment/Phylogeny resolved Bac assignment
4470	A	Prok	Prok	Consistent Prok assignment
4813	A	Prok	Prok	Consistent Prok assignment
5019	A	Prok	Bac	Blast Prok assignment/Phylogeny resolved Bac assignment
5023	A	Prok	Bac	Blast Prok assignment/Phylogeny resolved Bac assignment
5079	A	Prok	Arc	Blast Prok assignment/Phylogeny resolved Arc assignment
5079	B	Prok	Bac	Blast Prok assignment/Phylogeny resolved Bac assignment
5138	A	Bac	Bac	Consistent Bac assignment
5138	B	Prok	Bac	Blast Prok assignment/Phylogeny resolved Bac assignment
5210	A	Prok	Prok	Consistent Prok assignment
5210	B	Prok	Prok	Consistent Prok assignment
5266	A	Prok	Prok	Consistent Prok assignment
5297	B	Arc	Arc	Consistent Arc assignment
5298	A	Prok	Bac	Blast Prok assignment/Phylogeny resolved Bac assignment
5298	B	Prok	Bac	Blast Prok assignment/Phylogeny resolved Bac assignment
5334	A	Arc	Arc	Consistent Arc assignment
5402	A	Prok	Bac	Blast Prok assignment/Phylogeny resolved Bac assignment
5402	B	Arc	Arc	Consistent Arc assignment
5843	A	Bac	Bac	Consistent Bac assignment
5843	B	Prok	Arc	Blast Prok assignment/Phylogeny resolved Arc assignment
5890	A	Prok	Arc	Blast Prok assignment/Phylogeny resolved Arc assignment
6046	A	Bac	Bac	Consistent Bac assignment
6145	A	Bac	Bac	Consistent Bac assignment
6145	B	Prok	Bac	Blast Prok assignment/Phylogeny resolved Bac assignment
6145	C	Bac	Bac	Consistent Bac assignment
6194	A	Arc	Arc	Consistent Arc assignment
6202	A	Prok	Bac	Blast Prok assignment/Phylogeny resolved Bac assignment
6202	B	Bac	Bac	Consistent Bac assignment
6202	C	Bac	Bac	Consistent Bac assignment
6202	D	Bac	Bac	Consistent Bac assignment
6245	A	Arc	Bac	Conflicting
6245	B	Arc	Arc	Consistent Arc assignment
6262	A	Prok	Arc	Blast Prok assignment/Phylogeny resolved Arc assignment
6277	A	Prok	Bac	Blast Prok assignment/Phylogeny resolved Bac assignment
6293	A	Prok	Prok	Consistent Prok assignment
6391	A	Prok	Arc	Blast Prok assignment/Phylogeny resolved Arc assignment
6529	A	Arc	Arc	Consistent Arc assignment
6529	B	Prok	Prok	Consistent Prok assignment
6666	A	Arc	Prok	Blast resolved Arc assignment/Phylogeny Prok assignment
6673	A	Arc	Prok	Blast resolved Arc assignment/Phylogeny Prok assignment
6701	A	Arc	Arc	Consistent Arc assignment
6701	B	Prok	Arc	Blast Prok assignment/Phylogeny resolved Arc assignment
6761	A	Prok	Bac	Blast Prok assignment/Phylogeny resolved Bac assignment
6778	A	Prok	Bac	Blast Prok assignment/Phylogeny resolved Bac assignment
6778	B	Prok	Prok	Consistent Prok assignment
6818	A	Prok	Bac	Blast Prok assignment/Phylogeny resolved Bac assignment
6818	B	Prok	Bac	Blast Prok assignment/Phylogeny resolved Bac assignment
6907	A	Prok	Arc	Blast Prok assignment/Phylogeny resolved Arc assignment
6907	B	Prok	Bac	Blast Prok assignment/Phylogeny resolved Bac assignment
6988	A	Prok	Bac	Blast Prok assignment/Phylogeny resolved Bac assignment
7108	A	Prok	Arc	Blast Prok assignment/Phylogeny resolved Arc assignment
7108	B	Prok	Bac	Blast Prok assignment/Phylogeny resolved Bac assignment
7108	C	Prok	Prok	Consistent Prok assignment
7120	A	Bac	Bac	Consistent Bac assignment
7193	A	Prok	Arc	Blast Prok assignment/Phylogeny resolved Arc assignment
7193	B	Prok	Arc	Blast Prok assignment/Phylogeny resolved Arc assignment
7193	C	Prok	Arc	Blast Prok assignment/Phylogeny resolved Arc assignment
7253	A	Prok	Bac	Blast Prok assignment/Phylogeny resolved Bac assignment
7306	A	Bac	Bac	Consistent Bac assignment
7351	A	Prok	Bac	Blast Prok assignment/Phylogeny resolved Bac assignment
7390	A	Prok	Bac	Blast Prok assignment/Phylogeny resolved Bac assignment
7390	B	Prok	Bac	Blast Prok assignment/Phylogeny resolved Bac assignment
7420	A	Prok	Prok	Consistent Prok assignment
7522	A	Prok	Bac	Blast Prok assignment/Phylogeny resolved Bac assignment
7534	A	Prok	Prok	Consistent Prok assignment
7534	B	Bac	Bac	Consistent Bac assignment
7537	A	Bac	Bac	Consistent Bac assignment
7640	A	Prok	Bac	Blast Prok assignment/Phylogeny resolved Bac assignment
7700	A	Prok	Bac	Blast Prok assignment/Phylogeny resolved Bac assignment
7700	B	Prok	Prok	Consistent Prok assignment
7802	A	Prok	Arc	Blast Prok assignment/Phylogeny resolved Arc assignment
7803	A	Arc	Arc	Consistent Arc assignment
7812	B	Bac	Bac	Consistent Bac assignment
7864	B	Prok	Prok	Consistent Prok assignment
7864	C	Prok	Bac	Blast Prok assignment/Phylogeny resolved Bac assignment
7893	A	Bac	Bac	Consistent Bac assignment
7923	A	Prok	Arc	Blast Prok assignment/Phylogeny resolved Arc assignment
7973	A	Bac	Bac	Consistent Bac assignment
7973	B	Bac	Bac	Consistent Bac assignment
8164	A	Prok	Bac	Blast Prok assignment/Phylogeny resolved Bac assignment
8164	B	Prok	Prok	Consistent Prok assignment
8174	A	Prok	Arc	Blast Prok assignment/Phylogeny resolved Arc assignment
8213	A	Prok	Prok	Consistent Prok assignment
8241	A	Arc	Prok	Blast resolved Arc assignment/Phylogeny Prok assignment
8241	B	Prok	Prok	Consistent Prok assignment
8246	A	Prok	Arc	Blast Prok assignment/Phylogeny resolved Arc assignment
8246	B	Prok	Prok	Consistent Prok assignment
8246	C	Prok	Arc	Blast Prok assignment/Phylogeny resolved Arc assignment
8252	A	Arc	Arc	Consistent Arc assignment
8252	B	Prok	Prok	Consistent Prok assignment
8252	D	Prok	Arc	Blast Prok assignment/Phylogeny resolved Arc assignment
8252	E	Arc	Arc	Consistent Arc assignment
8287	B	Bac	Bac	Consistent Bac assignment
8367	A	Bac	Bac	Consistent Bac assignment
8367	B	Prok	Prok	Consistent Prok assignment
8367	C	Prok	Prok	Consistent Prok assignment
8408	A	Prok	Prok	Consistent Prok assignment
8535	A	Prok	Bac	Blast Prok assignment/Phylogeny resolved Bac assignment
8535	B	Prok	Prok	Consistent Prok assignment
8561	A	Prok	Bac	Blast Prok assignment/Phylogeny resolved Bac assignment
8616	A	Arc	Prok	Blast resolved Arc assignment/Phylogeny Prok assignment
8744	A	Prok	Prok	Consistent Prok assignment
8910	A	Prok	Prok	Consistent Prok assignment
8925	A	Arc	Arc	Consistent Arc assignment
8947	A	Prok	Prok	Consistent Prok assignment
8947	B	Arc	Prok	Blast resolved Arc assignment/Phylogeny Prok assignment
9003	A	Arc	Arc	Consistent Arc assignment
9003	B	Arc	Arc	Consistent Arc assignment
9070	A	Bac	Bac	Consistent Bac assignment
9070	B	Prok	Prok	Consistent Prok assignment
9078	A	Prok	Arc	Blast Prok assignment/Phylogeny resolved Arc assignment
9078	B	Prok	Prok	Consistent Prok assignment
9078	C	Prok	Prok	Consistent Prok assignment
9078	D	Prok	Prok	Consistent Prok assignment
9079	A	Prok	Prok	Consistent Prok assignment
9079	B	Prok	Bac	Blast Prok assignment/Phylogeny resolved Bac assignment
9120	A	Arc	Prok	Blast resolved Arc assignment/Phylogeny Prok assignment
9311	A	Prok	Bac	Blast Prok assignment/Phylogeny resolved Bac assignment
9396	C	Arc	Arc	Consistent Arc assignment
9411	A	Prok	Prok	Consistent Prok assignment
9411	B	Prok	Bac	Blast Prok assignment/Phylogeny resolved Bac assignment
9411	C	Prok	Arc	Blast Prok assignment/Phylogeny resolved Arc assignment
9415	A	Prok	Bac	Blast Prok assignment/Phylogeny resolved Bac assignment
9523	A	Prok	Bac	Blast Prok assignment/Phylogeny resolved Bac assignment
9584	A	Prok	Prok	Consistent Prok assignment
9619	A	Bac	Bac	Consistent Bac assignment
9619	B	Arc	Arc	Consistent Arc assignment
9636	A	Prok	Bac	Blast Prok assignment/Phylogeny resolved Bac assignment
9648	A	Bac	Bac	Consistent Bac assignment
9648	B	Prok	Bac	Blast Prok assignment/Phylogeny resolved Bac assignment
9800	A	Prok	Arc	Blast Prok assignment/Phylogeny resolved Arc assignment
9800	B	Prok	Arc	Blast Prok assignment/Phylogeny resolved Arc assignment
9808	A	Prok	Bac	Blast Prok assignment/Phylogeny resolved Bac assignment
9833	A	Bac	Bac	Consistent Bac assignment
9859	B	Prok	Prok	Consistent Prok assignment
9859	C	Prok	Arc	Blast Prok assignment/Phylogeny resolved Arc assignment
9950	A	Arc	Arc	Consistent Arc assignment
9950	B	Prok	Arc	Blast Prok assignment/Phylogeny resolved Arc assignment
9961	A	Prok	Arc	Blast Prok assignment/Phylogeny resolved Arc assignment
9961	B	Arc	Arc	Consistent Arc assignment
10100	A	Arc	Arc	Consistent Arc assignment
10236	A	Prok	Bac	Blast Prok assignment/Phylogeny resolved Bac assignment
10259	C	Bac	Bac	Consistent Bac assignment
10272	A	Bac	Bac	Consistent Bac assignment
10272	B	Prok	Prok	Consistent Prok assignment
10272	C	Bac	Bac	Consistent Bac assignment
10583	A	Arc	Arc	Consistent Arc assignment
10633	A	Prok	Bac	Blast Prok assignment/Phylogeny resolved Bac assignment
10706	A	Prok	Bac	Blast Prok assignment/Phylogeny resolved Bac assignment
10706	C	Prok	Arc	Blast Prok assignment/Phylogeny resolved Arc assignment
10706	D	Arc	Arc	Consistent Arc assignment
10729	A	Prok	Prok	Consistent Prok assignment
10730	A	Prok	Bac	Blast Prok assignment/Phylogeny resolved Bac assignment
10731	A	Prok	Prok	Consistent Prok assignment
10801	A	Prok	Arc	Blast Prok assignment/Phylogeny resolved Arc assignment
10801	B	Prok	Bac	Blast Prok assignment/Phylogeny resolved Bac assignment
10994	B	Prok	Arc	Blast Prok assignment/Phylogeny resolved Arc assignment
11067	A	Bac	Bac	Consistent Bac assignment
11101	A	Arc	Arc	Consistent Arc assignment
11101	B	Arc	Arc	Consistent Arc assignment
11478	A	Arc	Prok	Blast resolved Arc assignment/Phylogeny Prok assignment
11478	B	Prok	Bac	Blast Prok assignment/Phylogeny resolved Bac assignment
11542	A	Prok	Bac	Blast Prok assignment/Phylogeny resolved Bac assignment
11698	A	Arc	Arc	Consistent Arc assignment
11734	A	Prok	Bac	Blast Prok assignment/Phylogeny resolved Bac assignment
11734	B	Prok	Arc	Blast Prok assignment/Phylogeny resolved Arc assignment
11807	A	Prok	Arc	Blast Prok assignment/Phylogeny resolved Arc assignment
11934	A	Prok	Arc	Blast Prok assignment/Phylogeny resolved Arc assignment
12031	A	Arc	Arc	Consistent Arc assignment
12031	B	Bac	Bac	Consistent Bac assignment
12074	A	Bac	Bac	Consistent Bac assignment
12074	B	Bac	Bac	Consistent Bac assignment
12105	A	Bac	Bac	Consistent Bac assignment
12115	A	Prok	Bac	Blast Prok assignment/Phylogeny resolved Bac assignment
12120	A	Prok	Prok	Consistent Prok assignment
12120	B	Bac	Prok	Blast resolved Bac assignment/Phylogeny Prok assignment
12123	A	Prok	Arc	Blast Prok assignment/Phylogeny resolved Arc assignment
12123	B	Prok	Arc	Blast Prok assignment/Phylogeny resolved Arc assignment
12136	A	Bac	Bac	Consistent Bac assignment
12136	B	Bac	Prok	Blast resolved Bac assignment/Phylogeny Prok assignment
12148	A	Prok	Prok	Consistent Prok assignment
12148	B	Prok	Prok	Consistent Prok assignment
12154	A	Prok	Bac	Blast Prok assignment/Phylogeny resolved Bac assignment
12178	A	Arc	Arc	Consistent Arc assignment
12178	B	Arc	Arc	Consistent Arc assignment
12191	A	Arc	Arc	Consistent Arc assignment
12194	A	Arc	Arc	Consistent Arc assignment
12552	A	Prok	Arc	Blast Prok assignment/Phylogeny resolved Arc assignment
12552	B	Prok	Arc	Blast Prok assignment/Phylogeny resolved Arc assignment
12552	C	Bac	Bac	Consistent Bac assignment
12726	A	Prok	Bac	Blast Prok assignment/Phylogeny resolved Bac assignment
12775	A	Bac	Prok	Blast resolved Bac assignment/Phylogeny Prok assignment
12775	B	Prok	Arc	Blast Prok assignment/Phylogeny resolved Arc assignment
12785	A	Arc	Prok	Blast resolved Arc assignment/Phylogeny Prok assignment
12785	B	Prok	Prok	Consistent Prok assignment
12862	A	Bac	Bac	Consistent Bac assignment
12862	B	Bac	Bac	Consistent Bac assignment
12920	A	Prok	Arc	Blast Prok assignment/Phylogeny resolved Arc assignment
12955	A	Bac	Prok	Blast resolved Bac assignment/Phylogeny Prok assignment
13028	A	Arc	Bac	Conflicting
13028	B	Prok	Bac	Blast Prok assignment/Phylogeny resolved Bac assignment
13032	A	Prok	Prok	Consistent Prok assignment
13032	B	Prok	Prok	Consistent Prok assignment
13156	A	Arc	Arc	Consistent Arc assignment
13156	B	Bac	Prok	Blast resolved Bac assignment/Phylogeny Prok assignment
13215	A	Prok	Prok	Consistent Prok assignment
13215	B	Bac	Prok	Blast resolved Bac assignment/Phylogeny Prok assignment
13268	A	Bac	Bac	Consistent Bac assignment
13268	B	Bac	Bac	Consistent Bac assignment
13357	A	Prok	Arc	Blast Prok assignment/Phylogeny resolved Arc assignment
13387	A	Prok	Prok	Consistent Prok assignment
13414	A	Prok	Prok	Consistent Prok assignment
13414	B	Prok	Bac	Blast Prok assignment/Phylogeny resolved Bac assignment
13466	A	Arc	Arc	Consistent Arc assignment
13466	B	Arc	Arc	Consistent Arc assignment
13469	A	Prok	Bac	Blast Prok assignment/Phylogeny resolved Bac assignment
13481	B	Arc	Arc	Consistent Arc assignment
13522	A	Prok	Prok	Consistent Prok assignment
13586	A	Bac	Bac	Consistent Bac assignment
13586	B	Bac	Bac	Consistent Bac assignment
13590	B	Prok	Arc	Blast Prok assignment/Phylogeny resolved Arc assignment
13594	A	Arc	Arc	Consistent Arc assignment
13594	B	Prok	Arc	Blast Prok assignment/Phylogeny resolved Arc assignment
13594	C	Arc	Arc	Consistent Arc assignment
13594	D	Arc	Arc	Consistent Arc assignment
13617	A	Prok	Prok	Consistent Prok assignment
14246	A	Prok	Prok	Consistent Prok assignment
14282	A	Prok	Bac	Blast Prok assignment/Phylogeny resolved Bac assignment
14282	B	Arc	Prok	Blast resolved Arc assignment/Phylogeny Prok assignment
14348	A	Prok	Bac	Blast Prok assignment/Phylogeny resolved Bac assignment
14521	A	Bac	Prok	Blast resolved Bac assignment/Phylogeny Prok assignment
14685	A	Prok	Prok	Consistent Prok assignment
14685	B	Prok	Prok	Consistent Prok assignment
14692	B	Prok	Arc	Blast Prok assignment/Phylogeny resolved Arc assignment
14692	C	Prok	Arc	Blast Prok assignment/Phylogeny resolved Arc assignment
14692	E	Arc	Arc	Consistent Arc assignment
14773	A	Prok	Bac	Blast Prok assignment/Phylogeny resolved Bac assignment
15002	A	Arc	Arc	Consistent Arc assignment
15002	B	Arc	Arc	Consistent Arc assignment
15002	C	Prok	Arc	Blast Prok assignment/Phylogeny resolved Arc assignment
15040	B	Bac	Bac	Consistent Bac assignment
15048	A	Prok	Bac	Blast Prok assignment/Phylogeny resolved Bac assignment
15053	A	Bac	Bac	Consistent Bac assignment
15053	B	Bac	Bac	Consistent Bac assignment
15090	A	Bac	Bac	Consistent Bac assignment
15090	B	Arc	Arc	Consistent Arc assignment
15106	A	Arc	Prok	Blast resolved Arc assignment/Phylogeny Prok assignment
15121	A	Prok	Arc	Blast Prok assignment/Phylogeny resolved Arc assignment
15190	A	Bac	Bac	Consistent Bac assignment
15190	B	Bac	Bac	Consistent Bac assignment
15190	C	Prok	Prok	Consistent Prok assignment
15192	A	Bac	Bac	Consistent Bac assignment
15192	B	Bac	Bac	Consistent Bac assignment
15225	A	Bac	Bac	Consistent Bac assignment
15225	B	Prok	Bac	Blast Prok assignment/Phylogeny resolved Bac assignment
15270	A	Prok	Prok	Consistent Prok assignment
15284	A	Arc	Arc	Consistent Arc assignment
15284	B	Prok	Bac	Blast Prok assignment/Phylogeny resolved Bac assignment
15284	C	Prok	Arc	Blast Prok assignment/Phylogeny resolved Arc assignment
15284	D	Prok	Arc	Blast Prok assignment/Phylogeny resolved Arc assignment
15284	E	Arc	Arc	Consistent Arc assignment
15306	A	Prok	Arc	Blast Prok assignment/Phylogeny resolved Arc assignment
15306	C	Arc	Arc	Consistent Arc assignment
15334	A	Arc	Prok	Blast resolved Arc assignment/Phylogeny Prok assignment
15334	B	Arc	Prok	Blast resolved Arc assignment/Phylogeny Prok assignment
15342	A	Arc	Arc	Consistent Arc assignment
15342	B	Prok	Bac	Blast Prok assignment/Phylogeny resolved Bac assignment
15353	A	Arc	Arc	Consistent Arc assignment
15353	B	Arc	Prok	Blast resolved Arc assignment/Phylogeny Prok assignment
15365	A	Arc	Arc	Consistent Arc assignment
15365	B	Bac	Prok	Blast resolved Bac assignment/Phylogeny Prok assignment
15375	B	Prok	Prok	Consistent Prok assignment
15375	C	Arc	Arc	Consistent Arc assignment
15405	A	Bac	Bac	Consistent Bac assignment
15405	B	Prok	Prok	Consistent Prok assignment
16086	A	Arc	Bac	Conflicting
16086	B	Prok	Bac	Blast Prok assignment/Phylogeny resolved Bac assignment
16437	A	Prok	Arc	Blast Prok assignment/Phylogeny resolved Arc assignment
16455	A	Arc	Arc	Consistent Arc assignment
16455	B	Arc	Prok	Blast resolved Arc assignment/Phylogeny Prok assignment
16455	C	Arc	Arc	Consistent Arc assignment
16455	D	Arc	Arc	Consistent Arc assignment
16521	A	Prok	Bac	Blast Prok assignment/Phylogeny resolved Bac assignment
16973	B	Arc	Arc	Consistent Arc assignment
16984	A	Prok	Prok	Consistent Prok assignment
16984	B	Bac	Bac	Consistent Bac assignment
17040	A	Bac	Prok	Blast resolved Bac assignment/Phylogeny Prok assignment
17040	B	Prok	Bac	Blast Prok assignment/Phylogeny resolved Bac assignment
17432	A	Arc	Arc	Consistent Arc assignment
17495	A	Arc	Arc	Consistent Arc assignment
17495	B	Arc	Arc	Consistent Arc assignment
17531	A	Bac	Prok	Blast resolved Bac assignment/Phylogeny Prok assignment
17583	A	Arc	Prok	Blast resolved Arc assignment/Phylogeny Prok assignment
17583	B	Prok	Prok	Consistent Prok assignment
17613	A	Arc	Arc	Consistent Arc assignment
17613	B	Arc	Arc	Consistent Arc assignment
17618	A	Arc	Prok	Blast resolved Arc assignment/Phylogeny Prok assignment
17618	B	Arc	Arc	Consistent Arc assignment
17630	A	Arc	Arc	Consistent Arc assignment
17630	B	Prok	Arc	Blast Prok assignment/Phylogeny resolved Arc assignment
17674	A	Prok	Bac	Blast Prok assignment/Phylogeny resolved Bac assignment
17674	B	Bac	Prok	Blast resolved Bac assignment/Phylogeny Prok assignment
17677	A	Bac	Bac	Consistent Bac assignment
17677	B	Arc	Prok	Blast resolved Arc assignment/Phylogeny Prok assignment
17685	A	Bac	Bac	Consistent Bac assignment
17685	B	Bac	Bac	Consistent Bac assignment
17758	A	Bac	Bac	Consistent Bac assignment
17758	B	Prok	Bac	Blast Prok assignment/Phylogeny resolved Bac assignment
17788	A	Prok	Prok	Consistent Prok assignment
17788	B	Bac	Bac	Consistent Bac assignment
17827	A	Arc	Arc	Consistent Arc assignment
17827	B	Prok	Prok	Consistent Prok assignment
17835	A	Bac	Bac	Consistent Bac assignment
17864	A	Arc	Arc	Consistent Arc assignment
17877	A	Prok	Bac	Blast Prok assignment/Phylogeny resolved Bac assignment
17896	A	Prok	Arc	Blast Prok assignment/Phylogeny resolved Arc assignment
17969	A	Arc	Arc	Consistent Arc assignment
17969	B	Prok	Prok	Consistent Prok assignment
17970	A	Prok	Arc	Blast Prok assignment/Phylogeny resolved Arc assignment
17986	A	Prok	Prok	Consistent Prok assignment
17997	A	Arc	Arc	Consistent Arc assignment
18008	A	Prok	Prok	Consistent Prok assignment
18008	B	Arc	Arc	Consistent Arc assignment
18015	A	Prok	Arc	Blast Prok assignment/Phylogeny resolved Arc assignment
18015	B	Bac	Prok	Blast resolved Bac assignment/Phylogeny Prok assignment
18173	A	Bac	Bac	Consistent Bac assignment
18173	B	Bac	Bac	Consistent Bac assignment
18303	A	Arc	Prok	Blast resolved Arc assignment/Phylogeny Prok assignment
18303	B	Arc	Arc	Consistent Arc assignment
18305	A	Arc	Arc	Consistent Arc assignment
18305	B	Prok	Arc	Blast Prok assignment/Phylogeny resolved Arc assignment
18305	C	Arc	Arc	Consistent Arc assignment
18560	B	Bac	Bac	Consistent Bac assignment
19365	A	Bac	Bac	Consistent Bac assignment
20589	A	Bac	Prok	Blast resolved Bac assignment/Phylogeny Prok assignment
20614	A	Arc	Arc	Consistent Arc assignment
20614	B	Prok	Bac	Blast Prok assignment/Phylogeny resolved Bac assignment
20980	A	Prok	Prok	Consistent Prok assignment
21190	A	Bac	Prok	Blast resolved Bac assignment/Phylogeny Prok assignment
21233	A	Prok	Prok	Consistent Prok assignment
21388	A	Prok	Prok	Consistent Prok assignment
21388	B	Prok	Arc	Blast Prok assignment/Phylogeny resolved Arc assignment
22083	A	Bac	Bac	Consistent Bac assignment
22083	B	Bac	Bac	Consistent Bac assignment
22227	A	Arc	Arc	Consistent Arc assignment
22227	B	Prok	Prok	Consistent Prok assignment
22304	A	Bac	Bac	Consistent Bac assignment
22304	B	Bac	Bac	Consistent Bac assignment
22318	A	Bac	Bac	Consistent Bac assignment
22318	B	Bac	Bac	Consistent Bac assignment
22326	A	Bac	Bac	Consistent Bac assignment
22326	B	Bac	Prok	Blast resolved Bac assignment/Phylogeny Prok assignment
22593	A	Prok	Bac	Blast Prok assignment/Phylogeny resolved Bac assignment
22593	B	Prok	Bac	Blast Prok assignment/Phylogeny resolved Bac assignment
22631	A	Bac	Bac	Consistent Bac assignment
22631	B	Bac	Prok	Blast resolved Bac assignment/Phylogeny Prok assignment
22642	A	Bac	Bac	Consistent Bac assignment
22647	A	Prok	Arc	Blast Prok assignment/Phylogeny resolved Arc assignment
22647	B	Arc	Arc	Consistent Arc assignment
22677	A	Prok	Bac	Blast Prok assignment/Phylogeny resolved Bac assignment
22746	A	Bac	Prok	Blast resolved Bac assignment/Phylogeny Prok assignment
22761	A	Prok	Bac	Blast Prok assignment/Phylogeny resolved Bac assignment
22778	A	Bac	Bac	Consistent Bac assignment
22778	B	Bac	Bac	Consistent Bac assignment
22798	A	Arc	Arc	Consistent Arc assignment
22798	B	Prok	Prok	Consistent Prok assignment
22798	C	Arc	Arc	Consistent Arc assignment
22798	D	Prok	Bac	Blast Prok assignment/Phylogeny resolved Bac assignment
22798	E	Arc	Arc	Consistent Arc assignment
22812	A	Prok	Bac	Blast Prok assignment/Phylogeny resolved Bac assignment
22812	B	Prok	Bac	Blast Prok assignment/Phylogeny resolved Bac assignment
22812	C	Prok	Prok	Consistent Prok assignment
22969	A	Arc	Arc	Consistent Arc assignment
22982	A	Prok	Prok	Consistent Prok assignment
22982	B	Bac	Bac	Consistent Bac assignment
22982	C	Prok	Bac	Blast Prok assignment/Phylogeny resolved Bac assignment
23077	A	Bac	Prok	Blast resolved Bac assignment/Phylogeny Prok assignment
23077	B	Prok	Bac	Blast Prok assignment/Phylogeny resolved Bac assignment
23133	A	Arc	Arc	Consistent Arc assignment
23188	A	Bac	Bac	Consistent Bac assignment
23188	B	Bac	Bac	Consistent Bac assignment
23210	A	Bac	Bac	Consistent Bac assignment
23210	B	Bac	Bac	Consistent Bac assignment
23233	A	Prok	Arc	Blast Prok assignment/Phylogeny resolved Arc assignment
23233	B	Arc	Arc	Consistent Arc assignment
23278	A	Arc	Arc	Consistent Arc assignment
23281	A	Arc	Arc	Consistent Arc assignment
23281	C	Prok	Prok	Consistent Prok assignment
23281	E	Prok	Bac	Blast Prok assignment/Phylogeny resolved Bac assignment
23343	A	Arc	Arc	Consistent Arc assignment
23343	B	Prok	Arc	Blast Prok assignment/Phylogeny resolved Arc assignment
23343	C	Arc	Prok	Blast resolved Arc assignment/Phylogeny Prok assignment
23343	D	Arc	Arc	Consistent Arc assignment
23343	E	Arc	Arc	Consistent Arc assignment
23919	A	Arc	Bac	Conflicting
23919	B	Prok	Bac	Blast Prok assignment/Phylogeny resolved Bac assignment
24070	A	Prok	Arc	Blast Prok assignment/Phylogeny resolved Arc assignment
24070	B	Prok	Prok	Consistent Prok assignment
25805	A	Bac	Bac	Consistent Bac assignment
25805	B	Prok	Bac	Blast Prok assignment/Phylogeny resolved Bac assignment
25806	A	Bac	Bac	Consistent Bac assignment
25806	B	Bac	Bac	Consistent Bac assignment
25818	A	Bac	Bac	Consistent Bac assignment
25818	B	Arc	Arc	Consistent Arc assignment
25869	A	Arc	Prok	Blast resolved Arc assignment/Phylogeny Prok assignment
25978	A	Prok	Bac	Blast Prok assignment/Phylogeny resolved Bac assignment
26013	A	Arc	Arc	Consistent Arc assignment
26041	A	Bac	Bac	Consistent Bac assignment
26062	A	Bac	Bac	Consistent Bac assignment
26070	A	Prok	Prok	Consistent Prok assignment
26070	B	Bac	Bac	Consistent Bac assignment
26330	A	Arc	Prok	Blast resolved Arc assignment/Phylogeny Prok assignment
26392	A	Arc	Arc	Consistent Arc assignment
26392	B	Arc	Arc	Consistent Arc assignment
26519	A	Prok	Prok	Consistent Prok assignment
26519	B	Arc	Arc	Consistent Arc assignment
26838	C	Bac	Bac	Consistent Bac assignment
28151	A	Prok	Arc	Blast Prok assignment/Phylogeny resolved Arc assignment
28161	A	Arc	Bac	Conflicting
28161	B	Prok	Arc	Blast Prok assignment/Phylogeny resolved Arc assignment
28163	A	Prok	Prok	Consistent Prok assignment
28178	A	Prok	Bac	Blast Prok assignment/Phylogeny resolved Bac assignment
28359	A	Prok	Bac	Blast Prok assignment/Phylogeny resolved Bac assignment
28359	B	Arc	Arc	Consistent Arc assignment
28845	A	Bac	Bac	Consistent Bac assignment
28845	B	Prok	Bac	Blast Prok assignment/Phylogeny resolved Bac assignment
28853	A	Prok	Bac	Blast Prok assignment/Phylogeny resolved Bac assignment
28853	B	Arc	Arc	Consistent Arc assignment
29046	A	Prok	Prok	Consistent Prok assignment
29127	A	Bac	Bac	Consistent Bac assignment
29153	A	Bac	Bac	Consistent Bac assignment
29153	B	Prok	Prok	Consistent Prok assignment
29164	A	Bac	Bac	Consistent Bac assignment
29164	B	Arc	Arc	Consistent Arc assignment
