# Supplementary material for: Hundreds of novel composite genes and chimeric genes with bacterial origins contributed to haloarchaeal evolution
Source: Genome Biol. 2018 Jun 7;19:75. doi: 10.1186/s13059-018-1454-9 (PMC5992828; doi:10.1186/s13059-018-1454-9)
Supplement: Supplementary file 4 — List of the 803 archaeal genomes and the 2078 bacterial genomes we used in our comparative analysis. (XLSX 206 kb) [file 13059_2018_1454_MOESM4_ESM.xlsx]

## Sheet: archaea
genome	ncbiTaxonomyAccession	phylum	class	ncbiAssemblyAccession	ftpLinkToGenomeFasta
Cenarchaeum symbiosum A	414004	Thaumarchaeota	Unknown	GCF_000200715.1	ftp://ftp.ncbi.nlm.nih.gov/genomes/all/GCF_000200715.1_ASM20071v1/GCF_000200715.1_ASM20071v1_protein.faa.gz
Thermoplasma acidophilum DSM 1728	273075	Euryarchaeota	Thermoplasmata	GCF_000195915.1	ftp://ftp.ncbi.nlm.nih.gov/genomes/all/GCF_000195915.1_ASM19591v1/GCF_000195915.1_ASM19591v1_protein.faa.gz
Pyrococcus abyssi GE5	272844	Euryarchaeota	Thermococci	GCF_000195935.2	ftp://ftp.ncbi.nlm.nih.gov/genomes/all/GCF_000195935.2_ASM19593v1/GCF_000195935.2_ASM19593v1_protein.faa.gz
Methanofollis liminatans DSM 4140	28892	Euryarchaeota	Methanomicrobia	GCF_000275865.1	ftp://ftp.ncbi.nlm.nih.gov/genomes/all/GCF_000275865.1_ASM27586v1/GCF_000275865.1_ASM27586v1_protein.faa.gz
Methanoplanus limicola DSM 2279	937775	Euryarchaeota	Methanomicrobia	GCF_000243255.1	ftp://ftp.ncbi.nlm.nih.gov/genomes/all/GCF_000243255.1_ASM24325v1/GCF_000243255.1_ASM24325v1_protein.faa.gz
uncultured marine group II euryarchaeote	274854	Euryarchaeota	Unknown	GCA_000246735.1	ftp://ftp.ncbi.nlm.nih.gov/genomes/all/GCA_000246735.1_ASM24673v1/GCA_000246735.1_ASM24673v1_protein.faa.gz
Candidatus Caldiarchaeum subterraneum	311458	Thaumarchaeota	Unknown	GCF_000270325.1	ftp://ftp.ncbi.nlm.nih.gov/genomes/all/GCF_000270325.1_ASM27032v1/GCF_000270325.1_ASM27032v1_protein.faa.gz
archaeon GW2011_AR15	1579373	Unknown	Unknown	GCA_000830295.1	ftp://ftp.ncbi.nlm.nih.gov/genomes/all/GCA_000830295.1_ASM83029v1/GCA_000830295.1_ASM83029v1_protein.faa.gz
uncultured archaeon	115547	Unknown	Unknown	GCA_000965745.1	ftp://ftp.ncbi.nlm.nih.gov/genomes/all/GCA_000965745.1_ASM96574v1/GCA_000965745.1_ASM96574v1_protein.faa.gz
methanogenic archaeon mixed culture ISO4-G1	1452364	Euryarchaeota	Methanomicrobia	GCA_001563305.1	ftp://ftp.ncbi.nlm.nih.gov/genomes/all/GCA_001563305.1_ASM156330v1/GCA_001563305.1_ASM156330v1_protein.faa.gz
Haloferax mediterranei ATCC 33500	523841	Euryarchaeota	Halobacteria	GCF_000685635.1	ftp://ftp.ncbi.nlm.nih.gov/genomes/all/GCF_000685635.1_ASM68563v1/GCF_000685635.1_ASM68563v1_protein.faa.gz
Candidatus Nitrosoarchaeum limnia SFB1	886738	Thaumarchaeota	Unknown	GCF_000204585.1	ftp://ftp.ncbi.nlm.nih.gov/genomes/all/GCF_000204585.1_ASM20458v1/GCF_000204585.1_ASM20458v1_protein.faa.gz
Sulfolobus acidocaldarius	2285	Crenarchaeota	Thermoprotei	GCA_001481595.1	ftp://ftp.ncbi.nlm.nih.gov/genomes/all/GCA_001481595.1_ASM148159v1/GCA_001481595.1_ASM148159v1_protein.faa.gz
Sulfolobus acidocaldarius	2285	Crenarchaeota	Thermoprotei	GCF_001481635.1	ftp://ftp.ncbi.nlm.nih.gov/genomes/all/GCF_001481635.1_ASM148163v1/GCF_001481635.1_ASM148163v1_protein.faa.gz
Metallosphaera sedula	43687	Crenarchaeota	Thermoprotei	GCF_000747605.1	ftp://ftp.ncbi.nlm.nih.gov/genomes/all/GCF_000747605.1_ASM74760v1/GCF_000747605.1_ASM74760v1_protein.faa.gz
Methanosarcina sp. 795	1653396	Euryarchaeota	Methanomicrobia	GCA_001402855.1	ftp://ftp.ncbi.nlm.nih.gov/genomes/all/GCA_001402855.1_ASM140285v1/GCA_001402855.1_ASM140285v1_protein.faa.gz
Sulfolobus islandicus L.D.8.5	425944	Crenarchaeota	Thermoprotei	GCF_000024305.1	ftp://ftp.ncbi.nlm.nih.gov/genomes/all/GCF_000024305.1_ASM2430v1/GCF_000024305.1_ASM2430v1_protein.faa.gz
Methanococcus maripaludis C7	426368	Euryarchaeota	Methanococci	GCF_000017225.1	ftp://ftp.ncbi.nlm.nih.gov/genomes/all/GCF_000017225.1_ASM1722v1/GCF_000017225.1_ASM1722v1_protein.faa.gz
Sulfolobus islandicus L.S.2.15	429572	Crenarchaeota	Thermoprotei	GCF_000022385.1	ftp://ftp.ncbi.nlm.nih.gov/genomes/all/GCF_000022385.1_ASM2238v1/GCF_000022385.1_ASM2238v1_protein.faa.gz
Methanococcus voltae A3	456320	Euryarchaeota	Methanococci	GCF_000006175.1	ftp://ftp.ncbi.nlm.nih.gov/genomes/all/GCF_000006175.1_ASM617v2/GCF_000006175.1_ASM617v2_protein.faa.gz
Methanobrevibacter smithii ATCC 35061	420247	Euryarchaeota	Methanobacteria	GCF_000016525.1	ftp://ftp.ncbi.nlm.nih.gov/genomes/all/GCF_000016525.1_ASM1652v1/GCF_000016525.1_ASM1652v1_protein.faa.gz
Sulfolobus solfataricus P2	273057	Crenarchaeota	Thermoprotei	GCF_000007005.1	ftp://ftp.ncbi.nlm.nih.gov/genomes/all/GCF_000007005.1_ASM700v1/GCF_000007005.1_ASM700v1_protein.faa.gz
Methanocaldococcus jannaschii DSM 2661	243232	Euryarchaeota	Methanococci	GCF_000091665.1	ftp://ftp.ncbi.nlm.nih.gov/genomes/all/GCF_000091665.1_ASM9166v1/GCF_000091665.1_ASM9166v1_protein.faa.gz
Methanosarcina barkeri str. Fusaro	269797	Euryarchaeota	Methanomicrobia	GCF_000195895.1	ftp://ftp.ncbi.nlm.nih.gov/genomes/all/GCF_000195895.1_ASM19589v1/GCF_000195895.1_ASM19589v1_protein.faa.gz
Archaeoglobus fulgidus DSM 4304	224325	Euryarchaeota	Archaeoglobi	GCF_000008665.1	ftp://ftp.ncbi.nlm.nih.gov/genomes/all/GCF_000008665.1_ASM866v1/GCF_000008665.1_ASM866v1_protein.faa.gz
Pyrobaculum aerophilum str. IM2	178306	Crenarchaeota	Thermoprotei	GCF_000007225.1	ftp://ftp.ncbi.nlm.nih.gov/genomes/all/GCF_000007225.1_ASM722v1/GCF_000007225.1_ASM722v1_protein.faa.gz
Thermoplasma volcanium GSS1	273116	Euryarchaeota	Thermoplasmata	GCF_000011185.1	ftp://ftp.ncbi.nlm.nih.gov/genomes/all/GCF_000011185.1_ASM1118v1/GCF_000011185.1_ASM1118v1_protein.faa.gz
Pyrococcus horikoshii OT3	70601	Euryarchaeota	Thermococci	GCF_000011105.1	ftp://ftp.ncbi.nlm.nih.gov/genomes/all/GCF_000011105.1_ASM1110v1/GCF_000011105.1_ASM1110v1_protein.faa.gz
Aeropyrum pernix K1	272557	Crenarchaeota	Thermoprotei	GCF_000011125.1	ftp://ftp.ncbi.nlm.nih.gov/genomes/all/GCF_000011125.1_ASM1112v1/GCF_000011125.1_ASM1112v1_protein.faa.gz
Halobacterium salinarum R1	478009	Euryarchaeota	Halobacteria	GCF_000069025.1	ftp://ftp.ncbi.nlm.nih.gov/genomes/all/GCF_000069025.1_ASM6902v1/GCF_000069025.1_ASM6902v1_protein.faa.gz
Ferroplasma acidarmanus fer1	333146	Euryarchaeota	Thermoplasmata	GCF_000152265.2	ftp://ftp.ncbi.nlm.nih.gov/genomes/all/GCF_000152265.2_ASM15226v2/GCF_000152265.2_ASM15226v2_protein.faa.gz
Sulfolobus tokodaii str. 7	273063	Crenarchaeota	Thermoprotei	GCF_000011205.1	ftp://ftp.ncbi.nlm.nih.gov/genomes/all/GCF_000011205.1_ASM1120v1/GCF_000011205.1_ASM1120v1_protein.faa.gz
Methanothermobacter thermautotrophicus str. Delta H	187420	Euryarchaeota	Methanobacteria	GCF_000008645.1	ftp://ftp.ncbi.nlm.nih.gov/genomes/all/GCF_000008645.1_ASM864v1/GCF_000008645.1_ASM864v1_protein.faa.gz
Methanosarcina acetivorans C2A	188937	Euryarchaeota	Methanomicrobia	GCF_000007345.1	ftp://ftp.ncbi.nlm.nih.gov/genomes/all/GCF_000007345.1_ASM734v1/GCF_000007345.1_ASM734v1_protein.faa.gz
Methanopyrus kandleri AV19	190192	Euryarchaeota	Methanopyri	GCF_000007185.1	ftp://ftp.ncbi.nlm.nih.gov/genomes/all/GCF_000007185.1_ASM718v1/GCF_000007185.1_ASM718v1_protein.faa.gz
Methanosarcina mazei Go1	192952	Euryarchaeota	Methanomicrobia	GCF_000007065.1	ftp://ftp.ncbi.nlm.nih.gov/genomes/all/GCF_000007065.1_ASM706v1/GCF_000007065.1_ASM706v1_protein.faa.gz
Pyrococcus furiosus DSM 3638	186497	Euryarchaeota	Thermococci	GCF_000007305.1	ftp://ftp.ncbi.nlm.nih.gov/genomes/all/GCF_000007305.1_ASM730v1/GCF_000007305.1_ASM730v1_protein.faa.gz
Haloarcula marismortui ATCC 43049	272569	Euryarchaeota	Halobacteria	GCF_000011085.1	ftp://ftp.ncbi.nlm.nih.gov/genomes/all/GCF_000011085.1_ASM1108v1/GCF_000011085.1_ASM1108v1_protein.faa.gz
Hyperthermus butylicus DSM 5456	415426	Crenarchaeota	Thermoprotei	GCF_000015145.1	ftp://ftp.ncbi.nlm.nih.gov/genomes/all/GCF_000015145.1_ASM1514v1/GCF_000015145.1_ASM1514v1_protein.faa.gz
Nanoarchaeum equitans Kin4-M	228908	Nanoarchaeota	Unknown	GCF_000008085.1	ftp://ftp.ncbi.nlm.nih.gov/genomes/all/GCF_000008085.1_ASM808v1/GCF_000008085.1_ASM808v1_protein.faa.gz
Haloferax volcanii DS2	309800	Euryarchaeota	Halobacteria	GCF_000025685.1	ftp://ftp.ncbi.nlm.nih.gov/genomes/all/GCF_000025685.1_ASM2568v1/GCF_000025685.1_ASM2568v1_protein.faa.gz
Methanospirillum hungatei JF-1	323259	Euryarchaeota	Methanomicrobia	GCF_000013445.1	ftp://ftp.ncbi.nlm.nih.gov/genomes/all/GCF_000013445.1_ASM1344v1/GCF_000013445.1_ASM1344v1_protein.faa.gz
Thermococcus kodakarensis KOD1	69014	Euryarchaeota	Thermococci	GCF_000009965.1	ftp://ftp.ncbi.nlm.nih.gov/genomes/all/GCF_000009965.1_ASM996v1/GCF_000009965.1_ASM996v1_protein.faa.gz
Halorubrum lacusprofundi ATCC 49239	416348	Euryarchaeota	Halobacteria	GCF_000022205.1	ftp://ftp.ncbi.nlm.nih.gov/genomes/all/GCF_000022205.1_ASM2220v1/GCF_000022205.1_ASM2220v1_protein.faa.gz
Pyrolobus fumarii 1A	694429	Crenarchaeota	Thermoprotei	GCF_000223395.1	ftp://ftp.ncbi.nlm.nih.gov/genomes/all/GCF_000223395.1_ASM22339v1/GCF_000223395.1_ASM22339v1_protein.faa.gz
Ignicoccus hospitalis KIN4/I	453591	Crenarchaeota	Thermoprotei	GCF_000017945.1	ftp://ftp.ncbi.nlm.nih.gov/genomes/all/GCF_000017945.1_ASM1794v1/GCF_000017945.1_ASM1794v1_protein.faa.gz
Sulfolobus acidocaldarius DSM 639	330779	Crenarchaeota	Thermoprotei	GCF_000012285.1	ftp://ftp.ncbi.nlm.nih.gov/genomes/all/GCF_000012285.1_ASM1228v1/GCF_000012285.1_ASM1228v1_protein.faa.gz
Methanosphaera stadtmanae DSM 3091	339860	Euryarchaeota	Methanobacteria	GCF_000012545.1	ftp://ftp.ncbi.nlm.nih.gov/genomes/all/GCF_000012545.1_ASM1254v1/GCF_000012545.1_ASM1254v1_protein.faa.gz
Pyrobaculum arsenaticum DSM 13514	340102	Crenarchaeota	Thermoprotei	GCF_000016385.1	ftp://ftp.ncbi.nlm.nih.gov/genomes/all/GCF_000016385.1_ASM1638v1/GCF_000016385.1_ASM1638v1_protein.faa.gz
Pyrobaculum neutrophilum V24Sta	444157	Crenarchaeota	Thermoprotei	GCF_000019805.1	ftp://ftp.ncbi.nlm.nih.gov/genomes/all/GCF_000019805.1_ASM1980v1/GCF_000019805.1_ASM1980v1_protein.faa.gz
Natronomonas pharaonis DSM 2160	348780	Euryarchaeota	Halobacteria	GCF_000026045.1	ftp://ftp.ncbi.nlm.nih.gov/genomes/all/GCF_000026045.1_ASM2604v1/GCF_000026045.1_ASM2604v1_protein.faa.gz
Methanosaeta thermophila PT	349307	Euryarchaeota	Methanomicrobia	GCF_000014945.1	ftp://ftp.ncbi.nlm.nih.gov/genomes/all/GCF_000014945.1_ASM1494v1/GCF_000014945.1_ASM1494v1_protein.faa.gz
Pyrobaculum islandicum DSM 4184	384616	Crenarchaeota	Thermoprotei	GCF_000015205.1	ftp://ftp.ncbi.nlm.nih.gov/genomes/all/GCF_000015205.1_ASM1520v1/GCF_000015205.1_ASM1520v1_protein.faa.gz
Thermofilum pendens Hrk 5	368408	Crenarchaeota	Thermoprotei	GCF_000015225.1	ftp://ftp.ncbi.nlm.nih.gov/genomes/all/GCF_000015225.1_ASM1522v1/GCF_000015225.1_ASM1522v1_protein.faa.gz
Candidatus Korarchaeum cryptofilum OPF8	374847	Candidatus Korarchaeota	Unknown	GCF_000019605.1	ftp://ftp.ncbi.nlm.nih.gov/genomes/all/GCF_000019605.1_ASM1960v1/GCF_000019605.1_ASM1960v1_protein.faa.gz
Haloquadratum walsbyi C23	768065	Euryarchaeota	Halobacteria	GCF_000237865.1	ftp://ftp.ncbi.nlm.nih.gov/genomes/all/GCF_000237865.1_ASM23786v1/GCF_000237865.1_ASM23786v1_protein.faa.gz
Caldivirga maquilingensis IC-167	397948	Crenarchaeota	Thermoprotei	GCF_000018305.1	ftp://ftp.ncbi.nlm.nih.gov/genomes/all/GCF_000018305.1_ASM1830v1/GCF_000018305.1_ASM1830v1_protein.faa.gz
Metallosphaera sedula DSM 5348	399549	Crenarchaeota	Thermoprotei	GCF_000016605.1	ftp://ftp.ncbi.nlm.nih.gov/genomes/all/GCF_000016605.1_ASM1660v1/GCF_000016605.1_ASM1660v1_protein.faa.gz
Staphylothermus marinus F1	399550	Crenarchaeota	Thermoprotei	GCF_000015945.1	ftp://ftp.ncbi.nlm.nih.gov/genomes/all/GCF_000015945.1_ASM1594v1/GCF_000015945.1_ASM1594v1_protein.faa.gz
Methanococcus vannielii SB	406327	Euryarchaeota	Methanococci	GCF_000017165.1	ftp://ftp.ncbi.nlm.nih.gov/genomes/all/GCF_000017165.1_ASM1716v1/GCF_000017165.1_ASM1716v1_protein.faa.gz
Methanocorpusculum labreanum Z	410358	Euryarchaeota	Methanomicrobia	GCF_000015765.1	ftp://ftp.ncbi.nlm.nih.gov/genomes/all/GCF_000015765.1_ASM1576v1/GCF_000015765.1_ASM1576v1_protein.faa.gz
Pyrobaculum calidifontis JCM 11548	410359	Crenarchaeota	Thermoprotei	GCF_000015805.1	ftp://ftp.ncbi.nlm.nih.gov/genomes/all/GCF_000015805.1_ASM1580v1/GCF_000015805.1_ASM1580v1_protein.faa.gz
Methanoregula boonei 6A8	456442	Euryarchaeota	Methanomicrobia	GCF_000017625.1	ftp://ftp.ncbi.nlm.nih.gov/genomes/all/GCF_000017625.1_ASM1762v1/GCF_000017625.1_ASM1762v1_protein.faa.gz
Methanococcus aeolicus Nankai-3	419665	Euryarchaeota	Methanococci	GCF_000017185.1	ftp://ftp.ncbi.nlm.nih.gov/genomes/all/GCF_000017185.1_ASM1718v1/GCF_000017185.1_ASM1718v1_protein.faa.gz
Nitrosopumilus maritimus SCM1	436308	Thaumarchaeota	Unknown	GCF_000018465.1	ftp://ftp.ncbi.nlm.nih.gov/genomes/all/GCF_000018465.1_ASM1846v1/GCF_000018465.1_ASM1846v1_protein.faa.gz
Aciduliprofundum boonei T469	439481	Euryarchaeota	Unknown	GCF_000025665.1	ftp://ftp.ncbi.nlm.nih.gov/genomes/all/GCF_000025665.1_ASM2566v1/GCF_000025665.1_ASM2566v1_protein.faa.gz
Thermococcus barophilus MP	391623	Euryarchaeota	Thermococci	GCF_000151105.2	ftp://ftp.ncbi.nlm.nih.gov/genomes/all/GCF_000151105.2_ASM15110v2/GCF_000151105.2_ASM15110v2_protein.faa.gz
Thermococcus onnurineus NA1	523850	Euryarchaeota	Thermococci	GCF_000018365.1	ftp://ftp.ncbi.nlm.nih.gov/genomes/all/GCF_000018365.1_ASM1836v1/GCF_000018365.1_ASM1836v1_protein.faa.gz
Methanocella arvoryzae MRE50	351160	Euryarchaeota	Methanomicrobia	GCF_000063445.1	ftp://ftp.ncbi.nlm.nih.gov/genomes/all/GCF_000063445.1_ASM6344v1/GCF_000063445.1_ASM6344v1_protein.faa.gz
Methanococcoides burtonii DSM 6242	259564	Euryarchaeota	Methanomicrobia	GCF_000013725.1	ftp://ftp.ncbi.nlm.nih.gov/genomes/all/GCF_000013725.1_ASM1372v1/GCF_000013725.1_ASM1372v1_protein.faa.gz
Picrophilus torridus DSM 9790	263820	Euryarchaeota	Thermoplasmata	GCF_000008265.1	ftp://ftp.ncbi.nlm.nih.gov/genomes/all/GCF_000008265.1_ASM826v1/GCF_000008265.1_ASM826v1_protein.faa.gz
Methanoculleus marisnigri JR1	368407	Euryarchaeota	Methanomicrobia	GCF_000015825.1	ftp://ftp.ncbi.nlm.nih.gov/genomes/all/GCF_000015825.1_ASM1582v1/GCF_000015825.1_ASM1582v1_protein.faa.gz
Desulfurococcus kamchatkensis 1221n	490899	Crenarchaeota	Thermoprotei	GCF_000020905.1	ftp://ftp.ncbi.nlm.nih.gov/genomes/all/GCF_000020905.1_ASM2090v1/GCF_000020905.1_ASM2090v1_protein.faa.gz
Methanosphaerula palustris E1-9c	521011	Euryarchaeota	Methanomicrobia	GCF_000021965.1	ftp://ftp.ncbi.nlm.nih.gov/genomes/all/GCF_000021965.1_ASM2196v1/GCF_000021965.1_ASM2196v1_protein.faa.gz
Methanohalophilus mahii DSM 5219	547558	Euryarchaeota	Methanomicrobia	GCF_000025865.1	ftp://ftp.ncbi.nlm.nih.gov/genomes/all/GCF_000025865.1_ASM2586v1/GCF_000025865.1_ASM2586v1_protein.faa.gz
Natrialba magadii ATCC 43099	547559	Euryarchaeota	Halobacteria	GCF_000025625.1	ftp://ftp.ncbi.nlm.nih.gov/genomes/all/GCF_000025625.1_ASM2562v1/GCF_000025625.1_ASM2562v1_protein.faa.gz
Archaeoglobus profundus DSM 5631	572546	Euryarchaeota	Archaeoglobi	GCF_000025285.1	ftp://ftp.ncbi.nlm.nih.gov/genomes/all/GCF_000025285.1_ASM2528v1/GCF_000025285.1_ASM2528v1_protein.faa.gz
Vulcanisaeta distributa DSM 14429	572478	Crenarchaeota	Thermoprotei	GCF_000148385.1	ftp://ftp.ncbi.nlm.nih.gov/genomes/all/GCF_000148385.1_ASM14838v1/GCF_000148385.1_ASM14838v1_protein.faa.gz
Methanocaldococcus infernus ME	573063	Euryarchaeota	Methanococci	GCF_000092305.1	ftp://ftp.ncbi.nlm.nih.gov/genomes/all/GCF_000092305.1_ASM9230v1/GCF_000092305.1_ASM9230v1_protein.faa.gz
Methanocaldococcus fervens AG86	573064	Euryarchaeota	Methanococci	GCF_000023985.1	ftp://ftp.ncbi.nlm.nih.gov/genomes/all/GCF_000023985.1_ASM2398v1/GCF_000023985.1_ASM2398v1_protein.faa.gz
Methanocaldococcus vulcanius M7	579137	Euryarchaeota	Methanococci	GCF_000024625.1	ftp://ftp.ncbi.nlm.nih.gov/genomes/all/GCF_000024625.1_ASM2462v1/GCF_000024625.1_ASM2462v1_protein.faa.gz
Ignisphaera aggregans DSM 17230	583356	Crenarchaeota	Thermoprotei	GCF_000145985.1	ftp://ftp.ncbi.nlm.nih.gov/genomes/all/GCF_000145985.1_ASM14598v1/GCF_000145985.1_ASM14598v1_protein.faa.gz
Ferroglobus placidus DSM 10642	589924	Euryarchaeota	Archaeoglobi	GCF_000025505.1	ftp://ftp.ncbi.nlm.nih.gov/genomes/all/GCF_000025505.1_ASM2550v1/GCF_000025505.1_ASM2550v1_protein.faa.gz
Thermococcus gammatolerans EJ3	593117	Euryarchaeota	Thermococci	GCF_000022365.1	ftp://ftp.ncbi.nlm.nih.gov/genomes/all/GCF_000022365.1_ASM2236v1/GCF_000022365.1_ASM2236v1_protein.faa.gz
Staphylothermus hellenicus DSM 12710	591019	Crenarchaeota	Thermoprotei	GCF_000092465.1	ftp://ftp.ncbi.nlm.nih.gov/genomes/all/GCF_000092465.1_ASM9246v1/GCF_000092465.1_ASM9246v1_protein.faa.gz
Methanothermus fervidus DSM 2088	523846	Euryarchaeota	Methanobacteria	GCF_000166095.1	ftp://ftp.ncbi.nlm.nih.gov/genomes/all/GCF_000166095.1_ASM16609v1/GCF_000166095.1_ASM16609v1_protein.faa.gz
Thermococcus sibiricus MM 739	604354	Euryarchaeota	Thermococci	GCF_000022545.1	ftp://ftp.ncbi.nlm.nih.gov/genomes/all/GCF_000022545.1_ASM2254v1/GCF_000022545.1_ASM2254v1_protein.faa.gz
Methanobrevibacter ruminantium M1	634498	Euryarchaeota	Methanobacteria	GCF_000024185.1	ftp://ftp.ncbi.nlm.nih.gov/genomes/all/GCF_000024185.1_ASM2418v1/GCF_000024185.1_ASM2418v1_protein.faa.gz
Haloarcula hispanica ATCC 33960	634497	Euryarchaeota	Halobacteria	GCF_000223905.1	ftp://ftp.ncbi.nlm.nih.gov/genomes/all/GCF_000223905.1_ASM22390v1/GCF_000223905.1_ASM22390v1_protein.faa.gz
Thermosphaera aggregans DSM 11486	633148	Crenarchaeota	Thermoprotei	GCF_000092185.1	ftp://ftp.ncbi.nlm.nih.gov/genomes/all/GCF_000092185.1_ASM9218v1/GCF_000092185.1_ASM9218v1_protein.faa.gz
Acidilobus saccharovorans 345-15	666510	Crenarchaeota	Thermoprotei	GCF_000144915.1	ftp://ftp.ncbi.nlm.nih.gov/genomes/all/GCF_000144915.1_ASM14491v1/GCF_000144915.1_ASM14491v1_protein.faa.gz
Methanosalsum zhilinae DSM 4017	679901	Euryarchaeota	Methanomicrobia	GCF_000217995.1	ftp://ftp.ncbi.nlm.nih.gov/genomes/all/GCF_000217995.1_ASM21799v1/GCF_000217995.1_ASM21799v1_protein.faa.gz
Methanolacinia petrolearia DSM 11571	679926	Euryarchaeota	Methanomicrobia	GCF_000147875.1	ftp://ftp.ncbi.nlm.nih.gov/genomes/all/GCF_000147875.1_ASM14787v1/GCF_000147875.1_ASM14787v1_protein.faa.gz
Methanohalobium evestigatum Z-7303	644295	Euryarchaeota	Methanomicrobia	GCF_000196655.1	ftp://ftp.ncbi.nlm.nih.gov/genomes/all/GCF_000196655.1_ASM19665v1/GCF_000196655.1_ASM19665v1_protein.faa.gz
Haloterrigena turkmenica DSM 5511	543526	Euryarchaeota	Halobacteria	GCF_000025325.1	ftp://ftp.ncbi.nlm.nih.gov/genomes/all/GCF_000025325.1_ASM2532v1/GCF_000025325.1_ASM2532v1_protein.faa.gz
Methanocella paludicola SANAE	304371	Euryarchaeota	Methanomicrobia	GCF_000011005.1	ftp://ftp.ncbi.nlm.nih.gov/genomes/all/GCF_000011005.1_ASM1100v1/GCF_000011005.1_ASM1100v1_protein.faa.gz
Methanothermobacter marburgensis str. Marburg	79929	Euryarchaeota	Methanobacteria	GCF_000145295.1	ftp://ftp.ncbi.nlm.nih.gov/genomes/all/GCF_000145295.1_ASM14529v1/GCF_000145295.1_ASM14529v1_protein.faa.gz
Methanothermococcus okinawensis IH1	647113	Euryarchaeota	Methanococci	GCF_000179575.2	ftp://ftp.ncbi.nlm.nih.gov/genomes/all/GCF_000179575.2_ASM17957v2/GCF_000179575.2_ASM17957v2_protein.faa.gz
Desulfurococcus mucosus DSM 2162	765177	Crenarchaeota	Thermoprotei	GCF_000186365.1	ftp://ftp.ncbi.nlm.nih.gov/genomes/all/GCF_000186365.1_ASM18636v1/GCF_000186365.1_ASM18636v1_protein.faa.gz
Halalkalicoccus jeotgali B3	795797	Euryarchaeota	Halobacteria	GCF_000196895.1	ftp://ftp.ncbi.nlm.nih.gov/genomes/all/GCF_000196895.1_ASM19689v1/GCF_000196895.1_ASM19689v1_protein.faa.gz
Archaeoglobus veneficus SNP6	693661	Euryarchaeota	Archaeoglobi	GCF_000194625.1	ftp://ftp.ncbi.nlm.nih.gov/genomes/all/GCF_000194625.1_ASM19462v1/GCF_000194625.1_ASM19462v1_protein.faa.gz
Methanotorris igneus Kol 5	880724	Euryarchaeota	Methanococci	GCF_000214415.1	ftp://ftp.ncbi.nlm.nih.gov/genomes/all/GCF_000214415.1_ASM21441v1/GCF_000214415.1_ASM21441v1_protein.faa.gz
halophilic archaeon DL31	756883	Unknown	Unknown	GCF_000224475.1	ftp://ftp.ncbi.nlm.nih.gov/genomes/all/GCF_000224475.1_ASM22447v1/GCF_000224475.1_ASM22447v1_protein.faa.gz
Halovivax ruber XH-70	797302	Euryarchaeota	Halobacteria	GCF_000328525.1	ftp://ftp.ncbi.nlm.nih.gov/genomes/all/GCF_000328525.1_ASM32852v1/GCF_000328525.1_ASM32852v1_protein.faa.gz
Halopiger xanaduensis SH-6	797210	Euryarchaeota	Halobacteria	GCF_000217715.1	ftp://ftp.ncbi.nlm.nih.gov/genomes/all/GCF_000217715.1_ASM21771v1/GCF_000217715.1_ASM21771v1_protein.faa.gz
Halogeometricum borinquense DSM 11551	469382	Euryarchaeota	Halobacteria	GCF_000172995.2	ftp://ftp.ncbi.nlm.nih.gov/genomes/all/GCF_000172995.2_ASM17299v2/GCF_000172995.2_ASM17299v2_protein.faa.gz
Halorhabdus utahensis DSM 12940	519442	Euryarchaeota	Halobacteria	GCF_000023945.1	ftp://ftp.ncbi.nlm.nih.gov/genomes/all/GCF_000023945.1_ASM2394v1/GCF_000023945.1_ASM2394v1_protein.faa.gz
Acidianus hospitalis W1	933801	Crenarchaeota	Thermoprotei	GCF_000213215.1	ftp://ftp.ncbi.nlm.nih.gov/genomes/all/GCF_000213215.1_ASM21321v1/GCF_000213215.1_ASM21321v1_protein.faa.gz
Halomicrobium mukohataei DSM 12286	485914	Euryarchaeota	Halobacteria	GCF_000023965.1	ftp://ftp.ncbi.nlm.nih.gov/genomes/all/GCF_000023965.1_ASM2396v1/GCF_000023965.1_ASM2396v1_protein.faa.gz
Vulcanisaeta moutnovskia 768-28	985053	Crenarchaeota	Thermoprotei	GCF_000190315.1	ftp://ftp.ncbi.nlm.nih.gov/genomes/all/GCF_000190315.1_ASM19031v1/GCF_000190315.1_ASM19031v1_protein.faa.gz
Methanosaeta concilii GP6	990316	Euryarchaeota	Methanomicrobia	GCF_000204415.1	ftp://ftp.ncbi.nlm.nih.gov/genomes/all/GCF_000204415.1_ASM20441v1/GCF_000204415.1_ASM20441v1_protein.faa.gz
Thermoproteus uzoniensis 768-20	999630	Crenarchaeota	Thermoprotei	GCF_000193375.1	ftp://ftp.ncbi.nlm.nih.gov/genomes/all/GCF_000193375.1_ASM19337v1/GCF_000193375.1_ASM19337v1_protein.faa.gz
Pyrococcus yayanosii CH1	529709	Euryarchaeota	Thermococci	GCF_000215995.1	ftp://ftp.ncbi.nlm.nih.gov/genomes/all/GCF_000215995.1_ASM21599v1/GCF_000215995.1_ASM21599v1_protein.faa.gz
Metallosphaera cuprina Ar-4	1006006	Crenarchaeota	Thermoprotei	GCF_000204925.1	ftp://ftp.ncbi.nlm.nih.gov/genomes/all/GCF_000204925.1_ASM20492v1/GCF_000204925.1_ASM20492v1_protein.faa.gz
Halorhabdus tiamatea SARL4B	1033806	Euryarchaeota	Halobacteria	GCF_000470655.1	ftp://ftp.ncbi.nlm.nih.gov/genomes/all/GCF_000470655.1_HATI1/GCF_000470655.1_HATI1_protein.faa.gz
Nitrososphaera viennensis EN76	926571	Thaumarchaeota	Nitrososphaeria	GCA_000698785.1	ftp://ftp.ncbi.nlm.nih.gov/genomes/all/GCA_000698785.1_ASM69878v1/GCA_000698785.1_ASM69878v1_protein.faa.gz
Desulfurococcus fermentans DSM 16532	768672	Crenarchaeota	Thermoprotei	GCF_000231015.2	ftp://ftp.ncbi.nlm.nih.gov/genomes/all/GCF_000231015.2_ASM23101v3/GCF_000231015.2_ASM23101v3_protein.faa.gz
Thermococcus nautili	195522	Euryarchaeota	Thermococci	GCF_000585495.1	ftp://ftp.ncbi.nlm.nih.gov/genomes/all/GCF_000585495.1_ASM58549v1/GCF_000585495.1_ASM58549v1_protein.faa.gz
Haloferax mediterranei ATCC 33500	523841	Euryarchaeota	Halobacteria	GCF_000306765.2	ftp://ftp.ncbi.nlm.nih.gov/genomes/all/GCF_000306765.2_ASM30676v2/GCF_000306765.2_ASM30676v2_protein.faa.gz
Pyrobaculum oguniense TE7	698757	Crenarchaeota	Thermoprotei	GCF_000247545.1	ftp://ftp.ncbi.nlm.nih.gov/genomes/all/GCF_000247545.1_ASM24754v1/GCF_000247545.1_ASM24754v1_protein.faa.gz
Natronococcus occultus SP4	694430	Euryarchaeota	Halobacteria	GCF_000328685.1	ftp://ftp.ncbi.nlm.nih.gov/genomes/all/GCF_000328685.1_ASM32868v1/GCF_000328685.1_ASM32868v1_protein.faa.gz
Natronomonas moolapensis 8.8.11	268739	Euryarchaeota	Halobacteria	GCF_000591055.1	ftp://ftp.ncbi.nlm.nih.gov/genomes/all/GCF_000591055.1_ASM59105v1/GCF_000591055.1_ASM59105v1_protein.faa.gz
Methanomethylovorans hollandica DSM 15978	867904	Euryarchaeota	Methanomicrobia	GCF_000328665.1	ftp://ftp.ncbi.nlm.nih.gov/genomes/all/GCF_000328665.1_ASM32866v1/GCF_000328665.1_ASM32866v1_protein.faa.gz
Natrinema pellirubrum DSM 15624	797303	Euryarchaeota	Halobacteria	GCF_000230735.2	ftp://ftp.ncbi.nlm.nih.gov/genomes/all/GCF_000230735.2_ASM23073v3/GCF_000230735.2_ASM23073v3_protein.faa.gz
Candidatus Nitrososphaera gargensis Ga9.2	1237085	Thaumarchaeota	Nitrososphaeria	GCF_000303155.1	ftp://ftp.ncbi.nlm.nih.gov/genomes/all/GCF_000303155.1_ASM30315v1/GCF_000303155.1_ASM30315v1_protein.faa.gz
Natronobacterium gregoryi SP2	797304	Euryarchaeota	Halobacteria	GCF_000230715.2	ftp://ftp.ncbi.nlm.nih.gov/genomes/all/GCF_000230715.2_ASM23071v3/GCF_000230715.2_ASM23071v3_protein.faa.gz
Ignicoccus islandicus DSM 13165	940295	Crenarchaeota	Thermoprotei	GCA_001481685.1	ftp://ftp.ncbi.nlm.nih.gov/genomes/all/GCA_001481685.1_ASM148168v1/GCA_001481685.1_ASM148168v1_protein.faa.gz
Methanolinea tarda NOBI-1	882090	Euryarchaeota	Methanomicrobia	GCF_000235685.2	ftp://ftp.ncbi.nlm.nih.gov/genomes/all/GCF_000235685.2_ASM23568v3/GCF_000235685.2_ASM23568v3_protein.faa.gz
Methanoregula formicica SMSP	593750	Euryarchaeota	Methanomicrobia	GCF_000327485.1	ftp://ftp.ncbi.nlm.nih.gov/genomes/all/GCF_000327485.1_ASM32748v1/GCF_000327485.1_ASM32748v1_protein.faa.gz
Caldisphaera lagunensis DSM 15908	1056495	Crenarchaeota	Thermoprotei	GCF_000317795.1	ftp://ftp.ncbi.nlm.nih.gov/genomes/all/GCF_000317795.1_ASM31779v1/GCF_000317795.1_ASM31779v1_protein.faa.gz
Halostagnicola larsenii XH-48	797299	Euryarchaeota	Halobacteria	GCF_000517625.1	ftp://ftp.ncbi.nlm.nih.gov/genomes/all/GCF_000517625.1_ASM51762v1/GCF_000517625.1_ASM51762v1_protein.faa.gz
Thermoplasmatales archaeon BRNA1	1054217	Euryarchaeota	Thermoplasmata	GCF_000350305.1	ftp://ftp.ncbi.nlm.nih.gov/genomes/all/GCF_000350305.1_ASM35030v1/GCF_000350305.1_ASM35030v1_protein.faa.gz
Methanocella conradii HZ254	1041930	Euryarchaeota	Methanomicrobia	GCF_000251105.1	ftp://ftp.ncbi.nlm.nih.gov/genomes/all/GCF_000251105.1_ASM25110v1/GCF_000251105.1_ASM25110v1_protein.faa.gz
Methanolobus psychrophilus R15	1094980	Euryarchaeota	Methanomicrobia	GCF_000306725.1	ftp://ftp.ncbi.nlm.nih.gov/genomes/all/GCF_000306725.1_ASM30672v1/GCF_000306725.1_ASM30672v1_protein.faa.gz
Thermoproteus tenax Kra 1	768679	Crenarchaeota	Thermoprotei	GCF_000253055.1	ftp://ftp.ncbi.nlm.nih.gov/genomes/all/GCF_000253055.1_ASM25305v1/GCF_000253055.1_ASM25305v1_protein.faa.gz
Methanosaeta harundinacea 6Ac	1110509	Euryarchaeota	Methanomicrobia	GCF_000235565.1	ftp://ftp.ncbi.nlm.nih.gov/genomes/all/GCF_000235565.1_ASM23556v1/GCF_000235565.1_ASM23556v1_protein.faa.gz
Thermococcus litoralis DSM 5473	523849	Euryarchaeota	Thermococci	GCF_000246985.2	ftp://ftp.ncbi.nlm.nih.gov/genomes/all/GCF_000246985.2_ASM24698v3/GCF_000246985.2_ASM24698v3_protein.faa.gz
Fervidicoccus fontis Kam940	1163730	Crenarchaeota	Thermoprotei	GCF_000258425.1	ftp://ftp.ncbi.nlm.nih.gov/genomes/all/GCF_000258425.1_ASM25842v1/GCF_000258425.1_ASM25842v1_protein.faa.gz
Halobacterium sp. DL1	751944	Euryarchaeota	Halobacteria	GCF_000230955.2	ftp://ftp.ncbi.nlm.nih.gov/genomes/all/GCF_000230955.2_ASM23095v3/GCF_000230955.2_ASM23095v3_protein.faa.gz
Natrinema sp. J7-2	406552	Euryarchaeota	Halobacteria	GCF_000281695.1	ftp://ftp.ncbi.nlm.nih.gov/genomes/all/GCF_000281695.1_ASM28169v1/GCF_000281695.1_ASM28169v1_protein.faa.gz
Pyrococcus sp. NA2	342949	Euryarchaeota	Thermococci	GCF_000211475.1	ftp://ftp.ncbi.nlm.nih.gov/genomes/all/GCF_000211475.1_ASM21147v1/GCF_000211475.1_ASM21147v1_protein.faa.gz
Methanobrevibacter sp. AbM4	224719	Euryarchaeota	Methanobacteria	GCF_000404165.1	ftp://ftp.ncbi.nlm.nih.gov/genomes/all/GCF_000404165.1_ASM40416v1/GCF_000404165.1_ASM40416v1_protein.faa.gz
Methanocaldococcus sp. FS406-22	644281	Euryarchaeota	Methanococci	GCF_000025525.1	ftp://ftp.ncbi.nlm.nih.gov/genomes/all/GCF_000025525.1_ASM2552v1/GCF_000025525.1_ASM2552v1_protein.faa.gz
Methanosarcina sp. WWM596	1434103	Euryarchaeota	Methanomicrobia	GCF_000969965.1	ftp://ftp.ncbi.nlm.nih.gov/genomes/all/GCF_000969965.1_ASM96996v1/GCF_000969965.1_ASM96996v1_protein.faa.gz
Methanobacterium sp. MB1	1379702	Euryarchaeota	Methanobacteria	GCF_000499765.1	ftp://ftp.ncbi.nlm.nih.gov/genomes/all/GCF_000499765.1_Methanobacterium/GCF_000499765.1_Methanobacterium_protein.faa.gz
Aciduliprofundum sp. MAR08-339	673860	Euryarchaeota	Unknown	GCF_000327505.1	ftp://ftp.ncbi.nlm.nih.gov/genomes/all/GCF_000327505.1_ASM32750v1/GCF_000327505.1_ASM32750v1_protein.faa.gz
Pyrobaculum sp. WP30	1227555	Crenarchaeota	Thermoprotei	GCA_001189275.1	ftp://ftp.ncbi.nlm.nih.gov/genomes/all/GCA_001189275.1_ASM118927v1/GCA_001189275.1_ASM118927v1_protein.faa.gz
Methanoculleus bourgensis MS2	1201294	Euryarchaeota	Methanomicrobia	GCF_000304355.2	ftp://ftp.ncbi.nlm.nih.gov/genomes/all/GCF_000304355.2_Mb_MS2/GCF_000304355.2_Mb_MS2_protein.faa.gz
Methanobacterium formicicum	2162	Euryarchaeota	Methanobacteria	GCF_000762265.1	ftp://ftp.ncbi.nlm.nih.gov/genomes/all/GCF_000762265.1_ASM76226v1/GCF_000762265.1_ASM76226v1_protein.faa.gz
Candidatus Nitrosopumilus sp. AR2	1229909	Thaumarchaeota	Unknown	GCF_000299395.1	ftp://ftp.ncbi.nlm.nih.gov/genomes/all/GCF_000299395.1_ASM29939v1/GCF_000299395.1_ASM29939v1_protein.faa.gz
Haloarcula sp. CBA1115	1592728	Euryarchaeota	Halobacteria	GCF_000827835.1	ftp://ftp.ncbi.nlm.nih.gov/genomes/all/GCF_000827835.1_ASM82783v1/GCF_000827835.1_ASM82783v1_protein.faa.gz
Haloferax gibbonsii	35746	Euryarchaeota	Halobacteria	GCF_001190965.1	ftp://ftp.ncbi.nlm.nih.gov/genomes/all/GCF_001190965.1_ASM119096v1/GCF_001190965.1_ASM119096v1_protein.faa.gz
Archaeoglobus sulfaticallidus PM70-1	387631	Euryarchaeota	Archaeoglobi	GCF_000385565.1	ftp://ftp.ncbi.nlm.nih.gov/genomes/all/GCF_000385565.1_ASM38556v1/GCF_000385565.1_ASM38556v1_protein.faa.gz
Salinarchaeum sp. Harcht-Bsk1	1333523	Euryarchaeota	Halobacteria	GCF_000403645.1	ftp://ftp.ncbi.nlm.nih.gov/genomes/all/GCF_000403645.1_ASM40364v1/GCF_000403645.1_ASM40364v1_protein.faa.gz
Palaeococcus pacificus DY20341	1343739	Euryarchaeota	Thermococci	GCF_000725425.1	ftp://ftp.ncbi.nlm.nih.gov/genomes/all/GCF_000725425.1_ASM72542v1/GCF_000725425.1_ASM72542v1_protein.faa.gz
Thermofilum sp. 1807-2	1550241	Crenarchaeota	Thermoprotei	GCF_000993805.1	ftp://ftp.ncbi.nlm.nih.gov/genomes/all/GCF_000993805.1_ASM99380v1/GCF_000993805.1_ASM99380v1_protein.faa.gz
Candidatus Methanomethylophilus alvus Mx1201	1236689	Euryarchaeota	Thermoplasmata	GCF_000300255.2	ftp://ftp.ncbi.nlm.nih.gov/genomes/all/GCF_000300255.2_ASM30025v2/GCF_000300255.2_ASM30025v2_protein.faa.gz
Candidatus Methanomassiliicoccus intestinalis Issoire-Mx1	1295009	Euryarchaeota	Thermoplasmata	GCF_000404225.1	ftp://ftp.ncbi.nlm.nih.gov/genomes/all/GCF_000404225.1_ASM40422v1/GCF_000404225.1_ASM40422v1_protein.faa.gz
Thermogladius cellulolyticus 1633	1184251	Crenarchaeota	Thermoprotei	GCF_000264495.1	ftp://ftp.ncbi.nlm.nih.gov/genomes/all/GCF_000264495.1_ASM26449v1/GCF_000264495.1_ASM26449v1_protein.faa.gz
Methanobacterium lacus	877455	Euryarchaeota	Methanobacteria	GCF_000191585.1	ftp://ftp.ncbi.nlm.nih.gov/genomes/all/GCF_000191585.1_ASM19158v1/GCF_000191585.1_ASM19158v1_protein.faa.gz
Methanobacterium paludis	868131	Euryarchaeota	Methanobacteria	GCF_000214725.1	ftp://ftp.ncbi.nlm.nih.gov/genomes/all/GCF_000214725.1_ASM21472v1/GCF_000214725.1_ASM21472v1_protein.faa.gz
Candidatus Nitrosopumilus koreensis AR1	1229908	Thaumarchaeota	Unknown	GCF_000299365.1	ftp://ftp.ncbi.nlm.nih.gov/genomes/all/GCF_000299365.1_ASM29936v1/GCF_000299365.1_ASM29936v1_protein.faa.gz
Candidatus Nitrososphaera evergladensis SR1	1459636	Thaumarchaeota	Nitrososphaeria	GCA_000730285.1	ftp://ftp.ncbi.nlm.nih.gov/genomes/all/GCA_000730285.1_ASM73028v1/GCA_000730285.1_ASM73028v1_protein.faa.gz
Thermococcus eurythermalis	1505907	Euryarchaeota	Thermococci	GCF_000769655.1	ftp://ftp.ncbi.nlm.nih.gov/genomes/all/GCF_000769655.1_ASM76965v1/GCF_000769655.1_ASM76965v1_protein.faa.gz
Geoglobus acetivorans	565033	Euryarchaeota	Archaeoglobi	GCF_000789255.1	ftp://ftp.ncbi.nlm.nih.gov/genomes/all/GCF_000789255.1_ASM78925v1/GCF_000789255.1_ASM78925v1_protein.faa.gz
Candidatus Methanoplasma termitum	1577791	Euryarchaeota	Thermoplasmata	GCF_000800805.1	ftp://ftp.ncbi.nlm.nih.gov/genomes/all/GCF_000800805.1_ASM80080v1/GCF_000800805.1_ASM80080v1_protein.faa.gz
Candidatus Nitrosopelagicus brevis	1410606	Thaumarchaeota	Unknown	GCF_000812185.1	ftp://ftp.ncbi.nlm.nih.gov/genomes/all/GCF_000812185.1_ASM81218v1/GCF_000812185.1_ASM81218v1_protein.faa.gz
Thaumarchaeota archaeon MY3	1353260	Thaumarchaeota	Nitrososphaeria	GCA_000802205.2	ftp://ftp.ncbi.nlm.nih.gov/genomes/all/GCA_000802205.2_ASM80220v2/GCA_000802205.2_ASM80220v2_protein.faa.gz
Thermofilum carboxyditrophus 1505	697581	Crenarchaeota	Thermoprotei	GCF_000813245.1	ftp://ftp.ncbi.nlm.nih.gov/genomes/all/GCF_000813245.1_ASM81324v1/GCF_000813245.1_ASM81324v1_protein.faa.gz
Thermococcus guaymasensis DSM 11113	1432656	Euryarchaeota	Thermococci	GCF_000816105.1	ftp://ftp.ncbi.nlm.nih.gov/genomes/all/GCF_000816105.1_ASM81610v1/GCF_000816105.1_ASM81610v1_protein.faa.gz
archaeon GW2011_AR10	1579370	Unknown	Unknown	GCA_000830275.1	ftp://ftp.ncbi.nlm.nih.gov/genomes/all/GCA_000830275.1_ASM83027v1/GCA_000830275.1_ASM83027v1_protein.faa.gz
archaeon GW2011_AR20	1579378	Unknown	Unknown	GCA_000830315.1	ftp://ftp.ncbi.nlm.nih.gov/genomes/all/GCA_000830315.1_ASM83031v1/GCA_000830315.1_ASM83031v1_protein.faa.gz
Methanothermobacter sp. CaT2	866790	Euryarchaeota	Methanobacteria	GCF_000828575.1	ftp://ftp.ncbi.nlm.nih.gov/genomes/all/GCF_000828575.1_ASM82857v1/GCF_000828575.1_ASM82857v1_protein.faa.gz
Candidatus Nitrosotenuis cloacae	1603555	Thaumarchaeota	Unknown	GCF_000955905.1	ftp://ftp.ncbi.nlm.nih.gov/genomes/all/GCF_000955905.1_ASM95590v3/GCF_000955905.1_ASM95590v3_protein.faa.gz
Methanosarcina thermophila TM-1	523844	Euryarchaeota	Methanomicrobia	GCF_000969885.1	ftp://ftp.ncbi.nlm.nih.gov/genomes/all/GCF_000969885.1_ASM96988v1/GCF_000969885.1_ASM96988v1_protein.faa.gz
Methanosarcina vacuolata Z-761	1434123	Euryarchaeota	Methanomicrobia	GCF_000969905.1	ftp://ftp.ncbi.nlm.nih.gov/genomes/all/GCF_000969905.1_ASM96990v1/GCF_000969905.1_ASM96990v1_protein.faa.gz
Methanosarcina siciliae T4/M	1434120	Euryarchaeota	Methanomicrobia	GCF_000970085.1	ftp://ftp.ncbi.nlm.nih.gov/genomes/all/GCF_000970085.1_ASM97008v1/GCF_000970085.1_ASM97008v1_protein.faa.gz
Methanosarcina lacustris Z-7289	1434111	Euryarchaeota	Methanomicrobia	GCF_000970265.1	ftp://ftp.ncbi.nlm.nih.gov/genomes/all/GCF_000970265.1_ASM97026v1/GCF_000970265.1_ASM97026v1_protein.faa.gz
Methanosarcina horonobensis HB-1 = JCM 15518	1434110	Euryarchaeota	Methanomicrobia	GCF_000970285.1	ftp://ftp.ncbi.nlm.nih.gov/genomes/all/GCF_000970285.1_ASM97028v1/GCF_000970285.1_ASM97028v1_protein.faa.gz
Thermococcus paralvinellae	582419	Euryarchaeota	Thermococci	GCF_000517445.1	ftp://ftp.ncbi.nlm.nih.gov/genomes/all/GCF_000517445.1_ASM51744v1/GCF_000517445.1_ASM51744v1_protein.faa.gz
Thermococcus cleftensis	163003	Euryarchaeota	Thermococci	GCF_000265525.1	ftp://ftp.ncbi.nlm.nih.gov/genomes/all/GCF_000265525.1_ASM26552v1/GCF_000265525.1_ASM26552v1_protein.faa.gz
Geoglobus ahangari	113653	Euryarchaeota	Archaeoglobi	GCF_001006045.1	ftp://ftp.ncbi.nlm.nih.gov/genomes/all/GCF_001006045.1_ASM100604v1/GCF_001006045.1_ASM100604v1_protein.faa.gz
Halanaeroarchaeum sulfurireducens	1604004	Euryarchaeota	Halobacteria	GCF_001305655.1	ftp://ftp.ncbi.nlm.nih.gov/genomes/all/GCF_001305655.1_ASM130565v1/GCF_001305655.1_ASM130565v1_protein.faa.gz
Thermococcus peptonophilus	53952	Euryarchaeota	Thermococci	GCF_001592435.1	ftp://ftp.ncbi.nlm.nih.gov/genomes/all/GCF_001592435.1_ASM159243v1/GCF_001592435.1_ASM159243v1_protein.faa.gz
Pyrodictium delaneyi	1273541	Crenarchaeota	Thermoprotei	GCF_001412615.1	ftp://ftp.ncbi.nlm.nih.gov/genomes/all/GCF_001412615.1_ASM141261v1/GCF_001412615.1_ASM141261v1_protein.faa.gz
Methanocaldococcus bathoardescens	1301915	Euryarchaeota	Methanococci	GCF_000739065.1	ftp://ftp.ncbi.nlm.nih.gov/genomes/all/GCF_000739065.1_ASM73906v1/GCF_000739065.1_ASM73906v1_protein.faa.gz
Pyrobaculum ferrireducens	1104324	Crenarchaeota	Thermoprotei	GCF_000234805.1	ftp://ftp.ncbi.nlm.nih.gov/genomes/all/GCF_000234805.1_ASM23480v1/GCF_000234805.1_ASM23480v1_protein.faa.gz
Methanobrevibacter millerae	230361	Euryarchaeota	Methanobacteria	GCF_001477655.1	ftp://ftp.ncbi.nlm.nih.gov/genomes/all/GCF_001477655.1_ASM147765v1/GCF_001477655.1_ASM147765v1_protein.faa.gz
Halobacterium hubeiense	1407499	Euryarchaeota	Halobacteria	GCF_001488575.1	ftp://ftp.ncbi.nlm.nih.gov/genomes/all/GCF_001488575.1_Halobacterium_hubeiense_JI20-1/GCF_001488575.1_Halobacterium_hubeiense_JI20-1_protein.faa.gz
Nanoarchaeota archaeon 7A	1577684	Nanoarchaeota	Unknown	GCA_001552015.1	ftp://ftp.ncbi.nlm.nih.gov/genomes/all/GCA_001552015.1_ASM155201v1/GCA_001552015.1_ASM155201v1_protein.faa.gz
methanogenic archaeon ISO4-H5	1495144	Euryarchaeota	Thermoplasmata	GCA_001560915.1	ftp://ftp.ncbi.nlm.nih.gov/genomes/all/GCA_001560915.1_ASM156091v1/GCA_001560915.1_ASM156091v1_protein.faa.gz
Methanobrevibacter olleyae	294671	Euryarchaeota	Methanobacteria	GCA_001563245.1	ftp://ftp.ncbi.nlm.nih.gov/genomes/all/GCA_001563245.1_ASM156324v1/GCA_001563245.1_ASM156324v1_protein.faa.gz
Candidatus Nitrosopumilus piranensis	1582439	Thaumarchaeota	Unknown	GCA_000875775.1	ftp://ftp.ncbi.nlm.nih.gov/genomes/all/GCA_000875775.1_ASM87577v1/GCA_000875775.1_ASM87577v1_protein.faa.gz
Candidatus Nitrosopumilus adriaticus	1580092	Thaumarchaeota	Unknown	GCF_000956175.1	ftp://ftp.ncbi.nlm.nih.gov/genomes/all/GCF_000956175.1_ASM95617v1/GCF_000956175.1_ASM95617v1_protein.faa.gz
Halanaeroarchaeum sulfurireducens	1604004	Euryarchaeota	Halobacteria	GCF_001011115.1	ftp://ftp.ncbi.nlm.nih.gov/genomes/all/GCF_001011115.1_ASM101111v1/GCF_001011115.1_ASM101111v1_protein.faa.gz
Methanosarcina siciliae C2J	1434118	Euryarchaeota	Methanomicrobia	GCF_000970145.1	ftp://ftp.ncbi.nlm.nih.gov/genomes/all/GCF_000970145.1_ASM97014v1/GCF_000970145.1_ASM97014v1_protein.faa.gz
Methanosarcina thermophila CHTI-55	1434121	Euryarchaeota	Methanomicrobia	GCA_000969925.1	ftp://ftp.ncbi.nlm.nih.gov/genomes/all/GCA_000969925.1_ASM96992v1/GCA_000969925.1_ASM96992v1_protein.faa.gz
Methanococcoides methylutens MM1	1434104	Euryarchaeota	Methanomicrobia	GCF_000970325.1	ftp://ftp.ncbi.nlm.nih.gov/genomes/all/GCF_000970325.1_ASM97032v1/GCF_000970325.1_ASM97032v1_protein.faa.gz
Aeropyrum camini SY1 = JCM 12091	1198449	Crenarchaeota	Thermoprotei	GCF_000591035.1	ftp://ftp.ncbi.nlm.nih.gov/genomes/all/GCF_000591035.1_ASM59103v1/GCF_000591035.1_ASM59103v1_protein.faa.gz
Thermofilum sp. 1910b	1365176	Crenarchaeota	Thermoprotei	GCF_000446015.1	ftp://ftp.ncbi.nlm.nih.gov/genomes/all/GCF_000446015.1_ASM44601v1/GCF_000446015.1_ASM44601v1_protein.faa.gz
Methanoculleus sp. MAB1	86622	Euryarchaeota	Methanomicrobia	GCF_900036045.1	ftp://ftp.ncbi.nlm.nih.gov/genomes/all/GCF_900036045.1_Methanoculleus_sp_MAB1/GCF_900036045.1_Methanoculleus_sp_MAB1_protein.faa.gz
Methanosarcina sp. MTP4	1434100	Euryarchaeota	Methanomicrobia	GCF_000970045.1	ftp://ftp.ncbi.nlm.nih.gov/genomes/all/GCF_000970045.1_ASM97004v1/GCF_000970045.1_ASM97004v1_protein.faa.gz
Methanobrevibacter sp. YE315	1609968	Euryarchaeota	Methanobacteria	GCA_001548675.1	ftp://ftp.ncbi.nlm.nih.gov/genomes/all/GCA_001548675.1_ASM154867v1/GCA_001548675.1_ASM154867v1_protein.faa.gz
Pyrococcus sp. ST04	1183377	Euryarchaeota	Thermococci	GCF_000263735.1	ftp://ftp.ncbi.nlm.nih.gov/genomes/all/GCF_000263735.1_ASM26373v1/GCF_000263735.1_ASM26373v1_protein.faa.gz
Haloarcula hispanica N601	1417673	Euryarchaeota	Halobacteria	GCF_000504565.1	ftp://ftp.ncbi.nlm.nih.gov/genomes/all/GCF_000504565.1_ASM50456v2/GCF_000504565.1_ASM50456v2_protein.faa.gz
Thermococcus barophilus	55802	Euryarchaeota	Thermococci	GCF_001433455.1	ftp://ftp.ncbi.nlm.nih.gov/genomes/all/GCF_001433455.1_ASM143345v1/GCF_001433455.1_ASM143345v1_protein.faa.gz
Metallosphaera sedula	43687	Crenarchaeota	Thermoprotei	GCF_001266655.1	ftp://ftp.ncbi.nlm.nih.gov/genomes/all/GCF_001266655.1_ASM126665v1/GCF_001266655.1_ASM126665v1_protein.faa.gz
Haloquadratum walsbyi DSM 16790	362976	Euryarchaeota	Halobacteria	GCF_000009185.1	ftp://ftp.ncbi.nlm.nih.gov/genomes/all/GCF_000009185.1_ASM918v1/GCF_000009185.1_ASM918v1_protein.faa.gz
Sulfolobus acidocaldarius Ron12/I	1028567	Crenarchaeota	Thermoprotei	GCF_000338775.1	ftp://ftp.ncbi.nlm.nih.gov/genomes/all/GCF_000338775.1_ASM33877v1/GCF_000338775.1_ASM33877v1_protein.faa.gz
Pyrococcus furiosus COM1	1185654	Euryarchaeota	Thermococci	GCF_000275605.1	ftp://ftp.ncbi.nlm.nih.gov/genomes/all/GCF_000275605.1_ASM27560v1/GCF_000275605.1_ASM27560v1_protein.faa.gz
Methanosarcina mazei WWM610	1434117	Euryarchaeota	Methanomicrobia	GCF_000970165.1	ftp://ftp.ncbi.nlm.nih.gov/genomes/all/GCF_000970165.1_ASM97016v1/GCF_000970165.1_ASM97016v1_protein.faa.gz
Halobacterium salinarum NRC-1	64091	Euryarchaeota	Halobacteria	GCF_000006805.1	ftp://ftp.ncbi.nlm.nih.gov/genomes/all/GCF_000006805.1_ASM680v1/GCF_000006805.1_ASM680v1_protein.faa.gz
Archaeoglobus fulgidus DSM 8774	1344584	Euryarchaeota	Archaeoglobi	GCF_000734035.1	ftp://ftp.ncbi.nlm.nih.gov/genomes/all/GCF_000734035.1_ASM73403v1/GCF_000734035.1_ASM73403v1_protein.faa.gz
Methanosarcina barkeri 3	1434107	Euryarchaeota	Methanomicrobia	GCF_000970305.1	ftp://ftp.ncbi.nlm.nih.gov/genomes/all/GCF_000970305.1_ASM97030v1/GCF_000970305.1_ASM97030v1_protein.faa.gz
Sulfolobus solfataricus 98/2	555311	Crenarchaeota	Thermoprotei	GCF_000024745.1	ftp://ftp.ncbi.nlm.nih.gov/genomes/all/GCF_000024745.1_ASM2474v1/GCF_000024745.1_ASM2474v1_protein.faa.gz
Sulfolobus islandicus M.14.25	427317	Crenarchaeota	Thermoprotei	GCF_000022405.1	ftp://ftp.ncbi.nlm.nih.gov/genomes/all/GCF_000022405.1_ASM2240v1/GCF_000022405.1_ASM2240v1_protein.faa.gz
Methanococcus maripaludis S2	267377	Euryarchaeota	Methanococci	GCF_000011585.1	ftp://ftp.ncbi.nlm.nih.gov/genomes/all/GCF_000011585.1_ASM1158v1/GCF_000011585.1_ASM1158v1_protein.faa.gz
Methanococcus maripaludis C5	402880	Euryarchaeota	Methanococci	GCF_000016125.1	ftp://ftp.ncbi.nlm.nih.gov/genomes/all/GCF_000016125.1_ASM1612v1/GCF_000016125.1_ASM1612v1_protein.faa.gz
Sulfolobus islandicus M.16.27	427318	Crenarchaeota	Thermoprotei	GCF_000022425.1	ftp://ftp.ncbi.nlm.nih.gov/genomes/all/GCF_000022425.1_ASM2242v1/GCF_000022425.1_ASM2242v1_protein.faa.gz
Sulfolobus solfataricus	2287	Crenarchaeota	Thermoprotei	GCF_000968355.1	ftp://ftp.ncbi.nlm.nih.gov/genomes/all/GCF_000968355.1_ASM96835v1/GCF_000968355.1_ASM96835v1_protein.faa.gz
Methanosarcina barkeri str. Wiesmoor	1434109	Euryarchaeota	Methanomicrobia	GCF_000969985.1	ftp://ftp.ncbi.nlm.nih.gov/genomes/all/GCF_000969985.1_ASM96998v1/GCF_000969985.1_ASM96998v1_protein.faa.gz
Methanosarcina mazei SarPi	1434115	Euryarchaeota	Methanomicrobia	GCF_000970185.1	ftp://ftp.ncbi.nlm.nih.gov/genomes/all/GCF_000970185.1_ASM97018v1/GCF_000970185.1_ASM97018v1_protein.faa.gz
Sulfolobus acidocaldarius N8	1028566	Crenarchaeota	Thermoprotei	GCF_000340315.1	ftp://ftp.ncbi.nlm.nih.gov/genomes/all/GCF_000340315.1_ASM34031v1/GCF_000340315.1_ASM34031v1_protein.faa.gz
Metallosphaera sedula	43687	Crenarchaeota	Thermoprotei	GCF_001266675.1	ftp://ftp.ncbi.nlm.nih.gov/genomes/all/GCF_001266675.1_ASM126667v1/GCF_001266675.1_ASM126667v1_protein.faa.gz
Pyrococcus sp. NCB100	1609559	Euryarchaeota	Thermococci	GCA_001577775.1	ftp://ftp.ncbi.nlm.nih.gov/genomes/all/GCA_001577775.1_ASM157777v1/GCA_001577775.1_ASM157777v1_protein.faa.gz
Thermococcus sp. AM4	246969	Euryarchaeota	Thermococci	GCF_000151205.2	ftp://ftp.ncbi.nlm.nih.gov/genomes/all/GCF_000151205.2_ASM15120v2/GCF_000151205.2_ASM15120v2_protein.faa.gz
Methanobacterium formicicum	2162	Euryarchaeota	Methanobacteria	GCF_000953115.1	ftp://ftp.ncbi.nlm.nih.gov/genomes/all/GCF_000953115.1_DSM1535/GCF_000953115.1_DSM1535_protein.faa.gz
Methanosarcina siciliae HI350	1434119	Euryarchaeota	Methanomicrobia	GCA_000970125.1	ftp://ftp.ncbi.nlm.nih.gov/genomes/all/GCA_000970125.1_ASM97012v1/GCA_000970125.1_ASM97012v1_protein.faa.gz
Methanobacterium formicicum	2162	Euryarchaeota	Methanobacteria	GCF_001458655.1	ftp://ftp.ncbi.nlm.nih.gov/genomes/all/GCF_001458655.1_Mb9/GCF_001458655.1_Mb9_protein.faa.gz
Methanosarcina sp. Kolksee	1434099	Euryarchaeota	Methanomicrobia	GCF_000969945.1	ftp://ftp.ncbi.nlm.nih.gov/genomes/all/GCF_000969945.1_ASM96994v1/GCF_000969945.1_ASM96994v1_protein.faa.gz
Thermococcus sp. 4557	1042877	Euryarchaeota	Thermococci	GCF_000221185.1	ftp://ftp.ncbi.nlm.nih.gov/genomes/all/GCF_000221185.1_ASM22118v1/GCF_000221185.1_ASM22118v1_protein.faa.gz
Metallosphaera sedula	43687	Crenarchaeota	Thermoprotei	GCF_001266695.1	ftp://ftp.ncbi.nlm.nih.gov/genomes/all/GCF_001266695.1_ASM126669v1/GCF_001266695.1_ASM126669v1_protein.faa.gz
Sulfolobus acidocaldarius SUSAZ	1435377	Crenarchaeota	Thermoprotei	GCF_000508305.1	ftp://ftp.ncbi.nlm.nih.gov/genomes/all/GCF_000508305.1_ASM50830v1/GCF_000508305.1_ASM50830v1_protein.faa.gz
Methanosarcina mazei S-6	213585	Euryarchaeota	Methanomicrobia	GCF_000970205.1	ftp://ftp.ncbi.nlm.nih.gov/genomes/all/GCF_000970205.1_ASM97020v1/GCF_000970205.1_ASM97020v1_protein.faa.gz
Methanosarcina barkeri MS	1434108	Euryarchaeota	Methanomicrobia	GCF_000970025.1	ftp://ftp.ncbi.nlm.nih.gov/genomes/all/GCF_000970025.1_ASM97002v1/GCF_000970025.1_ASM97002v1_protein.faa.gz
Sulfolobus solfataricus	2287	Crenarchaeota	Thermoprotei	GCF_000968395.1	ftp://ftp.ncbi.nlm.nih.gov/genomes/all/GCF_000968395.1_ASM96839v1/GCF_000968395.1_ASM96839v1_protein.faa.gz
Sulfolobus islandicus M.16.4	426118	Crenarchaeota	Thermoprotei	GCF_000022445.1	ftp://ftp.ncbi.nlm.nih.gov/genomes/all/GCF_000022445.1_ASM2244v1/GCF_000022445.1_ASM2244v1_protein.faa.gz
Methanococcus maripaludis C6	444158	Euryarchaeota	Methanococci	GCF_000018485.1	ftp://ftp.ncbi.nlm.nih.gov/genomes/all/GCF_000018485.1_ASM1848v1/GCF_000018485.1_ASM1848v1_protein.faa.gz
Methanococcus maripaludis X1	1053692	Euryarchaeota	Methanococci	GCF_000220645.1	ftp://ftp.ncbi.nlm.nih.gov/genomes/all/GCF_000220645.1_ASM22064v1/GCF_000220645.1_ASM22064v1_protein.faa.gz
Sulfolobus islandicus Y.G.57.14	439386	Crenarchaeota	Thermoprotei	GCF_000022465.1	ftp://ftp.ncbi.nlm.nih.gov/genomes/all/GCF_000022465.1_ASM2246v1/GCF_000022465.1_ASM2246v1_protein.faa.gz
Sulfolobus solfataricus	2287	Crenarchaeota	Thermoprotei	GCF_000968435.1	ftp://ftp.ncbi.nlm.nih.gov/genomes/all/GCF_000968435.1_ASM96843v1/GCF_000968435.1_ASM96843v1_protein.faa.gz
Methanosarcina barkeri 227	1434106	Euryarchaeota	Methanomicrobia	GCF_000970065.1	ftp://ftp.ncbi.nlm.nih.gov/genomes/all/GCF_000970065.1_ASM97006v1/GCF_000970065.1_ASM97006v1_protein.faa.gz
Methanosarcina mazei LYC	1434114	Euryarchaeota	Methanomicrobia	GCF_000970225.1	ftp://ftp.ncbi.nlm.nih.gov/genomes/all/GCF_000970225.1_ASM97022v1/GCF_000970225.1_ASM97022v1_protein.faa.gz
Metallosphaera sedula	43687	Crenarchaeota	Thermoprotei	GCF_001266715.1	ftp://ftp.ncbi.nlm.nih.gov/genomes/all/GCF_001266715.1_ASM126671v1/GCF_001266715.1_ASM126671v1_protein.faa.gz
Thermococcus sp. 2319x1	1674923	Euryarchaeota	Thermococci	GCF_001484685.1	ftp://ftp.ncbi.nlm.nih.gov/genomes/all/GCF_001484685.1_ASM148468v1/GCF_001484685.1_ASM148468v1_protein.faa.gz
Methanosarcina sp. WH1	1434102	Euryarchaeota	Methanomicrobia	GCF_000970005.1	ftp://ftp.ncbi.nlm.nih.gov/genomes/all/GCF_000970005.1_ASM97000v1/GCF_000970005.1_ASM97000v1_protein.faa.gz
Metallosphaera sedula	43687	Crenarchaeota	Thermoprotei	GCF_001266735.1	ftp://ftp.ncbi.nlm.nih.gov/genomes/all/GCF_001266735.1_ASM126673v1/GCF_001266735.1_ASM126673v1_protein.faa.gz
Methanosarcina mazei C16	1434113	Euryarchaeota	Methanomicrobia	GCF_000970245.1	ftp://ftp.ncbi.nlm.nih.gov/genomes/all/GCF_000970245.1_ASM97024v1/GCF_000970245.1_ASM97024v1_protein.faa.gz
Methanosarcina barkeri CM1	796385	Euryarchaeota	Methanomicrobia	GCF_001027005.1	ftp://ftp.ncbi.nlm.nih.gov/genomes/all/GCF_001027005.1_ASM102700v1/GCF_001027005.1_ASM102700v1_protein.faa.gz
Sulfolobus islandicus Y.N.15.51	419942	Crenarchaeota	Thermoprotei	GCF_000022485.1	ftp://ftp.ncbi.nlm.nih.gov/genomes/all/GCF_000022485.1_ASM2248v1/GCF_000022485.1_ASM2248v1_protein.faa.gz
Sulfolobus islandicus REY15A	930945	Crenarchaeota	Thermoprotei	GCF_000189555.1	ftp://ftp.ncbi.nlm.nih.gov/genomes/all/GCF_000189555.1_ASM18955v1/GCF_000189555.1_ASM18955v1_protein.faa.gz
Sulfolobus islandicus HVE10/4	930943	Crenarchaeota	Thermoprotei	GCF_000189575.1	ftp://ftp.ncbi.nlm.nih.gov/genomes/all/GCF_000189575.1_ASM18957v1/GCF_000189575.1_ASM18957v1_protein.faa.gz
Sulfolobus islandicus M.16.2	1132497	Crenarchaeota	Thermoprotei	GCF_000245095.1	ftp://ftp.ncbi.nlm.nih.gov/genomes/all/GCF_000245095.1_ASM24509v2/GCF_000245095.1_ASM24509v2_protein.faa.gz
Sulfolobus islandicus M.16.23	1132501	Crenarchaeota	Thermoprotei	GCF_000245175.1	ftp://ftp.ncbi.nlm.nih.gov/genomes/all/GCF_000245175.1_ASM24517v2/GCF_000245175.1_ASM24517v2_protein.faa.gz
Sulfolobus islandicus M.16.40	1132503	Crenarchaeota	Thermoprotei	GCF_000245215.1	ftp://ftp.ncbi.nlm.nih.gov/genomes/all/GCF_000245215.1_ASM24521v2/GCF_000245215.1_ASM24521v2_protein.faa.gz
Sulfolobus islandicus M.16.43	1132504	Crenarchaeota	Thermoprotei	GCF_000245235.1	ftp://ftp.ncbi.nlm.nih.gov/genomes/all/GCF_000245235.1_ASM24523v2/GCF_000245235.1_ASM24523v2_protein.faa.gz
Sulfolobus islandicus M.16.47	1132506	Crenarchaeota	Thermoprotei	GCF_000245275.1	ftp://ftp.ncbi.nlm.nih.gov/genomes/all/GCF_000245275.1_ASM24527v2/GCF_000245275.1_ASM24527v2_protein.faa.gz
Sulfolobus islandicus LAL14/1	1241935	Crenarchaeota	Thermoprotei	GCF_000364745.1	ftp://ftp.ncbi.nlm.nih.gov/genomes/all/GCF_000364745.1_ASM36474v1/GCF_000364745.1_ASM36474v1_protein.faa.gz
Methanosarcina mazei Tuc01	1236903	Euryarchaeota	Methanomicrobia	GCF_000341715.1	ftp://ftp.ncbi.nlm.nih.gov/genomes/all/GCF_000341715.1_ASM34171v1/GCF_000341715.1_ASM34171v1_protein.faa.gz
Metallosphaera yellowstonensis MK1	671065	Crenarchaeota	Thermoprotei	GCF_000243315.1	ftp://ftp.ncbi.nlm.nih.gov/genomes/all/GCF_000243315.1_ASM24331v1/GCF_000243315.1_ASM24331v1_protein.faa.gz
Candidatus Parvarchaeum acidophilus ARMAN-5_'5-way FS'	994838	Candidatus Parvarchaeota	Unknown	GCA_000192615.1	ftp://ftp.ncbi.nlm.nih.gov/genomes/all/GCA_000192615.1_ASM19261v1/GCA_000192615.1_ASM19261v1_protein.faa.gz
Thermoplasmatales archaeon E-plasma	667137	Euryarchaeota	Thermoplasmata	GCA_000496135.1	ftp://ftp.ncbi.nlm.nih.gov/genomes/all/GCA_000496135.1_amd_e-plasma/GCA_000496135.1_amd_e-plasma_protein.faa.gz
Natronorubrum tibetense GA33	1114856	Euryarchaeota	Halobacteria	GCF_000383975.1	ftp://ftp.ncbi.nlm.nih.gov/genomes/all/GCF_000383975.1_ASM38397v1/GCF_000383975.1_ASM38397v1_protein.faa.gz
Halomicrobium katesii DSM 19301	1069082	Euryarchaeota	Halobacteria	GCF_000379085.1	ftp://ftp.ncbi.nlm.nih.gov/genomes/all/GCF_000379085.1_ASM37908v1/GCF_000379085.1_ASM37908v1_protein.faa.gz
Haloplanus natans DSM 17983	926690	Euryarchaeota	Halobacteria	GCF_000427685.1	ftp://ftp.ncbi.nlm.nih.gov/genomes/all/GCF_000427685.1_ASM42768v1/GCF_000427685.1_ASM42768v1_protein.faa.gz
Desulfurococcus mobilis DSM 2161	675631	Crenarchaeota	Thermoprotei	GCF_001006085.1	ftp://ftp.ncbi.nlm.nih.gov/genomes/all/GCF_001006085.1_ASM100608v1/GCF_001006085.1_ASM100608v1_protein.faa.gz
Thermococcus sp. PK	913025	Euryarchaeota	Thermococci	GCF_000430485.1	ftp://ftp.ncbi.nlm.nih.gov/genomes/all/GCF_000430485.1_ASM43048v1/GCF_000430485.1_ASM43048v1_protein.faa.gz
Ferroplasma sp. Type II	261388	Euryarchaeota	Thermoplasmata	GCA_000496155.1	ftp://ftp.ncbi.nlm.nih.gov/genomes/all/GCA_000496155.1_fer2/GCA_000496155.1_fer2_protein.faa.gz
Candidatus Nanosalinarum sp. J07AB56	889962	Candidatus Nanohaloarchaeota	Nanohaloarchaea	GCA_000220355.1	ftp://ftp.ncbi.nlm.nih.gov/genomes/all/GCA_000220355.1_ASM22035v1/GCA_000220355.1_ASM22035v1_protein.faa.gz
Candidatus Nanosalina sp. J07AB43	889948	Candidatus Nanohaloarchaeota	Nanohaloarchaea	GCA_000220375.1	ftp://ftp.ncbi.nlm.nih.gov/genomes/all/GCA_000220375.1_ASM22037v1/GCA_000220375.1_ASM22037v1_protein.faa.gz
Halorubrum sp. AJ67	1173487	Euryarchaeota	Halobacteria	GCF_000513435.1	ftp://ftp.ncbi.nlm.nih.gov/genomes/all/GCF_000513435.1_HRSP_AJ67/GCF_000513435.1_HRSP_AJ67_protein.faa.gz
Haloferax alexandrinus	114529	Euryarchaeota	Halobacteria	GCF_000723845.1	ftp://ftp.ncbi.nlm.nih.gov/genomes/all/GCF_000723845.1_PRJEB5511_assembly_1/GCF_000723845.1_PRJEB5511_assembly_1_protein.faa.gz
Methanocorpusculum bavaricum DSM 4179	1122230	Euryarchaeota	Methanomicrobia	GCF_000430905.1	ftp://ftp.ncbi.nlm.nih.gov/genomes/all/GCF_000430905.1_ASM43090v1/GCF_000430905.1_ASM43090v1_protein.faa.gz
Methanobrevibacter smithii CAG:186	1263088	Euryarchaeota	Methanobacteria	GCF_000437055.1	ftp://ftp.ncbi.nlm.nih.gov/genomes/all/GCF_000437055.1_MGS186/GCF_000437055.1_MGS186_protein.faa.gz
Haloquadratum sp. J07HQX50	1238426	Euryarchaeota	Halobacteria	GCF_000416005.1	ftp://ftp.ncbi.nlm.nih.gov/genomes/all/GCF_000416005.1_HQX_031812/GCF_000416005.1_HQX_031812_protein.faa.gz
Halonotius sp. J07HN6	1238427	Euryarchaeota	Halobacteria	GCF_000416025.1	ftp://ftp.ncbi.nlm.nih.gov/genomes/all/GCF_000416025.1_HN6_031912/GCF_000416025.1_HN6_031912_protein.faa.gz
haloarchaeon 3A1_DGR	1071085	Euryarchaeota	Halobacteria	GCF_000447865.2	ftp://ftp.ncbi.nlm.nih.gov/genomes/all/GCF_000447865.2_ASM44786v2/GCF_000447865.2_ASM44786v2_protein.faa.gz
halophilic archaeon J07HX5	1325472	Euryarchaeota	Halobacteria	GCF_000415945.1	ftp://ftp.ncbi.nlm.nih.gov/genomes/all/GCF_000415945.1_HX64_HX5_0315125.1/GCF_000415945.1_HX64_HX5_0315125.1_protein.faa.gz
halophilic archaeon J07HX64	1085028	Euryarchaeota	Halobacteria	GCF_000416085.1	ftp://ftp.ncbi.nlm.nih.gov/genomes/all/GCF_000416085.1_J07ABselected/GCF_000416085.1_J07ABselected_protein.faa.gz
halophilic archaeon J07HB67	1085029	Euryarchaeota	Halobacteria	GCF_000416105.1	ftp://ftp.ncbi.nlm.nih.gov/genomes/all/GCF_000416105.1_J07AB_HB67select/GCF_000416105.1_J07AB_HB67select_protein.faa.gz
Methanobrevibacter arboriphilus ANOR1	1401244	Euryarchaeota	Methanobacteria	GCF_000513315.1	ftp://ftp.ncbi.nlm.nih.gov/genomes/all/GCF_000513315.1_ANOR1/GCF_000513315.1_ANOR1_protein.faa.gz
Desulfurococcus amylolyticus Z-533	1150674	Crenarchaeota	Thermoprotei	GCF_000513855.1	ftp://ftp.ncbi.nlm.nih.gov/genomes/all/GCF_000513855.1_ASM51385v1/GCF_000513855.1_ASM51385v1_protein.faa.gz
Methanobrevibacter oralis JMR01	1415626	Euryarchaeota	Methanobacteria	GCF_000529525.1	ftp://ftp.ncbi.nlm.nih.gov/genomes/all/GCF_000529525.1_Methanobrevibacter_oralis_JMR01/GCF_000529525.1_Methanobrevibacter_oralis_JMR01_protein.faa.gz
Methanobrevibacter wolinii SH	1410664	Euryarchaeota	Methanobacteria	GCF_000621965.1	ftp://ftp.ncbi.nlm.nih.gov/genomes/all/GCF_000621965.1_ASM62196v1/GCF_000621965.1_ASM62196v1_protein.faa.gz
Candidatus Methanoperedens nitroreducens	1392998	Euryarchaeota	Methanomicrobia	GCF_000685155.1	ftp://ftp.ncbi.nlm.nih.gov/genomes/all/GCF_000685155.1_ANME2D_V10/GCF_000685155.1_ANME2D_V10_protein.faa.gz
Methermicoccus shengliensis DSM 18856	1122233	Euryarchaeota	Methanomicrobia	GCF_000711905.1	ftp://ftp.ncbi.nlm.nih.gov/genomes/all/GCF_000711905.1_ASM71190v1/GCF_000711905.1_ASM71190v1_protein.faa.gz
Methanobacterium veterum	408577	Euryarchaeota	Methanobacteria	GCF_000745485.1	ftp://ftp.ncbi.nlm.nih.gov/genomes/all/GCF_000745485.1_ASM74548v1/GCF_000745485.1_ASM74548v1_protein.faa.gz
Methanobacterium arcticum	386456	Euryarchaeota	Methanobacteria	GCF_000746075.1	ftp://ftp.ncbi.nlm.nih.gov/genomes/all/GCF_000746075.1_ASM74607v1/GCF_000746075.1_ASM74607v1_protein.faa.gz
Marine Group I thaumarchaeote SCGC AAA799-B03	1502289	Thaumarchaeota	Unknown	GCF_000746785.1	ftp://ftp.ncbi.nlm.nih.gov/genomes/all/GCF_000746785.1_ASM74678v1/GCF_000746785.1_ASM74678v1_protein.faa.gz
Marine Group I thaumarchaeote SCGC AAA799-O18	1502294	Thaumarchaeota	Unknown	GCF_000746705.1	ftp://ftp.ncbi.nlm.nih.gov/genomes/all/GCF_000746705.1_ASM74670v1/GCF_000746705.1_ASM74670v1_protein.faa.gz
Marine Group I thaumarchaeote SCGC AAA799-P11	1502295	Thaumarchaeota	Unknown	GCF_000746685.1	ftp://ftp.ncbi.nlm.nih.gov/genomes/all/GCF_000746685.1_ASM74668v1/GCF_000746685.1_ASM74668v1_protein.faa.gz
Methanolacinia paynteri	230356	Euryarchaeota	Methanomicrobia	GCF_000784355.1	ftp://ftp.ncbi.nlm.nih.gov/genomes/all/GCF_000784355.1_Metpay/GCF_000784355.1_Metpay_protein.faa.gz
archaeon GW2011_AR6	1579368	Unknown	Unknown	GCA_000805915.1	ftp://ftp.ncbi.nlm.nih.gov/genomes/all/GCA_000805915.1_ASM80591v1/GCA_000805915.1_ASM80591v1_protein.faa.gz
archaeon GW2011_AR9	1579369	Unknown	Unknown	GCA_000805935.1	ftp://ftp.ncbi.nlm.nih.gov/genomes/all/GCA_000805935.1_ASM80593v1/GCA_000805935.1_ASM80593v1_protein.faa.gz
archaeon GW2011_AR16	1579374	Unknown	Unknown	GCA_000805925.1	ftp://ftp.ncbi.nlm.nih.gov/genomes/all/GCA_000805925.1_ASM80592v1/GCA_000805925.1_ASM80592v1_protein.faa.gz
archaeon GW2011_AR13	1579372	Unknown	Unknown	GCA_000805965.1	ftp://ftp.ncbi.nlm.nih.gov/genomes/all/GCA_000805965.1_ASM80596v1/GCA_000805965.1_ASM80596v1_protein.faa.gz
archaeon GW2011_AR17	1579375	Unknown	Unknown	GCA_000805995.1	ftp://ftp.ncbi.nlm.nih.gov/genomes/all/GCA_000805995.1_ASM80599v1/GCA_000805995.1_ASM80599v1_protein.faa.gz
archaeon GW2011_AR19	1579377	Unknown	Unknown	GCA_000806015.1	ftp://ftp.ncbi.nlm.nih.gov/genomes/all/GCA_000806015.1_ASM80601v1/GCA_000806015.1_ASM80601v1_protein.faa.gz
archaeon GW2011_AR21	1579379	Unknown	Unknown	GCA_000806035.1	ftp://ftp.ncbi.nlm.nih.gov/genomes/all/GCA_000806035.1_ASM80603v1/GCA_000806035.1_ASM80603v1_protein.faa.gz
archaeon GW2011_AR1	1579364	Unknown	Unknown	GCA_000806055.1	ftp://ftp.ncbi.nlm.nih.gov/genomes/all/GCA_000806055.1_ASM80605v1/GCA_000806055.1_ASM80605v1_protein.faa.gz
archaeon GW2011_AR3	1579365	Unknown	Unknown	GCA_000806075.1	ftp://ftp.ncbi.nlm.nih.gov/genomes/all/GCA_000806075.1_ASM80607v1/GCA_000806075.1_ASM80607v1_protein.faa.gz
archaeon GW2011_AR4	1579366	Unknown	Unknown	GCA_000806095.1	ftp://ftp.ncbi.nlm.nih.gov/genomes/all/GCA_000806095.1_ASM80609v1/GCA_000806095.1_ASM80609v1_protein.faa.gz
archaeon GW2011_AR5	1579367	Unknown	Unknown	GCA_000806115.1	ftp://ftp.ncbi.nlm.nih.gov/genomes/all/GCA_000806115.1_ASM80611v1/GCA_000806115.1_ASM80611v1_protein.faa.gz
archaeon GW2011_AR11	1579371	Unknown	Unknown	GCA_000806135.1	ftp://ftp.ncbi.nlm.nih.gov/genomes/all/GCA_000806135.1_ASM80613v1/GCA_000806135.1_ASM80613v1_protein.faa.gz
archaeon GW2011_AR18	1579376	Unknown	Unknown	GCA_000806155.1	ftp://ftp.ncbi.nlm.nih.gov/genomes/all/GCA_000806155.1_ASM80615v1/GCA_000806155.1_ASM80615v1_protein.faa.gz
uncultured archaeon A07HR67	1412871	Unknown	Unknown	GCA_000496175.1	ftp://ftp.ncbi.nlm.nih.gov/genomes/all/GCA_000496175.1_A07HR67_11212a_select/GCA_000496175.1_A07HR67_11212a_select_protein.faa.gz
uncultured archaeon A07HB70	1412872	Unknown	Unknown	GCA_000496195.1	ftp://ftp.ncbi.nlm.nih.gov/genomes/all/GCA_000496195.1_A07HB70_072612b_select/GCA_000496195.1_A07HB70_072612b_select_protein.faa.gz
uncultured archaeon A07HN63	1412873	Unknown	Unknown	GCA_000496215.1	ftp://ftp.ncbi.nlm.nih.gov/genomes/all/GCA_000496215.1_A07HN63_021313_select/GCA_000496215.1_A07HN63_021313_select_protein.faa.gz
uncultured archaeon A07HR60	1412874	Unknown	Unknown	GCA_000496235.1	ftp://ftp.ncbi.nlm.nih.gov/genomes/all/GCA_000496235.1_A07HR60_111512_select/GCA_000496235.1_A07HR60_111512_select_protein.faa.gz
miscellaneous Crenarchaeota group archaeon SMTZ1-55	1685133	Candidatus Bathyarchaeota	Unknown	GCA_001273375.1	ftp://ftp.ncbi.nlm.nih.gov/genomes/all/GCA_001273375.1_ASM127337v1/GCA_001273375.1_ASM127337v1_protein.faa.gz
miscellaneous Crenarchaeota group-15 archaeon DG-45	1685127	Candidatus Bathyarchaeota	Unknown	GCA_001273415.1	ftp://ftp.ncbi.nlm.nih.gov/genomes/all/GCA_001273415.1_ASM127341v1/GCA_001273415.1_ASM127341v1_protein.faa.gz
Halopiger goleamassiliensis	1293048	Euryarchaeota	Halobacteria	GCF_000455345.1	ftp://ftp.ncbi.nlm.nih.gov/genomes/all/GCF_000455345.1_Halgo/GCF_000455345.1_Halgo_protein.faa.gz
Halopiger djelfamassiliensis	1293047	Euryarchaeota	Halobacteria	GCF_000455365.1	ftp://ftp.ncbi.nlm.nih.gov/genomes/all/GCF_000455365.1_HdjelfamassiliensisIIH2/GCF_000455365.1_HdjelfamassiliensisIIH2_protein.faa.gz
Candidatus Bathyarchaeota archaeon BA2	1700836	Candidatus Bathyarchaeota	Unknown	GCA_001399795.1	ftp://ftp.ncbi.nlm.nih.gov/genomes/all/GCA_001399795.1_ASM139979v1/GCA_001399795.1_ASM139979v1_protein.faa.gz
Candidatus Bathyarchaeota archaeon BA1	1700835	Candidatus Bathyarchaeota	Unknown	GCA_001399805.1	ftp://ftp.ncbi.nlm.nih.gov/genomes/all/GCA_001399805.1_ASM139980v1/GCA_001399805.1_ASM139980v1_protein.faa.gz
Halopenitus sp. DYS4	1708091	Euryarchaeota	Halobacteria	GCF_001462205.1	ftp://ftp.ncbi.nlm.nih.gov/genomes/all/GCF_001462205.1_HalopeDYS1.0/GCF_001462205.1_HalopeDYS1.0_protein.faa.gz
Thaumarchaeota archaeon CSP1-1	1640512	Thaumarchaeota	Unknown	GCA_001443365.1	ftp://ftp.ncbi.nlm.nih.gov/genomes/all/GCA_001443365.1_ASM144336v1/GCA_001443365.1_ASM144336v1_protein.faa.gz
Methanomicrobiales archaeon 53_19	1641394	Euryarchaeota	Methanomicrobia	GCA_001508695.1	ftp://ftp.ncbi.nlm.nih.gov/genomes/all/GCA_001508695.1_ASM150869v1/GCA_001508695.1_ASM150869v1_protein.faa.gz
Hadesarchaea archaeon DG-33	1775754	Euryarchaeota	Hadesarchaea	GCA_001515185.1	ftp://ftp.ncbi.nlm.nih.gov/genomes/all/GCA_001515185.1_DG-33/GCA_001515185.1_DG-33_protein.faa.gz
Hadesarchaea archaeon DG-33-1	1775755	Euryarchaeota	Hadesarchaea	GCA_001515195.1	ftp://ftp.ncbi.nlm.nih.gov/genomes/all/GCA_001515195.1_DG-33-1/GCA_001515195.1_DG-33-1_protein.faa.gz
Caldivirga sp. CIS_19	1714255	Crenarchaeota	Thermoprotei	GCA_001515805.1	ftp://ftp.ncbi.nlm.nih.gov/genomes/all/GCA_001515805.1_ASM151580v1/GCA_001515805.1_ASM151580v1_protein.faa.gz
Arc I group archaeon ADurb1013_Bin02101	1706433	Euryarchaeota	Methanomicrobia	GCA_001587595.1	ftp://ftp.ncbi.nlm.nih.gov/genomes/all/GCA_001587595.1_ASM158759v1/GCA_001587595.1_ASM158759v1_protein.faa.gz
Arc I group archaeon ADurb1113_Bin01801	1706434	Euryarchaeota	Methanomicrobia	GCA_001587605.1	ftp://ftp.ncbi.nlm.nih.gov/genomes/all/GCA_001587605.1_ASM158760v1/GCA_001587605.1_ASM158760v1_protein.faa.gz
Arc I group archaeon ADurb1213_Bin02801	1706435	Euryarchaeota	Methanomicrobia	GCA_001587635.1	ftp://ftp.ncbi.nlm.nih.gov/genomes/all/GCA_001587635.1_ASM158763v1/GCA_001587635.1_ASM158763v1_protein.faa.gz
Candidatus Bathyarchaeota archaeon B63	1779372	Candidatus Bathyarchaeota	Unknown	GCA_001593845.1	ftp://ftp.ncbi.nlm.nih.gov/genomes/all/GCA_001593845.1_ASM159384v1/GCA_001593845.1_ASM159384v1_protein.faa.gz
Candidatus Bathyarchaeota archaeon B25	1779369	Candidatus Bathyarchaeota	Unknown	GCA_001593855.1	ftp://ftp.ncbi.nlm.nih.gov/genomes/all/GCA_001593855.1_ASM159385v1/GCA_001593855.1_ASM159385v1_protein.faa.gz
Candidatus Bathyarchaeota archaeon B24	1779368	Candidatus Bathyarchaeota	Unknown	GCA_001593865.1	ftp://ftp.ncbi.nlm.nih.gov/genomes/all/GCA_001593865.1_ASM159386v1/GCA_001593865.1_ASM159386v1_protein.faa.gz
Candidatus Bathyarchaeota archaeon B23	1779367	Candidatus Bathyarchaeota	Unknown	GCA_001593875.1	ftp://ftp.ncbi.nlm.nih.gov/genomes/all/GCA_001593875.1_ASM159387v1/GCA_001593875.1_ASM159387v1_protein.faa.gz
Candidatus Bathyarchaeota archaeon B26-1	1779370	Candidatus Bathyarchaeota	Unknown	GCA_001593925.1	ftp://ftp.ncbi.nlm.nih.gov/genomes/all/GCA_001593925.1_ASM159392v1/GCA_001593925.1_ASM159392v1_protein.faa.gz
Candidatus Bathyarchaeota archaeon B26-2	1779371	Candidatus Bathyarchaeota	Unknown	GCA_001593935.1	ftp://ftp.ncbi.nlm.nih.gov/genomes/all/GCA_001593935.1_ASM159393v1/GCA_001593935.1_ASM159393v1_protein.faa.gz
Euryarchaeota archaeon SG8-5	1803822	Euryarchaeota	Unknown	GCA_001595885.1	ftp://ftp.ncbi.nlm.nih.gov/genomes/all/GCA_001595885.1_ASM159588v1/GCA_001595885.1_ASM159588v1_protein.faa.gz
Methanoculleus sediminis	1550566	Euryarchaeota	Methanomicrobia	GCF_001017125.1	ftp://ftp.ncbi.nlm.nih.gov/genomes/all/GCF_001017125.1_ASM101712v1/GCF_001017125.1_ASM101712v1_protein.faa.gz
Caldivirga sp. JCHS_4	1714254	Crenarchaeota	Thermoprotei	GCA_001515815.1	ftp://ftp.ncbi.nlm.nih.gov/genomes/all/GCA_001515815.1_ASM151581v1/GCA_001515815.1_ASM151581v1_protein.faa.gz
Thermoproteus sp. JCHS_4	1714258	Crenarchaeota	Thermoprotei	GCA_001516655.1	ftp://ftp.ncbi.nlm.nih.gov/genomes/all/GCA_001516655.1_ASM151665v1/GCA_001516655.1_ASM151665v1_protein.faa.gz
Halonotius sp. J07HN4	1070774	Euryarchaeota	Halobacteria	GCF_000416065.1	ftp://ftp.ncbi.nlm.nih.gov/genomes/all/GCF_000416065.1_HN4_v3_031612/GCF_000416065.1_HN4_v3_031612_protein.faa.gz
Halorubrum sp. BV1	1498500	Euryarchaeota	Halobacteria	GCF_000746205.1	ftp://ftp.ncbi.nlm.nih.gov/genomes/all/GCF_000746205.1_ASM74620v1/GCF_000746205.1_ASM74620v1_protein.faa.gz
Pyrobaculum sp. OCT_11	1714259	Crenarchaeota	Thermoprotei	GCA_001515825.1	ftp://ftp.ncbi.nlm.nih.gov/genomes/all/GCA_001515825.1_ASM151582v1/GCA_001515825.1_ASM151582v1_protein.faa.gz
Aciduliprofundum boonei T469	439481	Euryarchaeota	Unknown	GCF_000151085.1	ftp://ftp.ncbi.nlm.nih.gov/genomes/all/GCF_000151085.1_ASM15108v1/GCF_000151085.1_ASM15108v1_protein.faa.gz
Methanobrevibacter smithii DSM 2374	521002	Euryarchaeota	Methanobacteria	GCF_000151225.1	ftp://ftp.ncbi.nlm.nih.gov/genomes/all/GCF_000151225.1_ASM15122v1/GCF_000151225.1_ASM15122v1_protein.faa.gz
Methanobrevibacter smithii DSM 2375	483214	Euryarchaeota	Methanobacteria	GCF_000151245.1	ftp://ftp.ncbi.nlm.nih.gov/genomes/all/GCF_000151245.1_ASM15124v1/GCF_000151245.1_ASM15124v1_protein.faa.gz
Haloquadratum walsbyi J07HQW1	1238424	Euryarchaeota	Halobacteria	GCF_000415965.1	ftp://ftp.ncbi.nlm.nih.gov/genomes/all/GCF_000415965.1_J07B_scf56329a_trim/GCF_000415965.1_J07B_scf56329a_trim_protein.faa.gz
Methanoculleus marisnigri	2198	Euryarchaeota	Methanomicrobia	GCA_001508665.1	ftp://ftp.ncbi.nlm.nih.gov/genomes/all/GCA_001508665.1_ASM150866v1/GCA_001508665.1_ASM150866v1_protein.faa.gz
Halalkalicoccus jeotgali B3	795797	Euryarchaeota	Halobacteria	GCF_000485535.1	ftp://ftp.ncbi.nlm.nih.gov/genomes/all/GCF_000485535.1_ASM48553v1/GCF_000485535.1_ASM48553v1_protein.faa.gz
Methanosaeta harundinacea	301375	Euryarchaeota	Methanomicrobia	GCA_001509375.1	ftp://ftp.ncbi.nlm.nih.gov/genomes/all/GCA_001509375.1_ASM150937v1/GCA_001509375.1_ASM150937v1_protein.faa.gz
Methanosarcina sp. 2.H.T.1A.6	1483599	Euryarchaeota	Methanomicrobia	GCF_000979455.1	ftp://ftp.ncbi.nlm.nih.gov/genomes/all/GCF_000979455.1_gtlEnvA5udCFS/GCF_000979455.1_gtlEnvA5udCFS_protein.faa.gz
Pyrobaculum sp. JCHS_4	1714260	Crenarchaeota	Thermoprotei	GCA_001515835.1	ftp://ftp.ncbi.nlm.nih.gov/genomes/all/GCA_001515835.1_ASM151583v1/GCA_001515835.1_ASM151583v1_protein.faa.gz
Halorubrum sp. T3	1194088	Euryarchaeota	Halobacteria	GCF_000296615.1	ftp://ftp.ncbi.nlm.nih.gov/genomes/all/GCF_000296615.1_ASM29661v1/GCF_000296615.1_ASM29661v1_protein.faa.gz
Methanoculleus sp. CAG:1088	1262903	Euryarchaeota	Methanomicrobia	GCF_000437835.1	ftp://ftp.ncbi.nlm.nih.gov/genomes/all/GCF_000437835.1_MGS1088/GCF_000437835.1_MGS1088_protein.faa.gz
Thermoproteus sp. CIS_19	1714257	Crenarchaeota	Thermoprotei	GCA_001516665.1	ftp://ftp.ncbi.nlm.nih.gov/genomes/all/GCA_001516665.1_ASM151666v1/GCA_001516665.1_ASM151666v1_protein.faa.gz
Caldivirga sp. MG_3	1714256	Crenarchaeota	Thermoprotei	GCA_001516725.1	ftp://ftp.ncbi.nlm.nih.gov/genomes/all/GCA_001516725.1_ASM151672v1/GCA_001516725.1_ASM151672v1_protein.faa.gz
Haloquadratum walsbyi J07HQW2	1238425	Euryarchaeota	Halobacteria	GCF_000415985.1	ftp://ftp.ncbi.nlm.nih.gov/genomes/all/GCF_000415985.1_HQW2_08err_032412a/GCF_000415985.1_HQW2_08err_032412a_protein.faa.gz
Vulcanisaeta sp. OSP_8	1714252	Crenarchaeota	Thermoprotei	GCA_001515905.1	ftp://ftp.ncbi.nlm.nih.gov/genomes/all/GCA_001515905.1_ASM151590v1/GCA_001515905.1_ASM151590v1_protein.faa.gz
Vulcanisaeta sp. JCHS_4	1714253	Crenarchaeota	Thermoprotei	GCA_001516705.1	ftp://ftp.ncbi.nlm.nih.gov/genomes/all/GCA_001516705.1_ASM151670v1/GCA_001516705.1_ASM151670v1_protein.faa.gz
Halorubrum sp. J07HR59	1238428	Euryarchaeota	Halobacteria	GCF_000416045.1	ftp://ftp.ncbi.nlm.nih.gov/genomes/all/GCF_000416045.1_HR_032012/GCF_000416045.1_HR_032012_protein.faa.gz
Methanosarcina sp. 1.H.T.1A.1	1483602	Euryarchaeota	Methanomicrobia	GCF_000979295.1	ftp://ftp.ncbi.nlm.nih.gov/genomes/all/GCF_000979295.1_gtlEnvA5udCFS/GCF_000979295.1_gtlEnvA5udCFS_protein.faa.gz
Methanosarcina mazei	2209	Euryarchaeota	Methanomicrobia	GCF_000978935.1	ftp://ftp.ncbi.nlm.nih.gov/genomes/all/GCF_000978935.1_gtlEnvA5udCFS/GCF_000978935.1_gtlEnvA5udCFS_protein.faa.gz
Methanosarcina sp. 2.H.A.1B.4	1483600	Euryarchaeota	Methanomicrobia	GCF_000979385.1	ftp://ftp.ncbi.nlm.nih.gov/genomes/all/GCF_000979385.1_gtlEnvA5udCFS/GCF_000979385.1_gtlEnvA5udCFS_protein.faa.gz
Vulcanisaeta sp. CIS_19	1714251	Crenarchaeota	Thermoprotei	GCA_001516745.1	ftp://ftp.ncbi.nlm.nih.gov/genomes/all/GCA_001516745.1_ASM151674v1/GCA_001516745.1_ASM151674v1_protein.faa.gz
Vulcanisaeta sp. MG_3	1714250	Crenarchaeota	Thermoprotei	GCA_001516765.1	ftp://ftp.ncbi.nlm.nih.gov/genomes/all/GCA_001516765.1_ASM151676v1/GCA_001516765.1_ASM151676v1_protein.faa.gz
Haloferax sp. Q22	1526048	Euryarchaeota	Halobacteria	GCF_001482285.1	ftp://ftp.ncbi.nlm.nih.gov/genomes/all/GCF_001482285.1_ASM148228v1/GCF_001482285.1_ASM148228v1_protein.faa.gz
Methanosarcina sp. 2.H.T.1A.15	1483596	Euryarchaeota	Methanomicrobia	GCF_000979415.1	ftp://ftp.ncbi.nlm.nih.gov/genomes/all/GCF_000979415.1_gtlEnvA5udCFS/GCF_000979415.1_gtlEnvA5udCFS_protein.faa.gz
Methanosarcina mazei	2209	Euryarchaeota	Methanomicrobia	GCF_000978945.1	ftp://ftp.ncbi.nlm.nih.gov/genomes/all/GCF_000978945.1_gtlEnvA5udCFS/GCF_000978945.1_gtlEnvA5udCFS_protein.faa.gz
Methanosarcina mazei	2209	Euryarchaeota	Methanomicrobia	GCF_000978955.1	ftp://ftp.ncbi.nlm.nih.gov/genomes/all/GCF_000978955.1_gtlEnvA5udCFS/GCF_000978955.1_gtlEnvA5udCFS_protein.faa.gz
Methanosarcina sp. 2.H.T.1A.3	1483597	Euryarchaeota	Methanomicrobia	GCF_000979425.1	ftp://ftp.ncbi.nlm.nih.gov/genomes/all/GCF_000979425.1_gtlEnvA5udCFS/GCF_000979425.1_gtlEnvA5udCFS_protein.faa.gz
Haloferax sp. Arc-Hr	1476858	Euryarchaeota	Halobacteria	GCA_001368915.1	ftp://ftp.ncbi.nlm.nih.gov/genomes/all/GCA_001368915.1_PRJEB5949_assembly_1/GCA_001368915.1_PRJEB5949_assembly_1_protein.faa.gz
Methanosarcina sp. 2.H.T.1A.8	1483598	Euryarchaeota	Methanomicrobia	GCF_000979475.1	ftp://ftp.ncbi.nlm.nih.gov/genomes/all/GCF_000979475.1_gtlEnvA5udCFS/GCF_000979475.1_gtlEnvA5udCFS_protein.faa.gz
Methanosarcina mazei	2209	Euryarchaeota	Methanomicrobia	GCF_000978965.1	ftp://ftp.ncbi.nlm.nih.gov/genomes/all/GCF_000978965.1_gtlEnvA5udCFS/GCF_000978965.1_gtlEnvA5udCFS_protein.faa.gz
Methanosarcina mazei	2209	Euryarchaeota	Methanomicrobia	GCF_000979015.1	ftp://ftp.ncbi.nlm.nih.gov/genomes/all/GCF_000979015.1_gtlEnvA5udCFS/GCF_000979015.1_gtlEnvA5udCFS_protein.faa.gz
Methanosarcina sp. 1.H.A.2.2	1483601	Euryarchaeota	Methanomicrobia	GCF_000979975.1	ftp://ftp.ncbi.nlm.nih.gov/genomes/all/GCF_000979975.1_gtlEnvA5udCFS/GCF_000979975.1_gtlEnvA5udCFS_protein.faa.gz
Methanosarcina mazei	2209	Euryarchaeota	Methanomicrobia	GCF_000979025.1	ftp://ftp.ncbi.nlm.nih.gov/genomes/all/GCF_000979025.1_gtlEnvA5udCFS/GCF_000979025.1_gtlEnvA5udCFS_protein.faa.gz
Methanosarcina mazei	2209	Euryarchaeota	Methanomicrobia	GCF_000979035.1	ftp://ftp.ncbi.nlm.nih.gov/genomes/all/GCF_000979035.1_gtlEnvA5udCFS/GCF_000979035.1_gtlEnvA5udCFS_protein.faa.gz
Methanosarcina mazei	2209	Euryarchaeota	Methanomicrobia	GCF_000979045.1	ftp://ftp.ncbi.nlm.nih.gov/genomes/all/GCF_000979045.1_gtlEnvA5udCFS/GCF_000979045.1_gtlEnvA5udCFS_protein.faa.gz
Methanosarcina mazei	2209	Euryarchaeota	Methanomicrobia	GCF_000979095.1	ftp://ftp.ncbi.nlm.nih.gov/genomes/all/GCF_000979095.1_gtlEnvA5udCFS/GCF_000979095.1_gtlEnvA5udCFS_protein.faa.gz
Methanosarcina mazei	2209	Euryarchaeota	Methanomicrobia	GCF_000979105.1	ftp://ftp.ncbi.nlm.nih.gov/genomes/all/GCF_000979105.1_gtlEnvA5udCFS/GCF_000979105.1_gtlEnvA5udCFS_protein.faa.gz
Methanosarcina mazei	2209	Euryarchaeota	Methanomicrobia	GCF_000979115.1	ftp://ftp.ncbi.nlm.nih.gov/genomes/all/GCF_000979115.1_gtlEnvA5udCFS/GCF_000979115.1_gtlEnvA5udCFS_protein.faa.gz
Methanosarcina mazei	2209	Euryarchaeota	Methanomicrobia	GCF_000979125.1	ftp://ftp.ncbi.nlm.nih.gov/genomes/all/GCF_000979125.1_gtlEnvA5udCFS/GCF_000979125.1_gtlEnvA5udCFS_protein.faa.gz
Methanosarcina mazei	2209	Euryarchaeota	Methanomicrobia	GCF_000979175.1	ftp://ftp.ncbi.nlm.nih.gov/genomes/all/GCF_000979175.1_gtlEnvA5udCFS/GCF_000979175.1_gtlEnvA5udCFS_protein.faa.gz
Methanosarcina mazei	2209	Euryarchaeota	Methanomicrobia	GCF_000979185.1	ftp://ftp.ncbi.nlm.nih.gov/genomes/all/GCF_000979185.1_gtlEnvA5udCFS/GCF_000979185.1_gtlEnvA5udCFS_protein.faa.gz
Methanosarcina mazei	2209	Euryarchaeota	Methanomicrobia	GCF_000979195.1	ftp://ftp.ncbi.nlm.nih.gov/genomes/all/GCF_000979195.1_gtlEnvA5udCFS/GCF_000979195.1_gtlEnvA5udCFS_protein.faa.gz
Methanosarcina mazei	2209	Euryarchaeota	Methanomicrobia	GCF_000979205.1	ftp://ftp.ncbi.nlm.nih.gov/genomes/all/GCF_000979205.1_gtlEnvA5udCFS/GCF_000979205.1_gtlEnvA5udCFS_protein.faa.gz
Methanosarcina mazei	2209	Euryarchaeota	Methanomicrobia	GCF_000979255.1	ftp://ftp.ncbi.nlm.nih.gov/genomes/all/GCF_000979255.1_gtlEnvA5udCFS/GCF_000979255.1_gtlEnvA5udCFS_protein.faa.gz
Methanosarcina mazei	2209	Euryarchaeota	Methanomicrobia	GCF_000979265.1	ftp://ftp.ncbi.nlm.nih.gov/genomes/all/GCF_000979265.1_gtlEnvA5udCFS/GCF_000979265.1_gtlEnvA5udCFS_protein.faa.gz
Methanosarcina mazei	2209	Euryarchaeota	Methanomicrobia	GCF_000979275.1	ftp://ftp.ncbi.nlm.nih.gov/genomes/all/GCF_000979275.1_gtlEnvA5udCFS/GCF_000979275.1_gtlEnvA5udCFS_protein.faa.gz
Methanosarcina mazei	2209	Euryarchaeota	Methanomicrobia	GCF_000979335.1	ftp://ftp.ncbi.nlm.nih.gov/genomes/all/GCF_000979335.1_gtlEnvA5udCFS/GCF_000979335.1_gtlEnvA5udCFS_protein.faa.gz
Methanosarcina mazei	2209	Euryarchaeota	Methanomicrobia	GCF_000979345.1	ftp://ftp.ncbi.nlm.nih.gov/genomes/all/GCF_000979345.1_gtlEnvA5udCFS/GCF_000979345.1_gtlEnvA5udCFS_protein.faa.gz
Methanosarcina mazei	2209	Euryarchaeota	Methanomicrobia	GCF_000979375.1	ftp://ftp.ncbi.nlm.nih.gov/genomes/all/GCF_000979375.1_gtlEnvA5udCFS/GCF_000979375.1_gtlEnvA5udCFS_protein.faa.gz
Methanosarcina mazei	2209	Euryarchaeota	Methanomicrobia	GCF_000979495.1	ftp://ftp.ncbi.nlm.nih.gov/genomes/all/GCF_000979495.1_gtlEnvA5udCFS/GCF_000979495.1_gtlEnvA5udCFS_protein.faa.gz
Methanosarcina mazei	2209	Euryarchaeota	Methanomicrobia	GCF_000979505.1	ftp://ftp.ncbi.nlm.nih.gov/genomes/all/GCF_000979505.1_gtlEnvA5udCFS/GCF_000979505.1_gtlEnvA5udCFS_protein.faa.gz
Methanosarcina mazei	2209	Euryarchaeota	Methanomicrobia	GCF_000979515.1	ftp://ftp.ncbi.nlm.nih.gov/genomes/all/GCF_000979515.1_gtlEnvA5udCFS/GCF_000979515.1_gtlEnvA5udCFS_protein.faa.gz
Methanosarcina mazei	2209	Euryarchaeota	Methanomicrobia	GCF_000979555.1	ftp://ftp.ncbi.nlm.nih.gov/genomes/all/GCF_000979555.1_gtlEnvA5udCFS/GCF_000979555.1_gtlEnvA5udCFS_protein.faa.gz
Methanosarcina mazei	2209	Euryarchaeota	Methanomicrobia	GCF_000979575.1	ftp://ftp.ncbi.nlm.nih.gov/genomes/all/GCF_000979575.1_gtlEnvA5udCFS/GCF_000979575.1_gtlEnvA5udCFS_protein.faa.gz
Methanosarcina mazei	2209	Euryarchaeota	Methanomicrobia	GCF_000979585.1	ftp://ftp.ncbi.nlm.nih.gov/genomes/all/GCF_000979585.1_gtlEnvA5udCFS/GCF_000979585.1_gtlEnvA5udCFS_protein.faa.gz
Methanosarcina mazei	2209	Euryarchaeota	Methanomicrobia	GCF_000979595.1	ftp://ftp.ncbi.nlm.nih.gov/genomes/all/GCF_000979595.1_gtlEnvA5udCFS/GCF_000979595.1_gtlEnvA5udCFS_protein.faa.gz
Methanosarcina mazei	2209	Euryarchaeota	Methanomicrobia	GCF_000979635.1	ftp://ftp.ncbi.nlm.nih.gov/genomes/all/GCF_000979635.1_gtlEnvA5udCFS/GCF_000979635.1_gtlEnvA5udCFS_protein.faa.gz
Methanosarcina mazei	2209	Euryarchaeota	Methanomicrobia	GCF_000979655.1	ftp://ftp.ncbi.nlm.nih.gov/genomes/all/GCF_000979655.1_gtlEnvA5udCFS/GCF_000979655.1_gtlEnvA5udCFS_protein.faa.gz
Methanosarcina mazei	2209	Euryarchaeota	Methanomicrobia	GCF_000979665.1	ftp://ftp.ncbi.nlm.nih.gov/genomes/all/GCF_000979665.1_gtlEnvA5udCFS/GCF_000979665.1_gtlEnvA5udCFS_protein.faa.gz
Methanosarcina mazei	2209	Euryarchaeota	Methanomicrobia	GCF_000979675.1	ftp://ftp.ncbi.nlm.nih.gov/genomes/all/GCF_000979675.1_gtlEnvA5udCFS/GCF_000979675.1_gtlEnvA5udCFS_protein.faa.gz
Methanosarcina mazei	2209	Euryarchaeota	Methanomicrobia	GCF_000979685.1	ftp://ftp.ncbi.nlm.nih.gov/genomes/all/GCF_000979685.1_gtlEnvA5udCFS/GCF_000979685.1_gtlEnvA5udCFS_protein.faa.gz
Methanosarcina mazei	2209	Euryarchaeota	Methanomicrobia	GCF_000979735.1	ftp://ftp.ncbi.nlm.nih.gov/genomes/all/GCF_000979735.1_gtlEnvA5udCFS/GCF_000979735.1_gtlEnvA5udCFS_protein.faa.gz
Methanosarcina mazei	2209	Euryarchaeota	Methanomicrobia	GCF_000979745.1	ftp://ftp.ncbi.nlm.nih.gov/genomes/all/GCF_000979745.1_gtlEnvA5udCFS/GCF_000979745.1_gtlEnvA5udCFS_protein.faa.gz
Methanosarcina mazei	2209	Euryarchaeota	Methanomicrobia	GCF_000979755.1	ftp://ftp.ncbi.nlm.nih.gov/genomes/all/GCF_000979755.1_gtlEnvA5udCFS/GCF_000979755.1_gtlEnvA5udCFS_protein.faa.gz
Methanosarcina mazei	2209	Euryarchaeota	Methanomicrobia	GCF_000979765.1	ftp://ftp.ncbi.nlm.nih.gov/genomes/all/GCF_000979765.1_gtlEnvA5udCFS/GCF_000979765.1_gtlEnvA5udCFS_protein.faa.gz
Methanosarcina mazei	2209	Euryarchaeota	Methanomicrobia	GCF_000979815.1	ftp://ftp.ncbi.nlm.nih.gov/genomes/all/GCF_000979815.1_gtlEnvA5udCFS/GCF_000979815.1_gtlEnvA5udCFS_protein.faa.gz
Methanosarcina mazei	2209	Euryarchaeota	Methanomicrobia	GCF_000979825.1	ftp://ftp.ncbi.nlm.nih.gov/genomes/all/GCF_000979825.1_gtlEnvA5udCFS/GCF_000979825.1_gtlEnvA5udCFS_protein.faa.gz
Methanosarcina mazei	2209	Euryarchaeota	Methanomicrobia	GCF_000979845.1	ftp://ftp.ncbi.nlm.nih.gov/genomes/all/GCF_000979845.1_gtlEnvA5udCFS/GCF_000979845.1_gtlEnvA5udCFS_protein.faa.gz
Methanosarcina mazei	2209	Euryarchaeota	Methanomicrobia	GCF_000979855.1	ftp://ftp.ncbi.nlm.nih.gov/genomes/all/GCF_000979855.1_gtlEnvA5udCFS/GCF_000979855.1_gtlEnvA5udCFS_protein.faa.gz
Methanosarcina mazei	2209	Euryarchaeota	Methanomicrobia	GCF_000979895.1	ftp://ftp.ncbi.nlm.nih.gov/genomes/all/GCF_000979895.1_gtlEnvA5udCFS/GCF_000979895.1_gtlEnvA5udCFS_protein.faa.gz
Sulfolobus acidocaldarius	2285	Crenarchaeota	Thermoprotei	GCF_001560125.1	ftp://ftp.ncbi.nlm.nih.gov/genomes/all/GCF_001560125.1_GG12_C01_12/GCF_001560125.1_GG12_C01_12_protein.faa.gz
Methanosarcina mazei	2209	Euryarchaeota	Methanomicrobia	GCF_000979915.1	ftp://ftp.ncbi.nlm.nih.gov/genomes/all/GCF_000979915.1_gtlEnvA5udCFS/GCF_000979915.1_gtlEnvA5udCFS_protein.faa.gz
Methanosarcina mazei	2209	Euryarchaeota	Methanomicrobia	GCF_000979925.1	ftp://ftp.ncbi.nlm.nih.gov/genomes/all/GCF_000979925.1_gtlEnvA5udCFS/GCF_000979925.1_gtlEnvA5udCFS_protein.faa.gz
Sulfolobus acidocaldarius	2285	Crenarchaeota	Thermoprotei	GCF_001560355.1	ftp://ftp.ncbi.nlm.nih.gov/genomes/all/GCF_001560355.1_NG05A_C05_01/GCF_001560355.1_NG05A_C05_01_protein.faa.gz
Methanosarcina mazei	2209	Euryarchaeota	Methanomicrobia	GCF_000979935.1	ftp://ftp.ncbi.nlm.nih.gov/genomes/all/GCF_000979935.1_gtlEnvA5udCFS/GCF_000979935.1_gtlEnvA5udCFS_protein.faa.gz
Methanosarcina mazei	2209	Euryarchaeota	Methanomicrobia	GCF_000979995.1	ftp://ftp.ncbi.nlm.nih.gov/genomes/all/GCF_000979995.1_gtlEnvA5udCFS/GCF_000979995.1_gtlEnvA5udCFS_protein.faa.gz
Methanosarcina mazei	2209	Euryarchaeota	Methanomicrobia	GCF_000980005.1	ftp://ftp.ncbi.nlm.nih.gov/genomes/all/GCF_000980005.1_gtlEnvA5udCFS/GCF_000980005.1_gtlEnvA5udCFS_protein.faa.gz
Methanosarcina mazei	2209	Euryarchaeota	Methanomicrobia	GCF_000980025.1	ftp://ftp.ncbi.nlm.nih.gov/genomes/all/GCF_000980025.1_gtlEnvA5udCFS/GCF_000980025.1_gtlEnvA5udCFS_protein.faa.gz
Methanosarcina mazei	2209	Euryarchaeota	Methanomicrobia	GCF_000980055.1	ftp://ftp.ncbi.nlm.nih.gov/genomes/all/GCF_000980055.1_gtlEnvA5udCFS/GCF_000980055.1_gtlEnvA5udCFS_protein.faa.gz
Methanosarcina mazei	2209	Euryarchaeota	Methanomicrobia	GCF_000980075.1	ftp://ftp.ncbi.nlm.nih.gov/genomes/all/GCF_000980075.1_gtlEnvA5udCFS/GCF_000980075.1_gtlEnvA5udCFS_protein.faa.gz
Methanosarcina mazei	2209	Euryarchaeota	Methanomicrobia	GCF_000980085.1	ftp://ftp.ncbi.nlm.nih.gov/genomes/all/GCF_000980085.1_gtlEnvA5udCFS/GCF_000980085.1_gtlEnvA5udCFS_protein.faa.gz
Methanosarcina mazei	2209	Euryarchaeota	Methanomicrobia	GCF_000980105.1	ftp://ftp.ncbi.nlm.nih.gov/genomes/all/GCF_000980105.1_gtlEnvA5udCFS/GCF_000980105.1_gtlEnvA5udCFS_protein.faa.gz
Methanosarcina mazei	2209	Euryarchaeota	Methanomicrobia	GCF_000980135.1	ftp://ftp.ncbi.nlm.nih.gov/genomes/all/GCF_000980135.1_gtlEnvA5udCFS/GCF_000980135.1_gtlEnvA5udCFS_protein.faa.gz
Methanosarcina mazei	2209	Euryarchaeota	Methanomicrobia	GCF_000980155.1	ftp://ftp.ncbi.nlm.nih.gov/genomes/all/GCF_000980155.1_gtlEnvA5udCFS/GCF_000980155.1_gtlEnvA5udCFS_protein.faa.gz
Methanosarcina mazei	2209	Euryarchaeota	Methanomicrobia	GCF_000980175.1	ftp://ftp.ncbi.nlm.nih.gov/genomes/all/GCF_000980175.1_gtlEnvA5udCFS/GCF_000980175.1_gtlEnvA5udCFS_protein.faa.gz
Candidatus Nitrosopumilus salaria BD31	859350	Thaumarchaeota	Unknown	GCF_000242875.2	ftp://ftp.ncbi.nlm.nih.gov/genomes/all/GCF_000242875.2_ASM24287v3/GCF_000242875.2_ASM24287v3_protein.faa.gz
Haladaptatus paucihalophilus DX253	797209	Euryarchaeota	Halobacteria	GCF_000376445.1	ftp://ftp.ncbi.nlm.nih.gov/genomes/all/GCF_000376445.1_ASM37644v1/GCF_000376445.1_ASM37644v1_protein.faa.gz
Candidatus Nitrosoarchaeum limnia BG20	859192	Thaumarchaeota	Unknown	GCF_000241145.1	ftp://ftp.ncbi.nlm.nih.gov/genomes/all/GCF_000241145.1_ASM24114v2/GCF_000241145.1_ASM24114v2_protein.faa.gz
Candidatus Nitrosoarchaeum koreensis MY1	1001994	Thaumarchaeota	Unknown	GCF_000220175.1	ftp://ftp.ncbi.nlm.nih.gov/genomes/all/GCF_000220175.1_ASM22017v1/GCF_000220175.1_ASM22017v1_protein.faa.gz
Halobiforma lacisalsi AJ5	358396	Euryarchaeota	Halobacteria	GCF_000336655.1	ftp://ftp.ncbi.nlm.nih.gov/genomes/all/GCF_000336655.1_ASM33665v1/GCF_000336655.1_ASM33665v1_protein.faa.gz
Natrialba asiatica DSM 12278	29540	Euryarchaeota	Halobacteria	GCF_000337555.1	ftp://ftp.ncbi.nlm.nih.gov/genomes/all/GCF_000337555.1_ASM33755v1/GCF_000337555.1_ASM33755v1_protein.faa.gz
Methanothermococcus thermolithotrophicus DSM 2095	523845	Euryarchaeota	Methanococci	GCF_000376965.1	ftp://ftp.ncbi.nlm.nih.gov/genomes/all/GCF_000376965.1_ASM37696v1/GCF_000376965.1_ASM37696v1_protein.faa.gz
Palaeococcus ferrophilus DSM 13482	588319	Euryarchaeota	Thermococci	GCF_000966265.1	ftp://ftp.ncbi.nlm.nih.gov/genomes/all/GCF_000966265.1_ASM96626v1/GCF_000966265.1_ASM96626v1_protein.faa.gz
Haloarcula californiae ATCC 33799	662475	Euryarchaeota	Halobacteria	GCF_000337755.1	ftp://ftp.ncbi.nlm.nih.gov/genomes/all/GCF_000337755.1_ASM33775v1/GCF_000337755.1_ASM33775v1_protein.faa.gz
Haloarcula sinaiiensis ATCC 33800	662476	Euryarchaeota	Halobacteria	GCF_000337275.1	ftp://ftp.ncbi.nlm.nih.gov/genomes/all/GCF_000337275.1_ASM33727v1/GCF_000337275.1_ASM33727v1_protein.faa.gz
Haloarcula vallismortis ATCC 29715	662477	Euryarchaeota	Halobacteria	GCF_000337775.1	ftp://ftp.ncbi.nlm.nih.gov/genomes/all/GCF_000337775.1_ASM33777v1/GCF_000337775.1_ASM33777v1_protein.faa.gz
Haloferax denitrificans ATCC 35960	662478	Euryarchaeota	Halobacteria	GCF_000337795.1	ftp://ftp.ncbi.nlm.nih.gov/genomes/all/GCF_000337795.1_ASM33779v1/GCF_000337795.1_ASM33779v1_protein.faa.gz
Haloferax mucosum ATCC BAA-1512	662479	Euryarchaeota	Halobacteria	GCF_000337815.1	ftp://ftp.ncbi.nlm.nih.gov/genomes/all/GCF_000337815.1_ASM33781v1/GCF_000337815.1_ASM33781v1_protein.faa.gz
Haloferax sulfurifontis ATCC BAA-897	662480	Euryarchaeota	Halobacteria	GCF_000337835.1	ftp://ftp.ncbi.nlm.nih.gov/genomes/all/GCF_000337835.1_ASM33783v1/GCF_000337835.1_ASM33783v1_protein.faa.gz
Methanotorris formicicus Mc-S-70	647171	Euryarchaeota	Methanococci	GCF_000243455.1	ftp://ftp.ncbi.nlm.nih.gov/genomes/all/GCF_000243455.1_ASM24345v2/GCF_000243455.1_ASM24345v2_protein.faa.gz
Thaumarchaeota archaeon SCGC AAA007-O23	913333	Thaumarchaeota	Unknown	GCF_000402075.1	ftp://ftp.ncbi.nlm.nih.gov/genomes/all/GCF_000402075.1_ASM40207v1/GCF_000402075.1_ASM40207v1_protein.faa.gz
Marine Group III euryarchaeote SCGC AAA007-O11	913335	Euryarchaeota	Unknown	GCF_000372505.1	ftp://ftp.ncbi.nlm.nih.gov/genomes/all/GCF_000372505.1_ASM37250v1/GCF_000372505.1_ASM37250v1_protein.faa.gz
Marine Group III euryarchaeote SCGC AAA288-E19	913336	Euryarchaeota	Unknown	GCF_000382725.2	ftp://ftp.ncbi.nlm.nih.gov/genomes/all/GCF_000382725.2_ASM38272v2/GCF_000382725.2_ASM38272v2_protein.faa.gz
Marine group II euryarchaeote SCGC AAA288-C18	1032475	Euryarchaeota	Unknown	GCF_000382765.1	ftp://ftp.ncbi.nlm.nih.gov/genomes/all/GCF_000382765.1_ASM38276v1/GCF_000382765.1_ASM38276v1_protein.faa.gz
Candidatus Haloredivivus sp. G17	1072681	Candidatus Nanohaloarchaeota	Nanohaloarchaea	GCF_000236195.1	ftp://ftp.ncbi.nlm.nih.gov/genomes/all/GCF_000236195.1_ASM23619v1/GCF_000236195.1_ASM23619v1_protein.faa.gz
Halococcus hamelinensis 100A6	1132509	Euryarchaeota	Halobacteria	GCF_000336675.1	ftp://ftp.ncbi.nlm.nih.gov/genomes/all/GCF_000336675.1_ASM33667v1/GCF_000336675.1_ASM33667v1_protein.faa.gz
Methanolobus tindarius DSM 2278	1090322	Euryarchaeota	Methanomicrobia	GCF_000504205.1	ftp://ftp.ncbi.nlm.nih.gov/genomes/all/GCF_000504205.1_ASM50420v1/GCF_000504205.1_ASM50420v1_protein.faa.gz
Methanocaldococcus villosus KIN24-T80	1069083	Euryarchaeota	Methanococci	GCF_000371805.1	ftp://ftp.ncbi.nlm.nih.gov/genomes/all/GCF_000371805.1_ASM37180v1/GCF_000371805.1_ASM37180v1_protein.faa.gz
Thermoplasmatales archaeon A-plasma	667135	Euryarchaeota	Thermoplasmata	GCF_000447225.1	ftp://ftp.ncbi.nlm.nih.gov/genomes/all/GCF_000447225.1_amd_a-plasma/GCF_000447225.1_amd_a-plasma_protein.faa.gz
Thermococcus zilligii AN1	1151117	Euryarchaeota	Thermococci	GCF_000258515.1	ftp://ftp.ncbi.nlm.nih.gov/genomes/all/GCF_000258515.1_TheZil1.0/GCF_000258515.1_TheZil1.0_protein.faa.gz
Methanomassiliicoccus luminyensis B10	1175296	Euryarchaeota	Thermoplasmata	GCF_000308215.1	ftp://ftp.ncbi.nlm.nih.gov/genomes/all/GCF_000308215.1_ASM30821v1/GCF_000308215.1_ASM30821v1_protein.faa.gz
Nitrosopumilus sp. SJ	1027374	Thaumarchaeota	Unknown	GCF_000328945.1	ftp://ftp.ncbi.nlm.nih.gov/genomes/all/GCF_000328945.1_NSJ/GCF_000328945.1_NSJ_protein.faa.gz
Halosimplex carlsbadense 2-9-1	797114	Euryarchaeota	Halobacteria	GCF_000337455.1	ftp://ftp.ncbi.nlm.nih.gov/genomes/all/GCF_000337455.1_ASM33745v1/GCF_000337455.1_ASM33745v1_protein.faa.gz
Marine Group I thaumarchaeote SCGC AB-629-A13	1131267	Thaumarchaeota	Unknown	GCF_000399745.1	ftp://ftp.ncbi.nlm.nih.gov/genomes/all/GCF_000399745.1_ASM39974v1/GCF_000399745.1_ASM39974v1_protein.faa.gz
Marine Group I thaumarchaeote SCGC AB-629-I23	1131266	Thaumarchaeota	Unknown	GCF_000399765.1	ftp://ftp.ncbi.nlm.nih.gov/genomes/all/GCF_000399765.1_ASM39976v1/GCF_000399765.1_ASM39976v1_protein.faa.gz
Marine Group II euryarchaeote SCGC AB-629-J06	1131268	Euryarchaeota	Unknown	GCF_000376045.1	ftp://ftp.ncbi.nlm.nih.gov/genomes/all/GCF_000376045.1_ASM37604v1/GCF_000376045.1_ASM37604v1_protein.faa.gz
Halogranum salarium B-1	1210908	Euryarchaeota	Halobacteria	GCF_000283335.1	ftp://ftp.ncbi.nlm.nih.gov/genomes/all/GCF_000283335.1_162.HSB1.1/GCF_000283335.1_162.HSB1.1_protein.faa.gz
Halorubrum lipolyticum DSM 21995	1227482	Euryarchaeota	Halobacteria	GCF_000337375.1	ftp://ftp.ncbi.nlm.nih.gov/genomes/all/GCF_000337375.1_ASM33737v1/GCF_000337375.1_ASM33737v1_protein.faa.gz
Haloferax sp. SB29	1544718	Euryarchaeota	Halobacteria	GCF_001469865.1	ftp://ftp.ncbi.nlm.nih.gov/genomes/all/GCF_001469865.1_ASM146986v1/GCF_001469865.1_ASM146986v1_protein.faa.gz
Halococcus morrhuae DSM 1307	931277	Euryarchaeota	Halobacteria	GCF_000336695.1	ftp://ftp.ncbi.nlm.nih.gov/genomes/all/GCF_000336695.1_ASM33669v1/GCF_000336695.1_ASM33669v1_protein.faa.gz
Haloferax lucentense DSM 14919	1230452	Euryarchaeota	Halobacteria	GCF_000336795.1	ftp://ftp.ncbi.nlm.nih.gov/genomes/all/GCF_000336795.1_ASM33679v1/GCF_000336795.1_ASM33679v1_protein.faa.gz
Natrinema pallidum DSM 3751	1227495	Euryarchaeota	Halobacteria	GCF_000337615.1	ftp://ftp.ncbi.nlm.nih.gov/genomes/all/GCF_000337615.1_ASM33761v1/GCF_000337615.1_ASM33761v1_protein.faa.gz
Natrinema versiforme JCM 10478	1227496	Euryarchaeota	Halobacteria	GCF_000337195.1	ftp://ftp.ncbi.nlm.nih.gov/genomes/all/GCF_000337195.1_ASM33719v1/GCF_000337195.1_ASM33719v1_protein.faa.gz
Natronococcus amylolyticus DSM 10524	1227497	Euryarchaeota	Halobacteria	GCF_000337675.1	ftp://ftp.ncbi.nlm.nih.gov/genomes/all/GCF_000337675.1_ASM33767v1/GCF_000337675.1_ASM33767v1_protein.faa.gz
Natronococcus jeotgali DSM 18795	1227498	Euryarchaeota	Halobacteria	GCF_000337695.1	ftp://ftp.ncbi.nlm.nih.gov/genomes/all/GCF_000337695.1_ASM33769v1/GCF_000337695.1_ASM33769v1_protein.faa.gz
Natronolimnobius innermongolicus JCM 12255	1227499	Euryarchaeota	Halobacteria	GCF_000337215.1	ftp://ftp.ncbi.nlm.nih.gov/genomes/all/GCF_000337215.1_ASM33721v1/GCF_000337215.1_ASM33721v1_protein.faa.gz
Natronorubrum bangense JCM 10635	1227500	Euryarchaeota	Halobacteria	GCF_000337715.1	ftp://ftp.ncbi.nlm.nih.gov/genomes/all/GCF_000337715.1_ASM33771v1/GCF_000337715.1_ASM33771v1_protein.faa.gz
Natronorubrum sulfidifaciens JCM 14089	1230460	Euryarchaeota	Halobacteria	GCF_000337735.1	ftp://ftp.ncbi.nlm.nih.gov/genomes/all/GCF_000337735.1_ASM33773v1/GCF_000337735.1_ASM33773v1_protein.faa.gz
Natrialba hulunbeirensis JCM 10989	1227493	Euryarchaeota	Halobacteria	GCF_000337575.1	ftp://ftp.ncbi.nlm.nih.gov/genomes/all/GCF_000337575.1_ASM33757v1/GCF_000337575.1_ASM33757v1_protein.faa.gz
Natrialba taiwanensis DSM 12281	1230458	Euryarchaeota	Halobacteria	GCF_000337595.1	ftp://ftp.ncbi.nlm.nih.gov/genomes/all/GCF_000337595.1_ASM33759v1/GCF_000337595.1_ASM33759v1_protein.faa.gz
Natrinema altunense	222984	Euryarchaeota	Halobacteria	GCF_000731985.1	ftp://ftp.ncbi.nlm.nih.gov/genomes/all/GCF_000731985.1_ASM73198v1/GCF_000731985.1_ASM73198v1_protein.faa.gz
Natrinema gari JCM 14663	1230459	Euryarchaeota	Halobacteria	GCF_000337175.1	ftp://ftp.ncbi.nlm.nih.gov/genomes/all/GCF_000337175.1_ASM33717v1/GCF_000337175.1_ASM33717v1_protein.faa.gz
Haloterrigena thermotolerans DSM 11522	1227489	Euryarchaeota	Halobacteria	GCF_000337115.1	ftp://ftp.ncbi.nlm.nih.gov/genomes/all/GCF_000337115.1_ASM33711v1/GCF_000337115.1_ASM33711v1_protein.faa.gz
Halorubrum terrestre JCM 10247	1227486	Euryarchaeota	Halobacteria	GCF_000337435.1	ftp://ftp.ncbi.nlm.nih.gov/genomes/all/GCF_000337435.1_ASM33743v1/GCF_000337435.1_ASM33743v1_protein.faa.gz
Halogeometricum pallidum JCM 14848	1227487	Euryarchaeota	Halobacteria	GCF_000337095.1	ftp://ftp.ncbi.nlm.nih.gov/genomes/all/GCF_000337095.1_ASM33709v1/GCF_000337095.1_ASM33709v1_protein.faa.gz
Haloterrigena limicola JCM 13563	1230457	Euryarchaeota	Halobacteria	GCF_000337475.1	ftp://ftp.ncbi.nlm.nih.gov/genomes/all/GCF_000337475.1_ASM33747v1/GCF_000337475.1_ASM33747v1_protein.faa.gz
Haloterrigena salina JCM 13891	1227488	Euryarchaeota	Halobacteria	GCF_000337495.1	ftp://ftp.ncbi.nlm.nih.gov/genomes/all/GCF_000337495.1_ASM33749v1/GCF_000337495.1_ASM33749v1_protein.faa.gz
Halovivax asiaticus JCM 14624	1227490	Euryarchaeota	Halobacteria	GCF_000337515.1	ftp://ftp.ncbi.nlm.nih.gov/genomes/all/GCF_000337515.1_ASM33751v1/GCF_000337515.1_ASM33751v1_protein.faa.gz
Natrialba aegyptia DSM 13077	1227491	Euryarchaeota	Halobacteria	GCF_000337535.1	ftp://ftp.ncbi.nlm.nih.gov/genomes/all/GCF_000337535.1_ASM33753v1/GCF_000337535.1_ASM33753v1_protein.faa.gz
Natrialba chahannaoensis JCM 10990	1227492	Euryarchaeota	Halobacteria	GCF_000337135.1	ftp://ftp.ncbi.nlm.nih.gov/genomes/all/GCF_000337135.1_ASM33713v1/GCF_000337135.1_ASM33713v1_protein.faa.gz
Halorubrum saccharovorum DSM 1137	1227484	Euryarchaeota	Halobacteria	GCF_000337915.1	ftp://ftp.ncbi.nlm.nih.gov/genomes/all/GCF_000337915.1_ASM33791v1/GCF_000337915.1_ASM33791v1_protein.faa.gz
Haloferax larsenii JCM 13917	1227460	Euryarchaeota	Halobacteria	GCF_000336955.1	ftp://ftp.ncbi.nlm.nih.gov/genomes/all/GCF_000336955.1_ASM33695v1/GCF_000336955.1_ASM33695v1_protein.faa.gz
Haloferax prahovense DSM 18310	1227461	Euryarchaeota	Halobacteria	GCF_000336815.1	ftp://ftp.ncbi.nlm.nih.gov/genomes/all/GCF_000336815.1_ASM33681v1/GCF_000336815.1_ASM33681v1_protein.faa.gz
Halorubrum aidingense JCM 13560	1230454	Euryarchaeota	Halobacteria	GCF_000336995.1	ftp://ftp.ncbi.nlm.nih.gov/genomes/all/GCF_000336995.1_ASM33699v1/GCF_000336995.1_ASM33699v1_protein.faa.gz
Halorubrum arcis JCM 13916	1230455	Euryarchaeota	Halobacteria	GCF_000337015.1	ftp://ftp.ncbi.nlm.nih.gov/genomes/all/GCF_000337015.1_ASM33701v1/GCF_000337015.1_ASM33701v1_protein.faa.gz
Halorubrum californiensis DSM 19288	1227465	Euryarchaeota	Halobacteria	GCF_000336875.1	ftp://ftp.ncbi.nlm.nih.gov/genomes/all/GCF_000336875.1_ASM33687v1/GCF_000336875.1_ASM33687v1_protein.faa.gz
Halorubrum coriense DSM 10284	1227466	Euryarchaeota	Halobacteria	GCF_000337035.1	ftp://ftp.ncbi.nlm.nih.gov/genomes/all/GCF_000337035.1_ASM33703v1/GCF_000337035.1_ASM33703v1_protein.faa.gz
Halorubrum distributum JCM 9100	1227467	Euryarchaeota	Halobacteria	GCF_000337055.1	ftp://ftp.ncbi.nlm.nih.gov/genomes/all/GCF_000337055.1_ASM33705v1/GCF_000337055.1_ASM33705v1_protein.faa.gz
Halorubrum hochstenium ATCC 700873	1227481	Euryarchaeota	Halobacteria	GCF_000337075.1	ftp://ftp.ncbi.nlm.nih.gov/genomes/all/GCF_000337075.1_ASM33707v1/GCF_000337075.1_ASM33707v1_protein.faa.gz
Halorubrum kocurii JCM 14978	1230456	Euryarchaeota	Halobacteria	GCF_000337355.1	ftp://ftp.ncbi.nlm.nih.gov/genomes/all/GCF_000337355.1_ASM33735v1/GCF_000337355.1_ASM33735v1_protein.faa.gz
Halorubrum litoreum JCM 13561	1227483	Euryarchaeota	Halobacteria	GCF_000337395.1	ftp://ftp.ncbi.nlm.nih.gov/genomes/all/GCF_000337395.1_ASM33739v1/GCF_000337395.1_ASM33739v1_protein.faa.gz
Halorubrum tebenquichense DSM 14210	1227485	Euryarchaeota	Halobacteria	GCF_000337415.1	ftp://ftp.ncbi.nlm.nih.gov/genomes/all/GCF_000337415.1_ASM33741v1/GCF_000337415.1_ASM33741v1_protein.faa.gz
Sulfolobus sp. JCM 16833	1294262	Crenarchaeota	Thermoprotei	GCF_001316085.1	ftp://ftp.ncbi.nlm.nih.gov/genomes/all/GCF_001316085.1_ASM131608v1/GCF_001316085.1_ASM131608v1_protein.faa.gz
Haloferax elongans ATCC BAA-1513	1230453	Euryarchaeota	Halobacteria	GCF_000336755.1	ftp://ftp.ncbi.nlm.nih.gov/genomes/all/GCF_000336755.1_ASM33675v1/GCF_000336755.1_ASM33675v1_protein.faa.gz
Haloarcula amylolytica JCM 13557	1227452	Euryarchaeota	Halobacteria	GCF_000336615.1	ftp://ftp.ncbi.nlm.nih.gov/genomes/all/GCF_000336615.1_ASM33661v1/GCF_000336615.1_ASM33661v1_protein.faa.gz
Haloarcula argentinensis DSM 12282	1230451	Euryarchaeota	Halobacteria	GCF_000336895.1	ftp://ftp.ncbi.nlm.nih.gov/genomes/all/GCF_000336895.1_ASM33689v1/GCF_000336895.1_ASM33689v1_protein.faa.gz
Haloarcula japonica DSM 6131	1227453	Euryarchaeota	Halobacteria	GCF_000336635.1	ftp://ftp.ncbi.nlm.nih.gov/genomes/all/GCF_000336635.1_ASM33663v1/GCF_000336635.1_ASM33663v1_protein.faa.gz
Halobiforma nitratireducens JCM 10879	1227454	Euryarchaeota	Halobacteria	GCF_000337895.1	ftp://ftp.ncbi.nlm.nih.gov/genomes/all/GCF_000337895.1_ASM33789v1/GCF_000337895.1_ASM33789v1_protein.faa.gz
Halococcus saccharolyticus DSM 5350	1227455	Euryarchaeota	Halobacteria	GCF_000336915.1	ftp://ftp.ncbi.nlm.nih.gov/genomes/all/GCF_000336915.1_ASM33691v1/GCF_000336915.1_ASM33691v1_protein.faa.gz
Halococcus salifodinae DSM 8989	1227456	Euryarchaeota	Halobacteria	GCF_000336935.1	ftp://ftp.ncbi.nlm.nih.gov/genomes/all/GCF_000336935.1_ASM33693v1/GCF_000336935.1_ASM33693v1_protein.faa.gz
Halococcus thailandensis JCM 13552	1227457	Euryarchaeota	Halobacteria	GCF_000336715.1	ftp://ftp.ncbi.nlm.nih.gov/genomes/all/GCF_000336715.1_ASM33671v1/GCF_000336715.1_ASM33671v1_protein.faa.gz
Halorubrum ezzemoulense DSM 17463	1121945	Euryarchaeota	Halobacteria	GCF_000421805.1	ftp://ftp.ncbi.nlm.nih.gov/genomes/all/GCF_000421805.1_ASM42180v1/GCF_000421805.1_ASM42180v1_protein.faa.gz
Crenarchaeota archaeon SCGC AAA471-B05	1052801	Crenarchaeota	Unknown	GCF_000380705.1	ftp://ftp.ncbi.nlm.nih.gov/genomes/all/GCF_000380705.1_ASM38070v1/GCF_000380705.1_ASM38070v1_protein.faa.gz
Halarchaeum acidiphilum MH1-52-1	1261545	Euryarchaeota	Halobacteria	GCF_000474235.1	ftp://ftp.ncbi.nlm.nih.gov/genomes/all/GCF_000474235.1_ASM47423v1/GCF_000474235.1_ASM47423v1_protein.faa.gz
Crenarchaeota archaeon SCGC AAA471-L14	1052805	Crenarchaeota	Unknown	GCF_000399825.1	ftp://ftp.ncbi.nlm.nih.gov/genomes/all/GCF_000399825.1_ASM39982v1/GCF_000399825.1_ASM39982v1_protein.faa.gz
Crenarchaeota archaeon SCGC AAA471-O08	1052806	Crenarchaeota	Unknown	GCF_000398765.1	ftp://ftp.ncbi.nlm.nih.gov/genomes/all/GCF_000398765.1_ASM39876v1/GCF_000398765.1_ASM39876v1_protein.faa.gz
Methanoculleus sp. MH98A	1495314	Euryarchaeota	Methanomicrobia	GCF_000691865.1	ftp://ftp.ncbi.nlm.nih.gov/genomes/all/GCF_000691865.1_MethMaris1.0/GCF_000691865.1_MethMaris1.0_protein.faa.gz
Crenarchaeota archaeon SCGC AAA471-B23	1052802	Crenarchaeota	Unknown	GCF_000405885.1	ftp://ftp.ncbi.nlm.nih.gov/genomes/all/GCF_000405885.1_ASM40588v1/GCF_000405885.1_ASM40588v1_protein.faa.gz
Euryarchaeota archaeon SCGC AAA252-I15	913322	Euryarchaeota	Unknown	GCF_000402775.1	ftp://ftp.ncbi.nlm.nih.gov/genomes/all/GCF_000402775.1_ASM40277v1/GCF_000402775.1_ASM40277v1_protein.faa.gz
Candidatus Aenigmarchaeota archaeon JGI 0000106-F11	1130284	Candidatus Aenigmarchaeota	Unknown	GCF_000404305.1	ftp://ftp.ncbi.nlm.nih.gov/genomes/all/GCF_000404305.1_ASM40430v1/GCF_000404305.1_ASM40430v1_protein.faa.gz
Aeropyrum camini SY1 = JCM 12091	1198449	Crenarchaeota	Thermoprotei	GCF_001316065.1	ftp://ftp.ncbi.nlm.nih.gov/genomes/all/GCF_001316065.1_ASM131606v1/GCF_001316065.1_ASM131606v1_protein.faa.gz
Thaumarchaeota archaeon SCGC AAA287-I03	1298899	Thaumarchaeota	Unknown	GCF_000484895.1	ftp://ftp.ncbi.nlm.nih.gov/genomes/all/GCF_000484895.1_ASM48489v1/GCF_000484895.1_ASM48489v1_protein.faa.gz
Euryarchaeota archaeon SCGC AAA286-E23	1298898	Euryarchaeota	Unknown	GCF_000484915.1	ftp://ftp.ncbi.nlm.nih.gov/genomes/all/GCF_000484915.1_ASM48491v1/GCF_000484915.1_ASM48491v1_protein.faa.gz
Thaumarchaeota archaeon SCGC AAA287-E17	1298895	Thaumarchaeota	Unknown	GCF_000484935.1	ftp://ftp.ncbi.nlm.nih.gov/genomes/all/GCF_000484935.1_ASM48493v1/GCF_000484935.1_ASM48493v1_protein.faa.gz
Thaumarchaeota archaeon SCGC AAA287-N16	1298894	Thaumarchaeota	Unknown	GCF_000484955.1	ftp://ftp.ncbi.nlm.nih.gov/genomes/all/GCF_000484955.1_ASM48495v1/GCF_000484955.1_ASM48495v1_protein.faa.gz
Thaumarchaeota archaeon SCGC AAA282-K18	1298885	Thaumarchaeota	Unknown	GCF_000484975.1	ftp://ftp.ncbi.nlm.nih.gov/genomes/all/GCF_000484975.1_ASM48497v1/GCF_000484975.1_ASM48497v1_protein.faa.gz
Thaumarchaeota archaeon JGI OTU-4	1379389	Thaumarchaeota	Unknown	GCF_000494125.1	ftp://ftp.ncbi.nlm.nih.gov/genomes/all/GCF_000494125.1_Aigarchaeota_archaeon_OTU_4/GCF_000494125.1_Aigarchaeota_archaeon_OTU_4_protein.faa.gz
Thaumarchaeota archaeon JGI OTU-1	1378080	Thaumarchaeota	Unknown	GCF_000494145.1	ftp://ftp.ncbi.nlm.nih.gov/genomes/all/GCF_000494145.1_Aigarchaeota_archaeon_OTU_1/GCF_000494145.1_Aigarchaeota_archaeon_OTU_1_protein.faa.gz
Thaumarchaeota archaeon JGI OTU-2	1395101	Thaumarchaeota	Unknown	GCF_000494165.1	ftp://ftp.ncbi.nlm.nih.gov/genomes/all/GCF_000494165.1_Aigarchaeota_archaeon_OTU_2/GCF_000494165.1_Aigarchaeota_archaeon_OTU_2_protein.faa.gz
Thaumarchaeota archaeon JGI OTU-3	1379386	Thaumarchaeota	Unknown	GCF_000494185.1	ftp://ftp.ncbi.nlm.nih.gov/genomes/all/GCF_000494185.1_Aigarchaeota_archaeon_OTU_3/GCF_000494185.1_Aigarchaeota_archaeon_OTU_3_protein.faa.gz
crenarchaeote JGI-OTU-1	1415632	Crenarchaeota	Unknown	GCF_000494205.1	ftp://ftp.ncbi.nlm.nih.gov/genomes/all/GCF_000494205.1_Geoarchaeota_archaeon_OTU_1/GCF_000494205.1_Geoarchaeota_archaeon_OTU_1_protein.faa.gz
Thaumarchaeota archaeon SCGC AB-539-E09	1198115	Thaumarchaeota	Unknown	GCF_000349625.1	ftp://ftp.ncbi.nlm.nih.gov/genomes/all/GCF_000349625.1_GATC/GCF_000349625.1_GATC_protein.faa.gz
Thermoplasmatales archaeon SCGC AB-539-N05	1198116	Euryarchaeota	Thermoplasmata	GCF_000349645.1	ftp://ftp.ncbi.nlm.nih.gov/genomes/all/GCF_000349645.1_GATC/GCF_000349645.1_GATC_protein.faa.gz
Thermoplasmatales archaeon SCGC AB-540-F20	1242866	Euryarchaeota	Thermoplasmata	GCF_000349685.1	ftp://ftp.ncbi.nlm.nih.gov/genomes/all/GCF_000349685.1_GATC/GCF_000349685.1_GATC_protein.faa.gz
crenarchaeote SCGC AAA261-C22	1130299	Crenarchaeota	Unknown	GCF_000371945.1	ftp://ftp.ncbi.nlm.nih.gov/genomes/all/GCF_000371945.1_ASM37194v1/GCF_000371945.1_ASM37194v1_protein.faa.gz
crenarchaeote SCGC AAA261-F05	1130300	Crenarchaeota	Unknown	GCF_000375565.1	ftp://ftp.ncbi.nlm.nih.gov/genomes/all/GCF_000375565.1_ASM37556v1/GCF_000375565.1_ASM37556v1_protein.faa.gz
crenarchaeote SCGC AAA261-G18	1130301	Crenarchaeota	Unknown	GCF_000375605.1	ftp://ftp.ncbi.nlm.nih.gov/genomes/all/GCF_000375605.1_ASM37560v1/GCF_000375605.1_ASM37560v1_protein.faa.gz
crenarchaeote SCGC AAA261-L14	1130302	Crenarchaeota	Unknown	GCF_000372145.1	ftp://ftp.ncbi.nlm.nih.gov/genomes/all/GCF_000372145.1_ASM37214v1/GCF_000372145.1_ASM37214v1_protein.faa.gz
crenarchaeote SCGC AAA261-N13	1130304	Crenarchaeota	Unknown	GCF_000376005.1	ftp://ftp.ncbi.nlm.nih.gov/genomes/all/GCF_000376005.1_ASM37600v1/GCF_000376005.1_ASM37600v1_protein.faa.gz
euryarchaeote SCGC AAA261-E04	1130317	Euryarchaeota	Unknown	GCF_000375985.1	ftp://ftp.ncbi.nlm.nih.gov/genomes/all/GCF_000375985.1_ASM37598v1/GCF_000375985.1_ASM37598v1_protein.faa.gz
euryarchaeote SCGC AAA261-G15	1130318	Euryarchaeota	Unknown	GCF_000376025.1	ftp://ftp.ncbi.nlm.nih.gov/genomes/all/GCF_000376025.1_ASM37602v1/GCF_000376025.1_ASM37602v1_protein.faa.gz
crenarchaeote SCGC AAA261-L22	1130303	Crenarchaeota	Unknown	GCF_000375665.1	ftp://ftp.ncbi.nlm.nih.gov/genomes/all/GCF_000375665.1_ASM37566v1/GCF_000375665.1_ASM37566v1_protein.faa.gz
crenarchaeote SCGC AAA261-N23	1130305	Crenarchaeota	Unknown	GCF_000375685.1	ftp://ftp.ncbi.nlm.nih.gov/genomes/all/GCF_000375685.1_ASM37568v1/GCF_000375685.1_ASM37568v1_protein.faa.gz
Aigarchaeota archaeon SCGC AAA471-A16	1052823	Thaumarchaeota	Unknown	GCF_000380685.1	ftp://ftp.ncbi.nlm.nih.gov/genomes/all/GCF_000380685.1_ASM38068v1/GCF_000380685.1_ASM38068v1_protein.faa.gz
Candidatus Aenigmarchaeota archaeon SCGC AAA011-F07	1046938	Candidatus Aenigmarchaeota	Unknown	GCF_000380865.1	ftp://ftp.ncbi.nlm.nih.gov/genomes/all/GCF_000380865.1_ASM38086v1/GCF_000380865.1_ASM38086v1_protein.faa.gz
Nanoarchaeota archaeon SCGC AAA011-L22	1046946	Nanoarchaeota	Unknown	GCF_000380905.1	ftp://ftp.ncbi.nlm.nih.gov/genomes/all/GCF_000380905.1_ASM38090v1/GCF_000380905.1_ASM38090v1_protein.faa.gz
Thermoplasmatales archaeon SCGC AB-539-C06	1242690	Euryarchaeota	Thermoplasmata	GCF_000364885.1	ftp://ftp.ncbi.nlm.nih.gov/genomes/all/GCF_000364885.1_GATC/GCF_000364885.1_GATC_protein.faa.gz
nanoarchaeote Nst1	1294122	Nanoarchaeota	Unknown	GCF_000387965.1	ftp://ftp.ncbi.nlm.nih.gov/genomes/all/GCF_000387965.1_Nst1/GCF_000387965.1_Nst1_protein.faa.gz
Sulfolobales archaeon Acd1	1294123	Crenarchaeota	Thermoprotei	GCF_000389735.1	ftp://ftp.ncbi.nlm.nih.gov/genomes/all/GCF_000389735.1_Acd1/GCF_000389735.1_Acd1_protein.faa.gz
Aigarchaeota archaeon SCGC AAA471-E16	1052828	Thaumarchaeota	Unknown	GCF_000398485.1	ftp://ftp.ncbi.nlm.nih.gov/genomes/all/GCF_000398485.1_ASM39848v1/GCF_000398485.1_ASM39848v1_protein.faa.gz
Aigarchaeota archaeon SCGC AAA471-G05	1052830	Thaumarchaeota	Unknown	GCF_000398505.1	ftp://ftp.ncbi.nlm.nih.gov/genomes/all/GCF_000398505.1_ASM39850v1/GCF_000398505.1_ASM39850v1_protein.faa.gz
Aigarchaeota archaeon SCGC AAA471-J07	1052832	Thaumarchaeota	Unknown	GCF_000398525.1	ftp://ftp.ncbi.nlm.nih.gov/genomes/all/GCF_000398525.1_ASM39852v1/GCF_000398525.1_ASM39852v1_protein.faa.gz
Aigarchaeota archaeon SCGC AAA471-J08	1052833	Thaumarchaeota	Unknown	GCF_000398545.1	ftp://ftp.ncbi.nlm.nih.gov/genomes/all/GCF_000398545.1_ASM39854v1/GCF_000398545.1_ASM39854v1_protein.faa.gz
Aigarchaeota archaeon JGI 0000001-A7	1052838	Thaumarchaeota	Unknown	GCF_000398565.1	ftp://ftp.ncbi.nlm.nih.gov/genomes/all/GCF_000398565.1_ASM39856v1/GCF_000398565.1_ASM39856v1_protein.faa.gz
Aigarchaeota archaeon JGI 0000001-H6	1052841	Thaumarchaeota	Unknown	GCF_000398585.1	ftp://ftp.ncbi.nlm.nih.gov/genomes/all/GCF_000398585.1_ASM39858v1/GCF_000398585.1_ASM39858v1_protein.faa.gz
Aigarchaeota archaeon JGI 0000106-J15	1130285	Thaumarchaeota	Unknown	GCF_000405685.1	ftp://ftp.ncbi.nlm.nih.gov/genomes/all/GCF_000405685.1_ASM40568v1/GCF_000405685.1_ASM40568v1_protein.faa.gz
Thaumarchaeota archaeon SCGC AB-179-E04	1104571	Thaumarchaeota	Unknown	GCF_000405745.1	ftp://ftp.ncbi.nlm.nih.gov/genomes/all/GCF_000405745.1_ASM40574v1/GCF_000405745.1_ASM40574v1_protein.faa.gz
Aigarchaeota archaeon SCGC AAA471-F17	1052829	Thaumarchaeota	Unknown	GCF_000405905.1	ftp://ftp.ncbi.nlm.nih.gov/genomes/all/GCF_000405905.1_ASM40590v1/GCF_000405905.1_ASM40590v1_protein.faa.gz
Aigarchaeota archaeon SCGC AAA471-I13	1052831	Thaumarchaeota	Unknown	GCF_000405925.1	ftp://ftp.ncbi.nlm.nih.gov/genomes/all/GCF_000405925.1_ASM40592v1/GCF_000405925.1_ASM40592v1_protein.faa.gz
Nanoarchaeota archaeon SCGC AAA011-G17	1104577	Nanoarchaeota	Unknown	GCF_000402515.1	ftp://ftp.ncbi.nlm.nih.gov/genomes/all/GCF_000402515.1_ASM40251v1/GCF_000402515.1_ASM40251v1_protein.faa.gz
Candidatus Iainarchaeum andersonii SCGC AAA011-E11	1104576	Candidatus Diapherotrites	Unknown	GCF_000402355.1	ftp://ftp.ncbi.nlm.nih.gov/genomes/all/GCF_000402355.1_ASM40235v1/GCF_000402355.1_ASM40235v1_protein.faa.gz
Nanoarchaeota archaeon SCGC AAA011-K22	1104578	Nanoarchaeota	Unknown	GCF_000402735.1	ftp://ftp.ncbi.nlm.nih.gov/genomes/all/GCF_000402735.1_ASM40273v1/GCF_000402735.1_ASM40273v1_protein.faa.gz
Aigarchaeota archaeon SCGC AAA471-E14	1052827	Thaumarchaeota	Unknown	GCF_000402965.1	ftp://ftp.ncbi.nlm.nih.gov/genomes/all/GCF_000402965.1_ASM40296v1/GCF_000402965.1_ASM40296v1_protein.faa.gz
Aigarchaeota archaeon SCGC AAA471-D15	1052826	Thaumarchaeota	Unknown	GCF_000402915.1	ftp://ftp.ncbi.nlm.nih.gov/genomes/all/GCF_000402915.1_ASM40291v1/GCF_000402915.1_ASM40291v1_protein.faa.gz
Candidatus Halobonum tyrrellensis G22	1324957	Euryarchaeota	Halobacteria	GCF_000495475.1	ftp://ftp.ncbi.nlm.nih.gov/genomes/all/GCF_000495475.1_Htyrrel1.0/GCF_000495475.1_Htyrrel1.0_protein.faa.gz
Methanobrevibacter boviskoreani JH1	1214066	Euryarchaeota	Methanobacteria	GCF_000320505.1	ftp://ftp.ncbi.nlm.nih.gov/genomes/all/GCF_000320505.1_ASM32050v2/GCF_000320505.1_ASM32050v2_protein.faa.gz
Sulfolobales archaeon AZ1	1326980	Crenarchaeota	Thermoprotei	GCF_000565255.1	ftp://ftp.ncbi.nlm.nih.gov/genomes/all/GCF_000565255.1_Az1/GCF_000565255.1_Az1_protein.faa.gz
Candidatus Acidianus copahuensis	1160895	Crenarchaeota	Thermoprotei	GCF_000632495.1	ftp://ftp.ncbi.nlm.nih.gov/genomes/all/GCF_000632495.1_AciCop1.0/GCF_000632495.1_AciCop1.0_protein.faa.gz
Thaumarchaeota archaeon MY2	1353246	Thaumarchaeota	Unknown	GCF_000685395.1	ftp://ftp.ncbi.nlm.nih.gov/genomes/all/GCF_000685395.1_NKMY2/GCF_000685395.1_NKMY2_protein.faa.gz
Haloterrigena sp. H13	1416969	Euryarchaeota	Halobacteria	GCA_000690595.1	ftp://ftp.ncbi.nlm.nih.gov/genomes/all/GCA_000690595.1_LPSSH13/GCA_000690595.1_LPSSH13_protein.faa.gz
Halostagnicola sp. A56	1495067	Euryarchaeota	Halobacteria	GCF_000691505.1	ftp://ftp.ncbi.nlm.nih.gov/genomes/all/GCF_000691505.1_ASM69150v2/GCF_000691505.1_ASM69150v2_protein.faa.gz
Haladaptatus cibarius D43	1455608	Euryarchaeota	Halobacteria	GCF_000710615.1	ftp://ftp.ncbi.nlm.nih.gov/genomes/all/GCF_000710615.1_HAPD43.1/GCF_000710615.1_HAPD43.1_protein.faa.gz
Haloterrigena jeotgali A29	1455609	Euryarchaeota	Halobacteria	GCF_000710605.1	ftp://ftp.ncbi.nlm.nih.gov/genomes/all/GCF_000710605.1_HTGA29.1/GCF_000710605.1_HTGA29.1_protein.faa.gz
Methanomicrobium mobile BP	694440	Euryarchaeota	Methanomicrobia	GCF_000711215.1	ftp://ftp.ncbi.nlm.nih.gov/genomes/all/GCF_000711215.1_ASM71121v1/GCF_000711215.1_ASM71121v1_protein.faa.gz
Marine Group I thaumarchaeote SCGC AAA799-N04	1502293	Thaumarchaeota	Unknown	GCF_000722915.1	ftp://ftp.ncbi.nlm.nih.gov/genomes/all/GCF_000722915.1_ASM72291v1/GCF_000722915.1_ASM72291v1_protein.faa.gz
Thaumarchaeota archaeon N4	1407055	Thaumarchaeota	Unknown	GCF_000723185.1	ftp://ftp.ncbi.nlm.nih.gov/genomes/all/GCF_000723185.1_APF_1883_PRJEB4650/GCF_000723185.1_APF_1883_PRJEB4650_protein.faa.gz
Marine Group I thaumarchaeote SCGC AAA799-E16	1502292	Thaumarchaeota	Unknown	GCF_000724145.1	ftp://ftp.ncbi.nlm.nih.gov/genomes/all/GCF_000724145.1_ASM72414v1/GCF_000724145.1_ASM72414v1_protein.faa.gz
Halolamina rubra	1380430	Euryarchaeota	Halobacteria	GCF_000739555.1	ftp://ftp.ncbi.nlm.nih.gov/genomes/all/GCF_000739555.1_ASM73955v1/GCF_000739555.1_ASM73955v1_protein.faa.gz
Halobellus rufus	1448860	Euryarchaeota	Halobacteria	GCF_000739575.1	ftp://ftp.ncbi.nlm.nih.gov/genomes/all/GCF_000739575.1_ASM73957v1/GCF_000739575.1_ASM73957v1_protein.faa.gz
Halorubrum halophilum	413816	Euryarchaeota	Halobacteria	GCF_000739595.1	ftp://ftp.ncbi.nlm.nih.gov/genomes/all/GCF_000739595.1_ASM73959v1/GCF_000739595.1_ASM73959v1_protein.faa.gz
Methanosarcina soligelidi	1036677	Euryarchaeota	Methanomicrobia	GCF_000744315.1	ftp://ftp.ncbi.nlm.nih.gov/genomes/all/GCF_000744315.1_ASM74431v1/GCF_000744315.1_ASM74431v1_protein.faa.gz
Halapricum salinum	1457250	Euryarchaeota	Halobacteria	GCF_000755225.1	ftp://ftp.ncbi.nlm.nih.gov/genomes/all/GCF_000755225.1_ASM75522v1/GCF_000755225.1_ASM75522v1_protein.faa.gz
Halococcus sediminicola	1264579	Euryarchaeota	Halobacteria	GCF_000755245.1	ftp://ftp.ncbi.nlm.nih.gov/genomes/all/GCF_000755245.1_ASM75524v1/GCF_000755245.1_ASM75524v1_protein.faa.gz
Marine Group I thaumarchaeote SCGC AAA799-D11	1502291	Thaumarchaeota	Unknown	GCF_000746765.1	ftp://ftp.ncbi.nlm.nih.gov/genomes/all/GCF_000746765.1_ASM74676v1/GCF_000746765.1_ASM74676v1_protein.faa.gz
Marine Group I thaumarchaeote SCGC RSA3	1503183	Thaumarchaeota	Unknown	GCF_000746745.1	ftp://ftp.ncbi.nlm.nih.gov/genomes/all/GCF_000746745.1_ASM74674v1/GCF_000746745.1_ASM74674v1_protein.faa.gz
Marine Group I thaumarchaeote SCGC AAA799-D07	1502290	Thaumarchaeota	Unknown	GCF_000746695.1	ftp://ftp.ncbi.nlm.nih.gov/genomes/all/GCF_000746695.1_ASM74669v1/GCF_000746695.1_ASM74669v1_protein.faa.gz
Methanococcoides methylutens	2226	Euryarchaeota	Methanomicrobia	GCF_000765475.1	ftp://ftp.ncbi.nlm.nih.gov/genomes/all/GCF_000765475.1_Mmet_Version1/GCF_000765475.1_Mmet_Version1_protein.faa.gz
Halopiger salifodinae	1202768	Euryarchaeota	Halobacteria	GCF_000784335.1	ftp://ftp.ncbi.nlm.nih.gov/genomes/all/GCF_000784335.1_ASM78433v1/GCF_000784335.1_ASM78433v1_protein.faa.gz
Haloarcula salaria	575195	Euryarchaeota	Halobacteria	GCF_000815385.1	ftp://ftp.ncbi.nlm.nih.gov/genomes/all/GCF_000815385.1_ASM81538v1/GCF_000815385.1_ASM81538v1_protein.faa.gz
Acidiplasma sp. MBA-1	1293648	Euryarchaeota	Thermoplasmata	GCF_000949015.1	ftp://ftp.ncbi.nlm.nih.gov/genomes/all/GCF_000949015.1_ASM94901v1/GCF_000949015.1_ASM94901v1_protein.faa.gz
Vulcanisaeta sp. JCM 14467	1295370	Crenarchaeota	Thermoprotei	GCF_001316245.1	ftp://ftp.ncbi.nlm.nih.gov/genomes/all/GCF_001316245.1_ASM131624v1/GCF_001316245.1_ASM131624v1_protein.faa.gz
Thermoproteus sp. AZ2	1609232	Crenarchaeota	Thermoprotei	GCF_000960885.1	ftp://ftp.ncbi.nlm.nih.gov/genomes/all/GCF_000960885.1_ASM96088v1/GCF_000960885.1_ASM96088v1_protein.faa.gz
Lokiarchaeum sp. GC14_75	1538547	Candidatus Lokiarchaeota	Unknown	GCA_000986845.1	ftp://ftp.ncbi.nlm.nih.gov/genomes/all/GCA_000986845.1_ASM98684v1/GCA_000986845.1_ASM98684v1_protein.faa.gz
uncultured Acidilobus sp. MG	1410573	Crenarchaeota	Thermoprotei	GCA_000495675.1	ftp://ftp.ncbi.nlm.nih.gov/genomes/all/GCA_000495675.1_Acidilobus_sp._MG/GCA_000495675.1_Acidilobus_sp._MG_protein.faa.gz
miscellaneous Crenarchaeota group-1 archaeon SG8-32-1	1685124	Candidatus Bathyarchaeota	Unknown	GCA_001273345.1	ftp://ftp.ncbi.nlm.nih.gov/genomes/all/GCA_001273345.1_ASM127334v1/GCA_001273345.1_ASM127334v1_protein.faa.gz
miscellaneous Crenarchaeota group-1 archaeon SG8-32-3	1685125	Candidatus Bathyarchaeota	Unknown	GCA_001273335.1	ftp://ftp.ncbi.nlm.nih.gov/genomes/all/GCA_001273335.1_ASM127333v1/GCA_001273335.1_ASM127333v1_protein.faa.gz
miscellaneous Crenarchaeota group-6 archaeon AD8-1	1685126	Candidatus Bathyarchaeota	Unknown	GCA_001273385.1	ftp://ftp.ncbi.nlm.nih.gov/genomes/all/GCA_001273385.1_ASM127338v1/GCA_001273385.1_ASM127338v1_protein.faa.gz
miscellaneous Crenarchaeota group archaeon SMTZ-80	1685135	Candidatus Bathyarchaeota	Unknown	GCA_001273495.1	ftp://ftp.ncbi.nlm.nih.gov/genomes/all/GCA_001273495.1_ASM127349v1/GCA_001273495.1_ASM127349v1_protein.faa.gz
Halolamina pelagica	699431	Euryarchaeota	Halobacteria	GCF_001307315.1	ftp://ftp.ncbi.nlm.nih.gov/genomes/all/GCF_001307315.1_Halpeg_cdk2_1/GCF_001307315.1_Halpeg_cdk2_1_protein.faa.gz
Metallosphaera hakonensis JCM 8857	1293036	Crenarchaeota	Thermoprotei	GCF_001315825.1	ftp://ftp.ncbi.nlm.nih.gov/genomes/all/GCF_001315825.1_ASM131582v1/GCF_001315825.1_ASM131582v1_protein.faa.gz
Thermococcus celer JCM 8558	1293037	Euryarchaeota	Thermococci	GCF_001315845.1	ftp://ftp.ncbi.nlm.nih.gov/genomes/all/GCF_001315845.1_ASM131584v1/GCF_001315845.1_ASM131584v1_protein.faa.gz
Methanogenium cariaci JCM 10550	1293041	Euryarchaeota	Methanomicrobia	GCF_001315945.1	ftp://ftp.ncbi.nlm.nih.gov/genomes/all/GCF_001315945.1_ASM131594v1/GCF_001315945.1_ASM131594v1_protein.faa.gz
Methanoculleus chikugoensis JCM 10825	1293042	Euryarchaeota	Methanomicrobia	GCF_001315965.1	ftp://ftp.ncbi.nlm.nih.gov/genomes/all/GCF_001315965.1_ASM131596v1/GCF_001315965.1_ASM131596v1_protein.faa.gz
Vulcanisaeta souniana JCM 11219	1293586	Crenarchaeota	Thermoprotei	GCF_001316025.1	ftp://ftp.ncbi.nlm.nih.gov/genomes/all/GCF_001316025.1_ASM131602v1/GCF_001316025.1_ASM131602v1_protein.faa.gz
Sulfolobus metallicus DSM 6482 = JCM 9184	523847	Crenarchaeota	Thermoprotei	GCF_001316045.1	ftp://ftp.ncbi.nlm.nih.gov/genomes/all/GCF_001316045.1_ASM131604v1/GCF_001316045.1_ASM131604v1_protein.faa.gz
Natronolimnobius baerhuensis JCM 12253	1295126	Euryarchaeota	Halobacteria	GCF_001316185.1	ftp://ftp.ncbi.nlm.nih.gov/genomes/all/GCF_001316185.1_ASM131618v1/GCF_001316185.1_ASM131618v1_protein.faa.gz
Acidiplasma cupricumulans JCM 13668	1295373	Euryarchaeota	Thermoplasmata	GCF_001316225.1	ftp://ftp.ncbi.nlm.nih.gov/genomes/all/GCF_001316225.1_ASM131622v1/GCF_001316225.1_ASM131622v1_protein.faa.gz
Candidatus Methanoperedens sp. BLZ1	1719120	Euryarchaeota	Methanomicrobia	GCA_001317315.1	ftp://ftp.ncbi.nlm.nih.gov/genomes/all/GCA_001317315.1_ASM131731v1/GCA_001317315.1_ASM131731v1_protein.faa.gz
Acidiplasma aeolicum	507754	Euryarchaeota	Thermoplasmata	GCF_001402945.1	ftp://ftp.ncbi.nlm.nih.gov/genomes/all/GCF_001402945.1_ASM140294v1/GCF_001402945.1_ASM140294v1_protein.faa.gz
Methanolinea sp. SDB	1735327	Euryarchaeota	Methanomicrobia	GCA_001412335.1	ftp://ftp.ncbi.nlm.nih.gov/genomes/all/GCA_001412335.1_ASM141233v1/GCA_001412335.1_ASM141233v1_protein.faa.gz
Methanosaeta sp. SDB	1735328	Euryarchaeota	Methanomicrobia	GCA_001412415.1	ftp://ftp.ncbi.nlm.nih.gov/genomes/all/GCA_001412415.1_ASM141241v1/GCA_001412415.1_ASM141241v1_protein.faa.gz
Thermococcus thioreducens	277988	Euryarchaeota	Thermococci	GCF_001418715.1	ftp://ftp.ncbi.nlm.nih.gov/genomes/all/GCF_001418715.1_ASM141871v1/GCF_001418715.1_ASM141871v1_protein.faa.gz
Methanomassiliicoccales archaeon RumEn M2	1713725	Euryarchaeota	Thermoplasmata	GCA_001421175.1	ftp://ftp.ncbi.nlm.nih.gov/genomes/all/GCA_001421175.1_ASM142117v1/GCA_001421175.1_ASM142117v1_protein.faa.gz
Methanomassiliicoccales archaeon RumEn M1	1713724	Euryarchaeota	Thermoplasmata	GCA_001421185.1	ftp://ftp.ncbi.nlm.nih.gov/genomes/all/GCA_001421185.1_ASM142118v1/GCA_001421185.1_ASM142118v1_protein.faa.gz
Pyrodictium occultum	2309	Crenarchaeota	Thermoprotei	GCF_001462395.1	ftp://ftp.ncbi.nlm.nih.gov/genomes/all/GCF_001462395.1_ASM146239v1/GCF_001462395.1_ASM146239v1_protein.faa.gz
Halolamina sediminis	1480675	Euryarchaeota	Halobacteria	GCF_001282785.1	ftp://ftp.ncbi.nlm.nih.gov/genomes/all/GCF_001282785.1_halo7/GCF_001282785.1_halo7_protein.faa.gz
Halobacteriaceae archaeon SB9	1514971	Euryarchaeota	Halobacteria	GCF_001469955.1	ftp://ftp.ncbi.nlm.nih.gov/genomes/all/GCF_001469955.1_ASM146995v1/GCF_001469955.1_ASM146995v1_protein.faa.gz
Thermococcales archaeon 44_46	1635283	Euryarchaeota	Thermococci	GCA_001507935.1	ftp://ftp.ncbi.nlm.nih.gov/genomes/all/GCA_001507935.1_ASM150793v1/GCA_001507935.1_ASM150793v1_protein.faa.gz
Methanobacteriaceae archaeon 41_258	1635284	Euryarchaeota	Methanobacteria	GCA_001507955.1	ftp://ftp.ncbi.nlm.nih.gov/genomes/all/GCA_001507955.1_ASM150795v1/GCA_001507955.1_ASM150795v1_protein.faa.gz
Euryarchaeota archaeon 55_53	1635285	Euryarchaeota	Unknown	GCA_001507975.1	ftp://ftp.ncbi.nlm.nih.gov/genomes/all/GCA_001507975.1_ASM150797v1/GCA_001507975.1_ASM150797v1_protein.faa.gz
Methanosarcinales archeaon 56_1174	1635287	Euryarchaeota	Methanomicrobia	GCA_001508185.1	ftp://ftp.ncbi.nlm.nih.gov/genomes/all/GCA_001508185.1_ASM150818v1/GCA_001508185.1_ASM150818v1_protein.faa.gz
Methanocalculus sp. 52_23	1641382	Euryarchaeota	Methanomicrobia	GCA_001508455.1	ftp://ftp.ncbi.nlm.nih.gov/genomes/all/GCA_001508455.1_ASM150845v1/GCA_001508455.1_ASM150845v1_protein.faa.gz
Candidatus Methanomethylophilus sp. 1R26	1769296	Euryarchaeota	Thermoplasmata	GCF_001481295.1	ftp://ftp.ncbi.nlm.nih.gov/genomes/all/GCF_001481295.1_ASM148129v1/GCF_001481295.1_ASM148129v1_protein.faa.gz
Thermococcus celericrescens	227598	Euryarchaeota	Thermococci	GCF_001484195.1	ftp://ftp.ncbi.nlm.nih.gov/genomes/all/GCF_001484195.1_ASM148419v1/GCF_001484195.1_ASM148419v1_protein.faa.gz
Methanosarcina flavescens	1715806	Euryarchaeota	Methanomicrobia	GCF_001304615.1	ftp://ftp.ncbi.nlm.nih.gov/genomes/all/GCF_001304615.1_ASM130461v1/GCF_001304615.1_ASM130461v1_protein.faa.gz
Hadesarchaea archaeon YNP_45	1776334	Euryarchaeota	Hadesarchaea	GCA_001515205.2	ftp://ftp.ncbi.nlm.nih.gov/genomes/all/GCA_001515205.2_ASM151520v2/GCA_001515205.2_ASM151520v2_protein.faa.gz
Hadesarchaea archaeon YNP_N21	1776333	Euryarchaeota	Hadesarchaea	GCA_001515215.1	ftp://ftp.ncbi.nlm.nih.gov/genomes/all/GCA_001515215.1_metagenomics_assembly/GCA_001515215.1_metagenomics_assembly_protein.faa.gz
Halococcus agarilyticus	1232219	Euryarchaeota	Halobacteria	GCF_000334895.1	ftp://ftp.ncbi.nlm.nih.gov/genomes/all/GCF_000334895.1_ASM33489v1/GCF_000334895.1_ASM33489v1_protein.faa.gz
candidate divison MSBL1 archaeon SCGC-AAA259A05	1698259	Euryarchaeota	Unknown	GCA_001548885.1	ftp://ftp.ncbi.nlm.nih.gov/genomes/all/GCA_001548885.1_SCGC-AAA259A05/GCA_001548885.1_SCGC-AAA259A05_protein.faa.gz
candidate divison MSBL1 archaeon SCGC-AAA259D14	1698261	Euryarchaeota	Unknown	GCA_001548915.1	ftp://ftp.ncbi.nlm.nih.gov/genomes/all/GCA_001548915.1_SCGC-AAA259D14/GCA_001548915.1_SCGC-AAA259D14_protein.faa.gz
candidate divison MSBL1 archaeon SCGC-AAA259E17	1698263	Euryarchaeota	Unknown	GCA_001548935.1	ftp://ftp.ncbi.nlm.nih.gov/genomes/all/GCA_001548935.1_SCGC-AAA259E17/GCA_001548935.1_SCGC-AAA259E17_protein.faa.gz
candidate divison MSBL1 archaeon SCGC-AAA259E22	1698265	Euryarchaeota	Unknown	GCA_001548955.1	ftp://ftp.ncbi.nlm.nih.gov/genomes/all/GCA_001548955.1_SCGC-AAA259E22/GCA_001548955.1_SCGC-AAA259E22_protein.faa.gz
candidate divison MSBL1 archaeon SCGC-AAA259I07	1698266	Euryarchaeota	Unknown	GCA_001548965.1	ftp://ftp.ncbi.nlm.nih.gov/genomes/all/GCA_001548965.1_SCGC-AAA259I07/GCA_001548965.1_SCGC-AAA259I07_protein.faa.gz
candidate divison MSBL1 archaeon SCGC-AAA259I09	1698267	Euryarchaeota	Unknown	GCA_001548995.1	ftp://ftp.ncbi.nlm.nih.gov/genomes/all/GCA_001548995.1_SCGC-AAA259I09/GCA_001548995.1_SCGC-AAA259I09_protein.faa.gz
candidate divison MSBL1 archaeon SCGC-AAA259I14	1698268	Euryarchaeota	Unknown	GCA_001549015.1	ftp://ftp.ncbi.nlm.nih.gov/genomes/all/GCA_001549015.1_SCGC-AAA259I14/GCA_001549015.1_SCGC-AAA259I14_protein.faa.gz
candidate divison MSBL1 archaeon SCGC-AAA259B11	1698260	Euryarchaeota	Unknown	GCA_001549035.1	ftp://ftp.ncbi.nlm.nih.gov/genomes/all/GCA_001549035.1_SCGC-AAA259B11/GCA_001549035.1_SCGC-AAA259B11_protein.faa.gz
candidate divison MSBL1 archaeon SCGC-AAA259J03	1698269	Euryarchaeota	Unknown	GCA_001549045.1	ftp://ftp.ncbi.nlm.nih.gov/genomes/all/GCA_001549045.1_SCGC-AAA259J03/GCA_001549045.1_SCGC-AAA259J03_protein.faa.gz
candidate divison MSBL1 archaeon SCGC-AAA259D18	1698262	Euryarchaeota	Unknown	GCA_001549075.1	ftp://ftp.ncbi.nlm.nih.gov/genomes/all/GCA_001549075.1_SCGC-AAA259D18/GCA_001549075.1_SCGC-AAA259D18_protein.faa.gz
candidate divison MSBL1 archaeon SCGC-AAA259E19	1698264	Euryarchaeota	Unknown	GCA_001549095.1	ftp://ftp.ncbi.nlm.nih.gov/genomes/all/GCA_001549095.1_SCGC-AAA259E19/GCA_001549095.1_SCGC-AAA259E19_protein.faa.gz
candidate divison MSBL1 archaeon SCGC-AAA259M10	1698270	Euryarchaeota	Unknown	GCA_001549115.1	ftp://ftp.ncbi.nlm.nih.gov/genomes/all/GCA_001549115.1_SCGC-AAA259M10/GCA_001549115.1_SCGC-AAA259M10_protein.faa.gz
candidate divison MSBL1 archaeon SCGC-AAA261C02	1698272	Euryarchaeota	Unknown	GCA_001549125.1	ftp://ftp.ncbi.nlm.nih.gov/genomes/all/GCA_001549125.1_SCGC-AAA261C02/GCA_001549125.1_SCGC-AAA261C02_protein.faa.gz
candidate divison MSBL1 archaeon SCGC-AAA259O05	1698271	Euryarchaeota	Unknown	GCA_001549135.1	ftp://ftp.ncbi.nlm.nih.gov/genomes/all/GCA_001549135.1_SCGC-AAA259O05/GCA_001549135.1_SCGC-AAA259O05_protein.faa.gz
candidate divison MSBL1 archaeon SCGC-AAA261D19	1698273	Euryarchaeota	Unknown	GCA_001549175.1	ftp://ftp.ncbi.nlm.nih.gov/genomes/all/GCA_001549175.1_SCGC-AAA261D19/GCA_001549175.1_SCGC-AAA261D19_protein.faa.gz
candidate divison MSBL1 archaeon SCGC-AAA261F17	1698274	Euryarchaeota	Unknown	GCA_001549195.1	ftp://ftp.ncbi.nlm.nih.gov/genomes/all/GCA_001549195.1_SCGC-AAA261F17/GCA_001549195.1_SCGC-AAA261F17_protein.faa.gz
candidate divison MSBL1 archaeon SCGC-AAA261F19	1698275	Euryarchaeota	Unknown	GCA_001549215.1	ftp://ftp.ncbi.nlm.nih.gov/genomes/all/GCA_001549215.1_SCGC-AAA261F19/GCA_001549215.1_SCGC-AAA261F19_protein.faa.gz
candidate divison MSBL1 archaeon SCGC-AAA261O19	1698277	Euryarchaeota	Unknown	GCA_001549225.1	ftp://ftp.ncbi.nlm.nih.gov/genomes/all/GCA_001549225.1_SCGC-AAA261O19/GCA_001549225.1_SCGC-AAA261O19_protein.faa.gz
candidate divison MSBL1 archaeon SCGC-AAA382A03	1698278	Euryarchaeota	Unknown	GCA_001549255.1	ftp://ftp.ncbi.nlm.nih.gov/genomes/all/GCA_001549255.1_SCGC-AAA382A03/GCA_001549255.1_SCGC-AAA382A03_protein.faa.gz
candidate divison MSBL1 archaeon SCGC-AAA382A20	1698280	Euryarchaeota	Unknown	GCA_001549275.1	ftp://ftp.ncbi.nlm.nih.gov/genomes/all/GCA_001549275.1_SCGC-AAA382A20/GCA_001549275.1_SCGC-AAA382A20_protein.faa.gz
candidate divison MSBL1 archaeon SCGC-AAA382F02	1698282	Euryarchaeota	Unknown	GCA_001549285.1	ftp://ftp.ncbi.nlm.nih.gov/genomes/all/GCA_001549285.1_SCGC-AAA382F02/GCA_001549285.1_SCGC-AAA382F02_protein.faa.gz
candidate divison MSBL1 archaeon SCGC-AAA382K21	1698283	Euryarchaeota	Unknown	GCA_001549315.1	ftp://ftp.ncbi.nlm.nih.gov/genomes/all/GCA_001549315.1_SCGC-AAA382K21/GCA_001549315.1_SCGC-AAA382K21_protein.faa.gz
candidate divison MSBL1 archaeon SCGC-AAA382N08	1698285	Euryarchaeota	Unknown	GCA_001549325.1	ftp://ftp.ncbi.nlm.nih.gov/genomes/all/GCA_001549325.1_SCGC-AAA382N08/GCA_001549325.1_SCGC-AAA382N08_protein.faa.gz
candidate divison MSBL1 archaeon SCGC-AAA385M11	1698288	Euryarchaeota	Unknown	GCA_001549355.1	ftp://ftp.ncbi.nlm.nih.gov/genomes/all/GCA_001549355.1_SCGC-AAA385M11/GCA_001549355.1_SCGC-AAA385M11_protein.faa.gz
candidate divison MSBL1 archaeon SCGC-AAA833K04	1698258	Euryarchaeota	Unknown	GCA_001549365.1	ftp://ftp.ncbi.nlm.nih.gov/genomes/all/GCA_001549365.1_SCGC-AAA833K04/GCA_001549365.1_SCGC-AAA833K04_protein.faa.gz
candidate divison MSBL1 archaeon SCGC-AAA833F18	1698257	Euryarchaeota	Unknown	GCA_001549395.1	ftp://ftp.ncbi.nlm.nih.gov/genomes/all/GCA_001549395.1_SCGC-AAA833F18/GCA_001549395.1_SCGC-AAA833F18_protein.faa.gz
candidate divison MSBL1 archaeon SCGC-AAA261G05	1698276	Euryarchaeota	Unknown	GCA_001549415.1	ftp://ftp.ncbi.nlm.nih.gov/genomes/all/GCA_001549415.1_SCGC-AAA261G05/GCA_001549415.1_SCGC-AAA261G05_protein.faa.gz
candidate divison MSBL1 archaeon SCGC-AAA382A13	1698279	Euryarchaeota	Unknown	GCA_001549435.1	ftp://ftp.ncbi.nlm.nih.gov/genomes/all/GCA_001549435.1_SCGC-AAA382A13/GCA_001549435.1_SCGC-AAA382A13_protein.faa.gz
candidate divison MSBL1 archaeon SCGC-AAA382C18	1698281	Euryarchaeota	Unknown	GCA_001549445.1	ftp://ftp.ncbi.nlm.nih.gov/genomes/all/GCA_001549445.1_SCGC-AAA382C18/GCA_001549445.1_SCGC-AAA382C18_protein.faa.gz
candidate divison MSBL1 archaeon SCGC-AAA382M17	1698284	Euryarchaeota	Unknown	GCA_001549475.1	ftp://ftp.ncbi.nlm.nih.gov/genomes/all/GCA_001549475.1_SCGC-AAA382M17/GCA_001549475.1_SCGC-AAA382M17_protein.faa.gz
candidate divison MSBL1 archaeon SCGC-AAA385D11	1698286	Euryarchaeota	Unknown	GCA_001549495.1	ftp://ftp.ncbi.nlm.nih.gov/genomes/all/GCA_001549495.1_SCGC-AAA385D11/GCA_001549495.1_SCGC-AAA385D11_protein.faa.gz
candidate divison MSBL1 archaeon SCGC-AAA385M02	1698287	Euryarchaeota	Unknown	GCA_001549515.1	ftp://ftp.ncbi.nlm.nih.gov/genomes/all/GCA_001549515.1_SCGC-AAA385M02/GCA_001549515.1_SCGC-AAA385M02_protein.faa.gz
Thermocladium sp. ECH_B	1714261	Crenarchaeota	Thermoprotei	GCA_001516585.1	ftp://ftp.ncbi.nlm.nih.gov/genomes/all/GCA_001516585.1_ASM151658v1/GCA_001516585.1_ASM151658v1_protein.faa.gz
Candidatus Thorarchaeota archaeon SMTZ1-45	1706444	Candidatus Thorarchaeota	Unknown	GCA_001563335.1	ftp://ftp.ncbi.nlm.nih.gov/genomes/all/GCA_001563335.1_ASM156333v1/GCA_001563335.1_ASM156333v1_protein.faa.gz
Candidatus Thorarchaeota archaeon SMTZ1-83	1706445	Candidatus Thorarchaeota	Unknown	GCA_001563325.1	ftp://ftp.ncbi.nlm.nih.gov/genomes/all/GCA_001563325.1_ASM156332v1/GCA_001563325.1_ASM156332v1_protein.faa.gz
Candidatus Thorarchaeota archaeon SMTZ-45	1706443	Candidatus Thorarchaeota	Unknown	GCA_001563465.1	ftp://ftp.ncbi.nlm.nih.gov/genomes/all/GCA_001563465.1_ASM156346v1/GCA_001563465.1_ASM156346v1_protein.faa.gz
Methanolobus sp. T82-4	1794908	Euryarchaeota	Methanomicrobia	GCA_001577565.1	ftp://ftp.ncbi.nlm.nih.gov/genomes/all/GCA_001577565.1_ASM157756v1/GCA_001577565.1_ASM157756v1_protein.faa.gz
Methanohalophilus sp. T328-1	1794907	Euryarchaeota	Methanomicrobia	GCA_001577555.1	ftp://ftp.ncbi.nlm.nih.gov/genomes/all/GCA_001577555.1_ASM157755v1/GCA_001577555.1_ASM157755v1_protein.faa.gz
Arc I group archaeon BMIXfssc0709_Meth_Bin006	1706438	Euryarchaeota	Methanomicrobia	GCA_001587575.1	ftp://ftp.ncbi.nlm.nih.gov/genomes/all/GCA_001587575.1_ASM158757v1/GCA_001587575.1_ASM158757v1_protein.faa.gz
Arc I group archaeon B03fssc0709_Meth_Bin005	1706436	Euryarchaeota	Methanomicrobia	GCA_001587655.1	ftp://ftp.ncbi.nlm.nih.gov/genomes/all/GCA_001587655.1_ASM158765v1/GCA_001587655.1_ASM158765v1_protein.faa.gz
Arc I group archaeon U1lsi0528_Bin089	1705564	Euryarchaeota	Methanomicrobia	GCA_001587675.1	ftp://ftp.ncbi.nlm.nih.gov/genomes/all/GCA_001587675.1_ASM158767v1/GCA_001587675.1_ASM158767v1_protein.faa.gz
Arc I group archaeon B15fssc0709_Meth_Bin003	1706437	Euryarchaeota	Methanomicrobia	GCA_001587695.1	ftp://ftp.ncbi.nlm.nih.gov/genomes/all/GCA_001587695.1_ASM158769v1/GCA_001587695.1_ASM158769v1_protein.faa.gz
Arc I group archaeon U1lsi0528_Bin055	1705409	Euryarchaeota	Methanomicrobia	GCA_001587715.1	ftp://ftp.ncbi.nlm.nih.gov/genomes/all/GCA_001587715.1_ASM158771v1/GCA_001587715.1_ASM158771v1_protein.faa.gz
Halalkalicoccus paucihalophilus	1008153	Euryarchaeota	Halobacteria	GCA_001593955.1	ftp://ftp.ncbi.nlm.nih.gov/genomes/all/GCA_001593955.1_ASM159395v1/GCA_001593955.1_ASM159395v1_protein.faa.gz
Thermoplasmatales archaeon SG8-52-1	1803816	Euryarchaeota	Thermoplasmata	GCA_001595805.1	ftp://ftp.ncbi.nlm.nih.gov/genomes/all/GCA_001595805.1_ASM159580v1/GCA_001595805.1_ASM159580v1_protein.faa.gz
Euryarchaeota archaeon SM23-78	1803821	Euryarchaeota	Unknown	GCA_001595785.1	ftp://ftp.ncbi.nlm.nih.gov/genomes/all/GCA_001595785.1_ASM159578v1/GCA_001595785.1_ASM159578v1_protein.faa.gz
Thermoplasmatales archaeon DG-70-1	1803814	Euryarchaeota	Thermoplasmata	GCA_001595815.1	ftp://ftp.ncbi.nlm.nih.gov/genomes/all/GCA_001595815.1_ASM159581v1/GCA_001595815.1_ASM159581v1_protein.faa.gz
Thermoplasmatales archaeon DG-70	1803813	Euryarchaeota	Thermoplasmata	GCA_001595795.1	ftp://ftp.ncbi.nlm.nih.gov/genomes/all/GCA_001595795.1_ASM159579v1/GCA_001595795.1_ASM159579v1_protein.faa.gz
Thermoplasmatales archaeon SG8-52-2	1803817	Euryarchaeota	Thermoplasmata	GCA_001595865.1	ftp://ftp.ncbi.nlm.nih.gov/genomes/all/GCA_001595865.1_ASM159586v1/GCA_001595865.1_ASM159586v1_protein.faa.gz
Thermoplasmatales archaeon SG8-52-4	1803819	Euryarchaeota	Thermoplasmata	GCA_001595875.1	ftp://ftp.ncbi.nlm.nih.gov/genomes/all/GCA_001595875.1_ASM159587v1/GCA_001595875.1_ASM159587v1_protein.faa.gz
Thermoplasmatales archaeon SG8-52-3	1803818	Euryarchaeota	Thermoplasmata	GCA_001595915.1	ftp://ftp.ncbi.nlm.nih.gov/genomes/all/GCA_001595915.1_ASM159591v1/GCA_001595915.1_ASM159591v1_protein.faa.gz
Thermoplasmatales archaeon SM1-50	1803815	Euryarchaeota	Thermoplasmata	GCA_001595945.1	ftp://ftp.ncbi.nlm.nih.gov/genomes/all/GCA_001595945.1_ASM159594v1/GCA_001595945.1_ASM159594v1_protein.faa.gz
Haladaptatus sp. R4	1679489	Euryarchaeota	Halobacteria	GCA_001625445.1	ftp://ftp.ncbi.nlm.nih.gov/genomes/all/GCA_001625445.1_ASM162544v1/GCA_001625445.1_ASM162544v1_protein.faa.gz
Acidiplasma aeolicum	507754	Euryarchaeota	Thermoplasmata	GCF_001399695.1	ftp://ftp.ncbi.nlm.nih.gov/genomes/all/GCF_001399695.1_ASM139969v1/GCF_001399695.1_ASM139969v1_protein.faa.gz
Acidiplasma cupricumulans	312540	Euryarchaeota	Thermoplasmata	GCF_001402935.1	ftp://ftp.ncbi.nlm.nih.gov/genomes/all/GCF_001402935.1_ASM140293v1/GCF_001402935.1_ASM140293v1_protein.faa.gz
Thermococcus peptonophilus JCM 9653	523851	Euryarchaeota	Thermococci	GCF_001315905.1	ftp://ftp.ncbi.nlm.nih.gov/genomes/all/GCF_001315905.1_ASM131590v1/GCF_001315905.1_ASM131590v1_protein.faa.gz
uncultured Acidilobus sp. CIS	1410574	Crenarchaeota	Thermoprotei	GCA_000495695.1	ftp://ftp.ncbi.nlm.nih.gov/genomes/all/GCA_000495695.1_Acidilobus_sp._CIS/GCA_000495695.1_Acidilobus_sp._CIS_protein.faa.gz
Vulcanisaeta sp. JCM 16159	1295371	Crenarchaeota	Thermoprotei	GCF_001316265.1	ftp://ftp.ncbi.nlm.nih.gov/genomes/all/GCF_001316265.1_ASM131626v1/GCF_001316265.1_ASM131626v1_protein.faa.gz
Sulfolobales archaeon AZ1	1326980	Crenarchaeota	Thermoprotei	GCF_000961135.1	ftp://ftp.ncbi.nlm.nih.gov/genomes/all/GCF_000961135.1_ASM96113v1/GCF_000961135.1_ASM96113v1_protein.faa.gz
Methanobrevibacter arboriphilus JCM 9315	1293039	Euryarchaeota	Methanobacteria	GCF_001315885.1	ftp://ftp.ncbi.nlm.nih.gov/genomes/all/GCF_001315885.1_ASM131588v1/GCF_001315885.1_ASM131588v1_protein.faa.gz
Halarchaeum acidiphilum MH1-52-1	1261545	Euryarchaeota	Halobacteria	GCF_000400975.1	ftp://ftp.ncbi.nlm.nih.gov/genomes/all/GCF_000400975.1_ASM40097v1/GCF_000400975.1_ASM40097v1_protein.faa.gz
Haloferax gibbonsii ATCC 33959	1227459	Euryarchaeota	Halobacteria	GCF_000336775.1	ftp://ftp.ncbi.nlm.nih.gov/genomes/all/GCF_000336775.1_ASM33677v1/GCF_000336775.1_ASM33677v1_protein.faa.gz
Haloarcula sp. SL3	1705562	Euryarchaeota	Halobacteria	GCF_001280425.1	ftp://ftp.ncbi.nlm.nih.gov/genomes/all/GCF_001280425.1_ASM128042v1/GCF_001280425.1_ASM128042v1_protein.faa.gz
Halorubrum distributum JCM 10118	1227468	Euryarchaeota	Halobacteria	GCF_000337335.1	ftp://ftp.ncbi.nlm.nih.gov/genomes/all/GCF_000337335.1_ASM33733v1/GCF_000337335.1_ASM33733v1_protein.faa.gz
Haloferax alexandrinus JCM 10717	1227458	Euryarchaeota	Halobacteria	GCF_000336735.1	ftp://ftp.ncbi.nlm.nih.gov/genomes/all/GCF_000336735.1_ASM33673v1/GCF_000336735.1_ASM33673v1_protein.faa.gz
Halorubrum saccharovorum	2248	Euryarchaeota	Halobacteria	GCF_000700025.1	ftp://ftp.ncbi.nlm.nih.gov/genomes/all/GCF_000700025.1_ASM70002v2/GCF_000700025.1_ASM70002v2_protein.faa.gz
Natrinema altunense JCM 12890	1227494	Euryarchaeota	Halobacteria	GCF_000337155.1	ftp://ftp.ncbi.nlm.nih.gov/genomes/all/GCF_000337155.1_ASM33715v1/GCF_000337155.1_ASM33715v1_protein.faa.gz
Haloferax sp. BAB2207	1243180	Euryarchaeota	Halobacteria	GCF_000328285.1	ftp://ftp.ncbi.nlm.nih.gov/genomes/all/GCF_000328285.1_Haloferax_sp._BAB2207_V.1/GCF_000328285.1_Haloferax_sp._BAB2207_V.1_protein.faa.gz
Methanobacterium formicicum DSM 3637	1204725	Euryarchaeota	Methanobacteria	GCF_000302455.1	ftp://ftp.ncbi.nlm.nih.gov/genomes/all/GCF_000302455.1_ASM30245v1/GCF_000302455.1_ASM30245v1_protein.faa.gz
Nitrosopumilus sp. AR	1027373	Thaumarchaeota	Unknown	GCF_000328925.1	ftp://ftp.ncbi.nlm.nih.gov/genomes/all/GCF_000328925.1_NAR/GCF_000328925.1_NAR_protein.faa.gz
Methanobacterium sp. SMA-27	1495336	Euryarchaeota	Methanobacteria	GCF_000744455.1	ftp://ftp.ncbi.nlm.nih.gov/genomes/all/GCF_000744455.1_ASM74445v1/GCF_000744455.1_ASM74445v1_protein.faa.gz
Thermococcus sp. EP1	1591054	Euryarchaeota	Thermococci	GCF_001317345.1	ftp://ftp.ncbi.nlm.nih.gov/genomes/all/GCF_001317345.1_ASM131734v1/GCF_001317345.1_ASM131734v1_protein.faa.gz
Natrinema sp. J7-1	1172566	Euryarchaeota	Halobacteria	GCF_000493245.1	ftp://ftp.ncbi.nlm.nih.gov/genomes/all/GCF_000493245.1_Nat_J71/GCF_000493245.1_Nat_J71_protein.faa.gz
Halobacterium sp. CBA1132	1765057	Euryarchaeota	Halobacteria	GCF_001485535.1	ftp://ftp.ncbi.nlm.nih.gov/genomes/all/GCF_001485535.1_ASM148553v1/GCF_001485535.1_ASM148553v1_protein.faa.gz
Natronorubrum tibetense GA33	1114856	Euryarchaeota	Halobacteria	GCF_000337235.1	ftp://ftp.ncbi.nlm.nih.gov/genomes/all/GCF_000337235.1_ASM33723v1/GCF_000337235.1_ASM33723v1_protein.faa.gz
Methanocaldococcus villosus KIN24-T80	1069083	Euryarchaeota	Methanococci	GCF_000363885.1	ftp://ftp.ncbi.nlm.nih.gov/genomes/all/GCF_000363885.1_MethanoVillo1.0/GCF_000363885.1_MethanoVillo1.0_protein.faa.gz
Halococcus hamelinensis 100A6	1132509	Euryarchaeota	Halobacteria	GCF_000259215.1	ftp://ftp.ncbi.nlm.nih.gov/genomes/all/GCF_000259215.1_ASM25921v1/GCF_000259215.1_ASM25921v1_protein.faa.gz
Methanosaeta harundinacea	301375	Euryarchaeota	Methanomicrobia	GCA_001508615.1	ftp://ftp.ncbi.nlm.nih.gov/genomes/all/GCA_001508615.1_ASM150861v1/GCA_001508615.1_ASM150861v1_protein.faa.gz
Natronobacterium gregoryi SP2	797304	Euryarchaeota	Halobacteria	GCF_000337655.1	ftp://ftp.ncbi.nlm.nih.gov/genomes/all/GCF_000337655.1_ASM33765v1/GCF_000337655.1_ASM33765v1_protein.faa.gz
Natrinema pellirubrum DSM 15624	797303	Euryarchaeota	Halobacteria	GCF_000337635.1	ftp://ftp.ncbi.nlm.nih.gov/genomes/all/GCF_000337635.1_ASM33763v1/GCF_000337635.1_ASM33763v1_protein.faa.gz
Halobiforma lacisalsi AJ5	358396	Euryarchaeota	Halobacteria	GCF_000226975.1	ftp://ftp.ncbi.nlm.nih.gov/genomes/all/GCF_000226975.1_HalLac_AJ5_1/GCF_000226975.1_HalLac_AJ5_1_protein.faa.gz
Halorhabdus tiamatea SARL4B	1033806	Euryarchaeota	Halobacteria	GCF_000215915.2	ftp://ftp.ncbi.nlm.nih.gov/genomes/all/GCF_000215915.2_HLRTI_V2/GCF_000215915.2_HLRTI_V2_protein.faa.gz
Halogeometricum borinquense DSM 11551	469382	Euryarchaeota	Halobacteria	GCF_000337855.1	ftp://ftp.ncbi.nlm.nih.gov/genomes/all/GCF_000337855.1_ASM33785v1/GCF_000337855.1_ASM33785v1_protein.faa.gz
Haladaptatus paucihalophilus DX253	797209	Euryarchaeota	Halobacteria	GCF_000187225.1	ftp://ftp.ncbi.nlm.nih.gov/genomes/all/GCF_000187225.1_ASM18722v1/GCF_000187225.1_ASM18722v1_protein.faa.gz
Halalkalicoccus jeotgali B3	795797	Euryarchaeota	Halobacteria	GCF_000337255.1	ftp://ftp.ncbi.nlm.nih.gov/genomes/all/GCF_000337255.1_ASM33725v1/GCF_000337255.1_ASM33725v1_protein.faa.gz
Haloterrigena turkmenica	62320	Euryarchaeota	Halobacteria	GCF_001483125.1	ftp://ftp.ncbi.nlm.nih.gov/genomes/all/GCF_001483125.1_ASM148312v1/GCF_001483125.1_ASM148312v1_protein.faa.gz
Thermococcus sibiricus	172049	Euryarchaeota	Thermococci	GCA_001508065.1	ftp://ftp.ncbi.nlm.nih.gov/genomes/all/GCA_001508065.1_ASM150806v1/GCA_001508065.1_ASM150806v1_protein.faa.gz
Natrialba magadii ATCC 43099	547559	Euryarchaeota	Halobacteria	GCF_000337875.1	ftp://ftp.ncbi.nlm.nih.gov/genomes/all/GCF_000337875.1_ASM33787v1/GCF_000337875.1_ASM33787v1_protein.faa.gz
Methanoculleus marisnigri	2198	Euryarchaeota	Methanomicrobia	GCA_001509255.1	ftp://ftp.ncbi.nlm.nih.gov/genomes/all/GCA_001509255.1_ASM150925v1/GCA_001509255.1_ASM150925v1_protein.faa.gz
Haloferax volcanii DS2	309800	Euryarchaeota	Halobacteria	GCF_000337315.1	ftp://ftp.ncbi.nlm.nih.gov/genomes/all/GCF_000337315.1_ASM33731v1/GCF_000337315.1_ASM33731v1_protein.faa.gz
Archaeoglobus fulgidus	2234	Euryarchaeota	Archaeoglobi	GCA_001508745.1	ftp://ftp.ncbi.nlm.nih.gov/genomes/all/GCA_001508745.1_ASM150874v1/GCA_001508745.1_ASM150874v1_protein.faa.gz
Haloferax mediterranei ATCC 33500	523841	Euryarchaeota	Halobacteria	GCF_000337295.1	ftp://ftp.ncbi.nlm.nih.gov/genomes/all/GCF_000337295.1_ASM33729v1/GCF_000337295.1_ASM33729v1_protein.faa.gz
Methanobacterium sp. Maddingley MBC34	1220534	Euryarchaeota	Methanobacteria	GCF_000309865.1	ftp://ftp.ncbi.nlm.nih.gov/genomes/all/GCF_000309865.1_MMad_1.0/GCF_000309865.1_MMad_1.0_protein.faa.gz
Haloferax sp. ATCC BAA-645	1227463	Euryarchaeota	Halobacteria	GCF_000336835.1	ftp://ftp.ncbi.nlm.nih.gov/genomes/all/GCF_000336835.1_ASM33683v1/GCF_000336835.1_ASM33683v1_protein.faa.gz
Haloarcula sp. CBA1128	1765056	Euryarchaeota	Halobacteria	GCF_001485555.1	ftp://ftp.ncbi.nlm.nih.gov/genomes/all/GCF_001485555.1_ASM148555v1/GCF_001485555.1_ASM148555v1_protein.faa.gz
Vulcanisaeta sp. JCM 16161	1295372	Crenarchaeota	Thermoprotei	GCF_001316285.1	ftp://ftp.ncbi.nlm.nih.gov/genomes/all/GCF_001316285.1_ASM131628v1/GCF_001316285.1_ASM131628v1_protein.faa.gz
uncultured Acidilobus sp. OSP8	1410575	Crenarchaeota	Thermoprotei	GCA_000495715.1	ftp://ftp.ncbi.nlm.nih.gov/genomes/all/GCA_000495715.1_Acidilobus_sp._CIS/GCA_000495715.1_Acidilobus_sp._CIS_protein.faa.gz
uncultured Acidilobus sp. JCHS	1410576	Crenarchaeota	Thermoprotei	GCA_000495735.1	ftp://ftp.ncbi.nlm.nih.gov/genomes/all/GCA_000495735.1_Acidilobus_sp._JCHS/GCA_000495735.1_Acidilobus_sp._JCHS_protein.faa.gz
Vulcanisaeta sp. AZ3	1609231	Crenarchaeota	Thermoprotei	GCA_000960865.1	ftp://ftp.ncbi.nlm.nih.gov/genomes/all/GCA_000960865.1_ASM96086v1/GCA_000960865.1_ASM96086v1_protein.faa.gz
Haloarcula sp. CBA1127	1765055	Euryarchaeota	Halobacteria	GCF_001485575.1	ftp://ftp.ncbi.nlm.nih.gov/genomes/all/GCF_001485575.1_ASM148557v1/GCF_001485575.1_ASM148557v1_protein.faa.gz
Haloferax sp. ATCC BAA-646	1227464	Euryarchaeota	Halobacteria	GCF_000336855.1	ftp://ftp.ncbi.nlm.nih.gov/genomes/all/GCF_000336855.1_ASM33685v1/GCF_000336855.1_ASM33685v1_protein.faa.gz
Halorubrum sp. 5	1705389	Euryarchaeota	Halobacteria	GCF_001280455.1	ftp://ftp.ncbi.nlm.nih.gov/genomes/all/GCF_001280455.1_ASM128045v1/GCF_001280455.1_ASM128045v1_protein.faa.gz
Nitrosopumilus sp. PRT-SC01	1527301	Thaumarchaeota	Unknown	GCA_001321845.1	ftp://ftp.ncbi.nlm.nih.gov/genomes/all/GCA_001321845.1_ASM132184v1/GCA_001321845.1_ASM132184v1_protein.faa.gz
Methanobacterium sp. 42_16	1641383	Euryarchaeota	Methanobacteria	GCA_001509005.1	ftp://ftp.ncbi.nlm.nih.gov/genomes/all/GCA_001509005.1_ASM150900v1/GCA_001509005.1_ASM150900v1_protein.faa.gz
Vulcanisaeta distributa JCM 11216	1293043	Crenarchaeota	Thermoprotei	GCF_001315985.1	ftp://ftp.ncbi.nlm.nih.gov/genomes/all/GCF_001315985.1_ASM131598v1/GCF_001315985.1_ASM131598v1_protein.faa.gz
Archaeoglobus fulgidus	2234	Euryarchaeota	Archaeoglobi	GCA_001508815.1	ftp://ftp.ncbi.nlm.nih.gov/genomes/all/GCA_001508815.1_ASM150881v1/GCA_001508815.1_ASM150881v1_protein.faa.gz
Methanobrevibacter smithii TS145A	911116	Euryarchaeota	Methanobacteria	GCF_000189795.1	ftp://ftp.ncbi.nlm.nih.gov/genomes/all/GCF_000189795.1_ASM18979v2/GCF_000189795.1_ASM18979v2_protein.faa.gz
Methanobrevibacter smithii TS145B	911117	Euryarchaeota	Methanobacteria	GCF_000189815.1	ftp://ftp.ncbi.nlm.nih.gov/genomes/all/GCF_000189815.1_ASM18981v2/GCF_000189815.1_ASM18981v2_protein.faa.gz
Vulcanisaeta distributa JCM 11217	1293044	Crenarchaeota	Thermoprotei	GCF_001316005.1	ftp://ftp.ncbi.nlm.nih.gov/genomes/all/GCF_001316005.1_ASM131600v1/GCF_001316005.1_ASM131600v1_protein.faa.gz
Nitrosopumilus sp. BACL13 MAG-121220-bin23	1655561	Thaumarchaeota	Unknown	GCA_001437625.1	ftp://ftp.ncbi.nlm.nih.gov/genomes/all/GCA_001437625.1_ASM143762v1/GCA_001437625.1_ASM143762v1_protein.faa.gz
Methanobacterium formicicum JCM 10132	1300163	Euryarchaeota	Methanobacteria	GCF_001316325.1	ftp://ftp.ncbi.nlm.nih.gov/genomes/all/GCF_001316325.1_ASM131632v1/GCF_001316325.1_ASM131632v1_protein.faa.gz
Haloferax sp. ATCC BAA-644	1227462	Euryarchaeota	Halobacteria	GCF_000336975.1	ftp://ftp.ncbi.nlm.nih.gov/genomes/all/GCF_000336975.1_ASM33697v1/GCF_000336975.1_ASM33697v1_protein.faa.gz
Methanoculleus sp. SDB	1735326	Euryarchaeota	Methanomicrobia	GCA_001412355.1	ftp://ftp.ncbi.nlm.nih.gov/genomes/all/GCA_001412355.1_ASM141235v1/GCA_001412355.1_ASM141235v1_protein.faa.gz
Haloferax sp. ATB1	1508454	Euryarchaeota	Halobacteria	GCF_000730175.1	ftp://ftp.ncbi.nlm.nih.gov/genomes/all/GCF_000730175.1_ASM73017v1/GCF_000730175.1_ASM73017v1_protein.faa.gz
Nitrosopumilus sp. BACL13 MAG-120910-bin56	1655560	Thaumarchaeota	Unknown	GCA_001438895.1	ftp://ftp.ncbi.nlm.nih.gov/genomes/all/GCA_001438895.1_ASM143889v1/GCA_001438895.1_ASM143889v1_protein.faa.gz
Thermococcus sp. JCM 11816	1295125	Euryarchaeota	Thermococci	GCF_001316165.1	ftp://ftp.ncbi.nlm.nih.gov/genomes/all/GCF_001316165.1_ASM131616v1/GCF_001316165.1_ASM131616v1_protein.faa.gz
Sulfolobus solfataricus 98/2	555311	Crenarchaeota	Thermoprotei	GCF_000175555.1	ftp://ftp.ncbi.nlm.nih.gov/genomes/all/GCF_000175555.1_ASM17555v1/GCF_000175555.1_ASM17555v1_protein.faa.gz
Methanobrevibacter smithii TS146A	911118	Euryarchaeota	Methanobacteria	GCF_000189835.1	ftp://ftp.ncbi.nlm.nih.gov/genomes/all/GCF_000189835.1_ASM18983v2/GCF_000189835.1_ASM18983v2_protein.faa.gz
Methanobrevibacter smithii TS146B	911119	Euryarchaeota	Methanobacteria	GCF_000189855.1	ftp://ftp.ncbi.nlm.nih.gov/genomes/all/GCF_000189855.1_ASM18985v2/GCF_000189855.1_ASM18985v2_protein.faa.gz
Methanosarcina barkeri JCM 10043	1298606	Euryarchaeota	Methanomicrobia	GCF_001316305.1	ftp://ftp.ncbi.nlm.nih.gov/genomes/all/GCF_001316305.1_ASM131630v1/GCF_001316305.1_ASM131630v1_protein.faa.gz
Sulfolobus acidocaldarius	2285	Crenarchaeota	Thermoprotei	GCF_001559955.1	ftp://ftp.ncbi.nlm.nih.gov/genomes/all/GCF_001559955.1_GG12_C01_01/GCF_001559955.1_GG12_C01_01_protein.faa.gz
Thermococcus sp. 40_45	1641381	Euryarchaeota	Thermococci	GCA_001508175.1	ftp://ftp.ncbi.nlm.nih.gov/genomes/all/GCA_001508175.1_ASM150817v1/GCA_001508175.1_ASM150817v1_protein.faa.gz
Haloferax sp. SB3	1544719	Euryarchaeota	Halobacteria	GCF_001469875.1	ftp://ftp.ncbi.nlm.nih.gov/genomes/all/GCF_001469875.1_ASM146987v1/GCF_001469875.1_ASM146987v1_protein.faa.gz
Sulfolobus acidocaldarius	2285	Crenarchaeota	Thermoprotei	GCF_001559965.1	ftp://ftp.ncbi.nlm.nih.gov/genomes/all/GCF_001559965.1_GG12_C01_03/GCF_001559965.1_GG12_C01_03_protein.faa.gz
Methanobrevibacter smithii TS146C	911120	Euryarchaeota	Methanobacteria	GCF_000189875.1	ftp://ftp.ncbi.nlm.nih.gov/genomes/all/GCF_000189875.1_ASM18987v2/GCF_000189875.1_ASM18987v2_protein.faa.gz
Methanobrevibacter smithii TS146D	911121	Euryarchaeota	Methanobacteria	GCF_000189895.1	ftp://ftp.ncbi.nlm.nih.gov/genomes/all/GCF_000189895.1_ASM18989v2/GCF_000189895.1_ASM18989v2_protein.faa.gz
Sulfolobus acidocaldarius	2285	Crenarchaeota	Thermoprotei	GCF_001559975.1	ftp://ftp.ncbi.nlm.nih.gov/genomes/all/GCF_001559975.1_GG12_C01_02/GCF_001559975.1_GG12_C01_02_protein.faa.gz
Sulfolobus acidocaldarius	2285	Crenarchaeota	Thermoprotei	GCF_001559985.1	ftp://ftp.ncbi.nlm.nih.gov/genomes/all/GCF_001559985.1_GG12_C01_04/GCF_001559985.1_GG12_C01_04_protein.faa.gz
Methanobrevibacter smithii TS146E	911122	Euryarchaeota	Methanobacteria	GCF_000189915.1	ftp://ftp.ncbi.nlm.nih.gov/genomes/all/GCF_000189915.1_ASM18991v2/GCF_000189915.1_ASM18991v2_protein.faa.gz
Methanobrevibacter smithii TS147A	911123	Euryarchaeota	Methanobacteria	GCF_000189935.1	ftp://ftp.ncbi.nlm.nih.gov/genomes/all/GCF_000189935.1_ASM18993v2/GCF_000189935.1_ASM18993v2_protein.faa.gz
Sulfolobus acidocaldarius	2285	Crenarchaeota	Thermoprotei	GCF_001560035.1	ftp://ftp.ncbi.nlm.nih.gov/genomes/all/GCF_001560035.1_GG12_C01_05/GCF_001560035.1_GG12_C01_05_protein.faa.gz
Sulfolobus acidocaldarius	2285	Crenarchaeota	Thermoprotei	GCF_001560045.1	ftp://ftp.ncbi.nlm.nih.gov/genomes/all/GCF_001560045.1_GG12_C01_07/GCF_001560045.1_GG12_C01_07_protein.faa.gz
Methanobrevibacter smithii TS147B	911124	Euryarchaeota	Methanobacteria	GCF_000189955.1	ftp://ftp.ncbi.nlm.nih.gov/genomes/all/GCF_000189955.1_ASM18995v2/GCF_000189955.1_ASM18995v2_protein.faa.gz
Methanobrevibacter smithii TS147C	911125	Euryarchaeota	Methanobacteria	GCF_000189975.1	ftp://ftp.ncbi.nlm.nih.gov/genomes/all/GCF_000189975.1_ASM18997v2/GCF_000189975.1_ASM18997v2_protein.faa.gz
Sulfolobus acidocaldarius	2285	Crenarchaeota	Thermoprotei	GCF_001560065.1	ftp://ftp.ncbi.nlm.nih.gov/genomes/all/GCF_001560065.1_GG12_C01_08/GCF_001560065.1_GG12_C01_08_protein.faa.gz
Sulfolobus acidocaldarius	2285	Crenarchaeota	Thermoprotei	GCF_001560085.1	ftp://ftp.ncbi.nlm.nih.gov/genomes/all/GCF_001560085.1_GG12_C01_10/GCF_001560085.1_GG12_C01_10_protein.faa.gz
Methanobrevibacter smithii TS94A	911126	Euryarchaeota	Methanobacteria	GCF_000189995.1	ftp://ftp.ncbi.nlm.nih.gov/genomes/all/GCF_000189995.1_ASM18999v2/GCF_000189995.1_ASM18999v2_protein.faa.gz
Methanobrevibacter smithii TS94B	911127	Euryarchaeota	Methanobacteria	GCF_000190015.1	ftp://ftp.ncbi.nlm.nih.gov/genomes/all/GCF_000190015.1_ASM19001v2/GCF_000190015.1_ASM19001v2_protein.faa.gz
Sulfolobus acidocaldarius	2285	Crenarchaeota	Thermoprotei	GCF_001560115.1	ftp://ftp.ncbi.nlm.nih.gov/genomes/all/GCF_001560115.1_GG12_C01_11/GCF_001560115.1_GG12_C01_11_protein.faa.gz
Sulfolobus acidocaldarius	2285	Crenarchaeota	Thermoprotei	GCF_001560135.1	ftp://ftp.ncbi.nlm.nih.gov/genomes/all/GCF_001560135.1_GG12_C01_13/GCF_001560135.1_GG12_C01_13_protein.faa.gz
Methanobrevibacter smithii TS94C	911128	Euryarchaeota	Methanobacteria	GCF_000190035.1	ftp://ftp.ncbi.nlm.nih.gov/genomes/all/GCF_000190035.1_ASM19003v2/GCF_000190035.1_ASM19003v2_protein.faa.gz
Sulfolobus islandicus M.16.12	1132498	Crenarchaeota	Thermoprotei	GCF_000245115.1	ftp://ftp.ncbi.nlm.nih.gov/genomes/all/GCF_000245115.1_ASM24511v2/GCF_000245115.1_ASM24511v2_protein.faa.gz
Sulfolobus islandicus M.16.13	1132499	Crenarchaeota	Thermoprotei	GCF_000245135.1	ftp://ftp.ncbi.nlm.nih.gov/genomes/all/GCF_000245135.1_ASM24513v2/GCF_000245135.1_ASM24513v2_protein.faa.gz
Methanobrevibacter smithii TS95A	911129	Euryarchaeota	Methanobacteria	GCF_000190055.1	ftp://ftp.ncbi.nlm.nih.gov/genomes/all/GCF_000190055.1_ASM19005v2/GCF_000190055.1_ASM19005v2_protein.faa.gz
Sulfolobus acidocaldarius	2285	Crenarchaeota	Thermoprotei	GCF_001560165.1	ftp://ftp.ncbi.nlm.nih.gov/genomes/all/GCF_001560165.1_GG12_C01_14/GCF_001560165.1_GG12_C01_14_protein.faa.gz
Sulfolobus acidocaldarius	2285	Crenarchaeota	Thermoprotei	GCF_001560195.1	ftp://ftp.ncbi.nlm.nih.gov/genomes/all/GCF_001560195.1_GG12_C01_15/GCF_001560195.1_GG12_C01_15_protein.faa.gz
Methanobrevibacter smithii TS95B	911130	Euryarchaeota	Methanobacteria	GCF_000190075.1	ftp://ftp.ncbi.nlm.nih.gov/genomes/all/GCF_000190075.1_ASM19007v2/GCF_000190075.1_ASM19007v2_protein.faa.gz
Sulfolobus islandicus M.16.22	1132500	Crenarchaeota	Thermoprotei	GCF_000245155.1	ftp://ftp.ncbi.nlm.nih.gov/genomes/all/GCF_000245155.1_ASM24515v2/GCF_000245155.1_ASM24515v2_protein.faa.gz
Sulfolobus islandicus M.16.30	1132502	Crenarchaeota	Thermoprotei	GCF_000245195.1	ftp://ftp.ncbi.nlm.nih.gov/genomes/all/GCF_000245195.1_ASM24519v2/GCF_000245195.1_ASM24519v2_protein.faa.gz
Methanobrevibacter smithii TS95C	911131	Euryarchaeota	Methanobacteria	GCF_000190095.1	ftp://ftp.ncbi.nlm.nih.gov/genomes/all/GCF_000190095.1_ASM19009v2/GCF_000190095.1_ASM19009v2_protein.faa.gz
Sulfolobus acidocaldarius	2285	Crenarchaeota	Thermoprotei	GCF_001560205.1	ftp://ftp.ncbi.nlm.nih.gov/genomes/all/GCF_001560205.1_GG12_C01_16/GCF_001560205.1_GG12_C01_16_protein.faa.gz
Sulfolobus acidocaldarius	2285	Crenarchaeota	Thermoprotei	GCF_001560215.1	ftp://ftp.ncbi.nlm.nih.gov/genomes/all/GCF_001560215.1_GG12_C01_17/GCF_001560215.1_GG12_C01_17_protein.faa.gz
Methanobrevibacter smithii TS95D	911132	Euryarchaeota	Methanobacteria	GCF_000190115.1	ftp://ftp.ncbi.nlm.nih.gov/genomes/all/GCF_000190115.1_ASM19011v2/GCF_000190115.1_ASM19011v2_protein.faa.gz
Sulfolobus islandicus M.16.46	1132505	Crenarchaeota	Thermoprotei	GCF_000245255.1	ftp://ftp.ncbi.nlm.nih.gov/genomes/all/GCF_000245255.1_ASM24525v2/GCF_000245255.1_ASM24525v2_protein.faa.gz
Methanobrevibacter smithii TS96A	911133	Euryarchaeota	Methanobacteria	GCF_000190135.1	ftp://ftp.ncbi.nlm.nih.gov/genomes/all/GCF_000190135.1_ASM19013v2/GCF_000190135.1_ASM19013v2_protein.faa.gz
Sulfolobus acidocaldarius	2285	Crenarchaeota	Thermoprotei	GCF_001560245.1	ftp://ftp.ncbi.nlm.nih.gov/genomes/all/GCF_001560245.1_GG12_C01_18/GCF_001560245.1_GG12_C01_18_protein.faa.gz
Sulfolobus acidocaldarius	2285	Crenarchaeota	Thermoprotei	GCF_001560275.1	ftp://ftp.ncbi.nlm.nih.gov/genomes/all/GCF_001560275.1_GG12_C01_20/GCF_001560275.1_GG12_C01_20_protein.faa.gz
Methanobrevibacter smithii TS96B	911134	Euryarchaeota	Methanobacteria	GCF_000190155.1	ftp://ftp.ncbi.nlm.nih.gov/genomes/all/GCF_000190155.1_ASM19015v2/GCF_000190155.1_ASM19015v2_protein.faa.gz
Methanobrevibacter smithii TS96C	911135	Euryarchaeota	Methanobacteria	GCF_000190175.1	ftp://ftp.ncbi.nlm.nih.gov/genomes/all/GCF_000190175.1_ASM19017v2/GCF_000190175.1_ASM19017v2_protein.faa.gz
Sulfolobus acidocaldarius	2285	Crenarchaeota	Thermoprotei	GCF_001560285.1	ftp://ftp.ncbi.nlm.nih.gov/genomes/all/GCF_001560285.1_GG12_C01_21/GCF_001560285.1_GG12_C01_21_protein.faa.gz
Sulfolobus acidocaldarius	2285	Crenarchaeota	Thermoprotei	GCF_001560305.1	ftp://ftp.ncbi.nlm.nih.gov/genomes/all/GCF_001560305.1_GG12_C01_22/GCF_001560305.1_GG12_C01_22_protein.faa.gz
Methanobrevibacter smithii	2173	Euryarchaeota	Methanobacteria	GCF_000824705.1	ftp://ftp.ncbi.nlm.nih.gov/genomes/all/GCF_000824705.1_Methanobrevibacter_smithii/GCF_000824705.1_Methanobrevibacter_smithii_protein.faa.gz
Sulfolobus acidocaldarius	2285	Crenarchaeota	Thermoprotei	GCF_001560315.1	ftp://ftp.ncbi.nlm.nih.gov/genomes/all/GCF_001560315.1_NG05A_C04/GCF_001560315.1_NG05A_C04_protein.faa.gz
Sulfolobus acidocaldarius	2285	Crenarchaeota	Thermoprotei	GCF_001560375.1	ftp://ftp.ncbi.nlm.nih.gov/genomes/all/GCF_001560375.1_NG05B_C03_01/GCF_001560375.1_NG05B_C03_01_protein.faa.gz
Sulfolobus acidocaldarius	2285	Crenarchaeota	Thermoprotei	GCF_001560385.1	ftp://ftp.ncbi.nlm.nih.gov/genomes/all/GCF_001560385.1_NG05B_C06_02/GCF_001560385.1_NG05B_C06_02_protein.faa.gz
Sulfolobus acidocaldarius	2285	Crenarchaeota	Thermoprotei	GCF_001560405.1	ftp://ftp.ncbi.nlm.nih.gov/genomes/all/GCF_001560405.1_NG05B_C06_03/GCF_001560405.1_NG05B_C06_03_protein.faa.gz
Sulfolobus acidocaldarius	2285	Crenarchaeota	Thermoprotei	GCF_001560435.1	ftp://ftp.ncbi.nlm.nih.gov/genomes/all/GCF_001560435.1_NG05B_C06_04/GCF_001560435.1_NG05B_C06_04_protein.faa.gz
Sulfolobus acidocaldarius	2285	Crenarchaeota	Thermoprotei	GCF_001560455.1	ftp://ftp.ncbi.nlm.nih.gov/genomes/all/GCF_001560455.1_NG05B_C06_05/GCF_001560455.1_NG05B_C06_05_protein.faa.gz
Sulfolobus acidocaldarius	2285	Crenarchaeota	Thermoprotei	GCF_001560465.1	ftp://ftp.ncbi.nlm.nih.gov/genomes/all/GCF_001560465.1_NG05B_C06_06/GCF_001560465.1_NG05B_C06_06_protein.faa.gz
Sulfolobus acidocaldarius	2285	Crenarchaeota	Thermoprotei	GCF_001560485.1	ftp://ftp.ncbi.nlm.nih.gov/genomes/all/GCF_001560485.1_NG05B_C06_07/GCF_001560485.1_NG05B_C06_07_protein.faa.gz
Sulfolobus acidocaldarius	2285	Crenarchaeota	Thermoprotei	GCF_001560515.1	ftp://ftp.ncbi.nlm.nih.gov/genomes/all/GCF_001560515.1_NG05B_C06_11/GCF_001560515.1_NG05B_C06_11_protein.faa.gz
Sulfolobus acidocaldarius	2285	Crenarchaeota	Thermoprotei	GCF_001560525.1	ftp://ftp.ncbi.nlm.nih.gov/genomes/all/GCF_001560525.1_NG05B_C06_12/GCF_001560525.1_NG05B_C06_12_protein.faa.gz
Sulfolobus acidocaldarius	2285	Crenarchaeota	Thermoprotei	GCF_001560555.1	ftp://ftp.ncbi.nlm.nih.gov/genomes/all/GCF_001560555.1_NG05B_C06_13/GCF_001560555.1_NG05B_C06_13_protein.faa.gz
Sulfolobus acidocaldarius	2285	Crenarchaeota	Thermoprotei	GCF_001560565.1	ftp://ftp.ncbi.nlm.nih.gov/genomes/all/GCF_001560565.1_NG05B_CO5_01/GCF_001560565.1_NG05B_CO5_01_protein.faa.gz
Sulfolobus acidocaldarius	2285	Crenarchaeota	Thermoprotei	GCF_001560595.1	ftp://ftp.ncbi.nlm.nih.gov/genomes/all/GCF_001560595.1_NG05B_CO5_02/GCF_001560595.1_NG05B_CO5_02_protein.faa.gz
Sulfolobus acidocaldarius	2285	Crenarchaeota	Thermoprotei	GCF_001560605.1	ftp://ftp.ncbi.nlm.nih.gov/genomes/all/GCF_001560605.1_NG05B_CO5_03/GCF_001560605.1_NG05B_CO5_03_protein.faa.gz
Sulfolobus acidocaldarius	2285	Crenarchaeota	Thermoprotei	GCF_001560635.1	ftp://ftp.ncbi.nlm.nih.gov/genomes/all/GCF_001560635.1_NG05B_CO5_04/GCF_001560635.1_NG05B_CO5_04_protein.faa.gz
Sulfolobus acidocaldarius	2285	Crenarchaeota	Thermoprotei	GCF_001560645.1	ftp://ftp.ncbi.nlm.nih.gov/genomes/all/GCF_001560645.1_NG05B_CO5_05/GCF_001560645.1_NG05B_CO5_05_protein.faa.gz
Sulfolobus acidocaldarius	2285	Crenarchaeota	Thermoprotei	GCF_001560675.1	ftp://ftp.ncbi.nlm.nih.gov/genomes/all/GCF_001560675.1_NG05B_CO5_06/GCF_001560675.1_NG05B_CO5_06_protein.faa.gz
Sulfolobus acidocaldarius	2285	Crenarchaeota	Thermoprotei	GCF_001560685.1	ftp://ftp.ncbi.nlm.nih.gov/genomes/all/GCF_001560685.1_NG05B_CO5_08/GCF_001560685.1_NG05B_CO5_08_protein.faa.gz
Sulfolobus acidocaldarius	2285	Crenarchaeota	Thermoprotei	GCF_001560715.1	ftp://ftp.ncbi.nlm.nih.gov/genomes/all/GCF_001560715.1_NG05B_CO5_09/GCF_001560715.1_NG05B_CO5_09_protein.faa.gz
Sulfolobus acidocaldarius	2285	Crenarchaeota	Thermoprotei	GCF_001560725.1	ftp://ftp.ncbi.nlm.nih.gov/genomes/all/GCF_001560725.1_NG05B_CO5_10/GCF_001560725.1_NG05B_CO5_10_protein.faa.gz
Sulfolobus acidocaldarius	2285	Crenarchaeota	Thermoprotei	GCF_001560755.1	ftp://ftp.ncbi.nlm.nih.gov/genomes/all/GCF_001560755.1_NG05B_CO5_11/GCF_001560755.1_NG05B_CO5_11_protein.faa.gz
Sulfolobus acidocaldarius	2285	Crenarchaeota	Thermoprotei	GCF_001560765.1	ftp://ftp.ncbi.nlm.nih.gov/genomes/all/GCF_001560765.1_NG05B_CO5_12/GCF_001560765.1_NG05B_CO5_12_protein.faa.gz
Sulfolobus acidocaldarius	2285	Crenarchaeota	Thermoprotei	GCF_001560795.1	ftp://ftp.ncbi.nlm.nih.gov/genomes/all/GCF_001560795.1_NG05B_CO5_13/GCF_001560795.1_NG05B_CO5_13_protein.faa.gz
Sulfolobus acidocaldarius	2285	Crenarchaeota	Thermoprotei	GCF_001560815.1	ftp://ftp.ncbi.nlm.nih.gov/genomes/all/GCF_001560815.1_NG05B_CO5_14/GCF_001560815.1_NG05B_CO5_14_protein.faa.gz
Sulfolobus acidocaldarius	2285	Crenarchaeota	Thermoprotei	GCF_001560835.1	ftp://ftp.ncbi.nlm.nih.gov/genomes/all/GCF_001560835.1_NG05B_CO5_15/GCF_001560835.1_NG05B_CO5_15_protein.faa.gz
Methanosarcina mazei JCM 9314	1293038	Euryarchaeota	Methanomicrobia	GCF_001315865.1	ftp://ftp.ncbi.nlm.nih.gov/genomes/all/GCF_001315865.1_ASM131586v1/GCF_001315865.1_ASM131586v1_protein.faa.gz

## Sheet: bacteria
genome	ncbiTaxonomyAccession	phylum	class	ncbiAssemblyAccession	ftpLinkToGenomeFasta
Azorhizobium caulinodans ORS 571	438753	Proteobacteria	Alphaproteobacteria	GCA_000010525.1	ftp://ftp.ncbi.nlm.nih.gov/genomes/all/GCA_000010525.1_ASM1052v1/GCA_000010525.1_ASM1052v1_protein.faa
Buchnera aphidicola str. Sg (Schizaphis graminum)	198804	Proteobacteria	Gammaproteobacteria	GCA_000007365.1	ftp://ftp.ncbi.nlm.nih.gov/genomes/all/GCA_000007365.1_ASM736v1/GCA_000007365.1_ASM736v1_protein.faa
Cellulomonas gilvus ATCC 13127	593907	Actinobacteria	Actinobacteria	GCA_000218545.1	ftp://ftp.ncbi.nlm.nih.gov/genomes/all/GCA_000218545.1_ASM21854v1/GCA_000218545.1_ASM21854v1_protein.faa
Dictyoglomus thermophilum H-6-12	309799	Dictyoglomi	Dictyoglomia	GCA_000020965.1	ftp://ftp.ncbi.nlm.nih.gov/genomes/all/GCA_000020965.1_ASM2096v1/GCA_000020965.1_ASM2096v1_protein.faa
Pelobacter carbinolicus DSM 2380	338963	Proteobacteria	Deltaproteobacteria	GCA_000012885.1	ftp://ftp.ncbi.nlm.nih.gov/genomes/all/GCA_000012885.1_ASM1288v1/GCA_000012885.1_ASM1288v1_protein.faa
Shewanella putrefaciens CN-32	319224	Proteobacteria	Gammaproteobacteria	GCA_000016585.1	ftp://ftp.ncbi.nlm.nih.gov/genomes/all/GCA_000016585.1_ASM1658v1/GCA_000016585.1_ASM1658v1_protein.faa
Myxococcus fulvus HW-1	483219	Proteobacteria	Deltaproteobacteria	GCA_000219105.1	ftp://ftp.ncbi.nlm.nih.gov/genomes/all/GCA_000219105.1_ASM21910v1/GCA_000219105.1_ASM21910v1_protein.faa
Myxococcus xanthus DK 1622	246197	Proteobacteria	Deltaproteobacteria	GCA_000012685.1	ftp://ftp.ncbi.nlm.nih.gov/genomes/all/GCA_000012685.1_ASM1268v1/GCA_000012685.1_ASM1268v1_protein.faa
Stigmatella aurantiaca DW4/3-1	378806	Proteobacteria	Deltaproteobacteria	GCA_000165485.1	ftp://ftp.ncbi.nlm.nih.gov/genomes/all/GCA_000165485.1_ASM16548v1/GCA_000165485.1_ASM16548v1_protein.faa
Archangium gephyra	48	Proteobacteria	Deltaproteobacteria	GCA_001027285.1	ftp://ftp.ncbi.nlm.nih.gov/genomes/all/GCA_001027285.1_ASM102728v1/GCA_001027285.1_ASM102728v1_protein.faa
Chondromyces crocatus	52	Proteobacteria	Deltaproteobacteria	GCA_001189295.1	ftp://ftp.ncbi.nlm.nih.gov/genomes/all/GCA_001189295.1_ASM118929v1/GCA_001189295.1_ASM118929v1_protein.faa
Sorangium cellulosum So ce56	448385	Proteobacteria	Deltaproteobacteria	GCA_000067165.1	ftp://ftp.ncbi.nlm.nih.gov/genomes/all/GCA_000067165.1_ASM6716v1/GCA_000067165.1_ASM6716v1_protein.faa
Herpetosiphon aurantiacus DSM 785	316274	Chloroflexi	Chloroflexia	GCA_000018565.1	ftp://ftp.ncbi.nlm.nih.gov/genomes/all/GCA_000018565.1_ASM1856v1/GCA_000018565.1_ASM1856v1_protein.faa
Cyclobacterium marinum DSM 745	880070	Bacteroidetes	Cytophagia	GCA_000222485.1	ftp://ftp.ncbi.nlm.nih.gov/genomes/all/GCA_000222485.1_ASM22248v1/GCA_000222485.1_ASM22248v1_protein.faa
Runella slithyformis DSM 19594	761193	Bacteroidetes	Cytophagia	GCA_000218895.1	ftp://ftp.ncbi.nlm.nih.gov/genomes/all/GCA_000218895.1_ASM21889v1/GCA_000218895.1_ASM21889v1_protein.faa
Spirosoma linguale DSM 74	504472	Bacteroidetes	Cytophagia	GCA_000024525.1	ftp://ftp.ncbi.nlm.nih.gov/genomes/all/GCA_000024525.1_ASM2452v1/GCA_000024525.1_ASM2452v1_protein.faa
Rubinisphaera brasiliensis DSM 5305	756272	Planctomycetes	Planctomycetia	GCA_000165715.3	ftp://ftp.ncbi.nlm.nih.gov/genomes/all/GCA_000165715.3_ASM16571v3/GCA_000165715.3_ASM16571v3_protein.faa
Planctopirus limnophila DSM 3776	521674	Planctomycetes	Planctomycetia	GCA_000092105.1	ftp://ftp.ncbi.nlm.nih.gov/genomes/all/GCA_000092105.1_ASM9210v1/GCA_000092105.1_ASM9210v1_protein.faa
Pirellula staleyi DSM 6068	530564	Planctomycetes	Planctomycetia	GCA_000025185.1	ftp://ftp.ncbi.nlm.nih.gov/genomes/all/GCA_000025185.1_ASM2518v1/GCA_000025185.1_ASM2518v1_protein.faa
Isosphaera pallida ATCC 43644	575540	Planctomycetes	Planctomycetia	GCA_000186345.1	ftp://ftp.ncbi.nlm.nih.gov/genomes/all/GCA_000186345.1_ASM18634v1/GCA_000186345.1_ASM18634v1_protein.faa
Borrelia burgdorferi B31	224326	Spirochaetes	Spirochaetia	GCA_000008685.2	ftp://ftp.ncbi.nlm.nih.gov/genomes/all/GCA_000008685.2_ASM868v2/GCA_000008685.2_ASM868v2_protein.faa
Borrelia hermsii CC1	1329908	Spirochaetes	Spirochaetia	GCA_000956315.1	ftp://ftp.ncbi.nlm.nih.gov/genomes/all/GCA_000956315.1_ASM95631v1/GCA_000956315.1_ASM95631v1_protein.faa
Borrelia parkeri HR1	1435045	Spirochaetes	Spirochaetia	GCA_000512145.2	ftp://ftp.ncbi.nlm.nih.gov/genomes/all/GCA_000512145.2_ASM51214v2/GCA_000512145.2_ASM51214v2_protein.faa
Borrelia turicatae 91E135	314724	Spirochaetes	Spirochaetia	GCA_000012085.1	ftp://ftp.ncbi.nlm.nih.gov/genomes/all/GCA_000012085.1_ASM1208v1/GCA_000012085.1_ASM1208v1_protein.faa
Spirochaeta thermophila DSM 6192	665571	Spirochaetes	Spirochaetia	GCA_000147075.1	ftp://ftp.ncbi.nlm.nih.gov/genomes/all/GCA_000147075.1_ASM14707v1/GCA_000147075.1_ASM14707v1_protein.faa
Treponema denticola ATCC 35405	243275	Spirochaetes	Spirochaetia	GCA_000008185.1	ftp://ftp.ncbi.nlm.nih.gov/genomes/all/GCA_000008185.1_ASM818v1/GCA_000008185.1_ASM818v1_protein.faa
Brachyspira hyodysenteriae WA1	565034	Spirochaetes	Spirochaetia	GCA_000022105.1	ftp://ftp.ncbi.nlm.nih.gov/genomes/all/GCA_000022105.1_ASM2210v1/GCA_000022105.1_ASM2210v1_protein.faa
Treponema pallidum subsp. pallidum str. Nichols	243276	Spirochaetes	Spirochaetia	GCA_000008605.1	ftp://ftp.ncbi.nlm.nih.gov/genomes/all/GCA_000008605.1_ASM860v1/GCA_000008605.1_ASM860v1_protein.faa
Treponema succinifaciens DSM 2489	869209	Spirochaetes	Spirochaetia	GCA_000195275.1	ftp://ftp.ncbi.nlm.nih.gov/genomes/all/GCA_000195275.1_ASM19527v1/GCA_000195275.1_ASM19527v1_protein.faa
Leptospira biflexa serovar Patoc strain 'Patoc 1 (Ames)'	355278	Spirochaetes	Spirochaetia	GCA_000017605.1	ftp://ftp.ncbi.nlm.nih.gov/genomes/all/GCA_000017605.1_ASM1760v1/GCA_000017605.1_ASM1760v1_protein.faa
Leptospira interrogans serovar Copenhageni str. Fiocruz L1-130	267671	Spirochaetes	Spirochaetia	GCA_000007685.1	ftp://ftp.ncbi.nlm.nih.gov/genomes/all/GCA_000007685.1_ASM768v1/GCA_000007685.1_ASM768v1_protein.faa
Leptospira borgpetersenii serovar Hardjo-bovis str. L550	355276	Spirochaetes	Spirochaetia	GCA_000013945.1	ftp://ftp.ncbi.nlm.nih.gov/genomes/all/GCA_000013945.1_ASM1394v1/GCA_000013945.1_ASM1394v1_protein.faa
Leptospirillum ferrooxidans C2-3	1162668	Nitrospirae	Nitrospira	GCA_000284315.1	ftp://ftp.ncbi.nlm.nih.gov/genomes/all/GCA_000284315.1_ASM28431v1/GCA_000284315.1_ASM28431v1_protein.faa
Azospirillum brasilense	192	Proteobacteria	Alphaproteobacteria	GCA_000632475.2	ftp://ftp.ncbi.nlm.nih.gov/genomes/all/GCA_000632475.2_ASM63247v2/GCA_000632475.2_ASM63247v2_protein.faa
Azospirillum sp. B510	137722	Proteobacteria	Alphaproteobacteria	GCA_000010725.1	ftp://ftp.ncbi.nlm.nih.gov/genomes/all/GCA_000010725.1_ASM1072v1/GCA_000010725.1_ASM1072v1_protein.faa
Campylobacter coli CVM N29710	1273173	Proteobacteria	Epsilonproteobacteria	GCA_000465235.1	ftp://ftp.ncbi.nlm.nih.gov/genomes/all/GCA_000465235.1_ASM46523v1/GCA_000465235.1_ASM46523v1_protein.faa
Campylobacter fetus subsp. fetus 82-40	360106	Proteobacteria	Epsilonproteobacteria	GCA_000015085.1	ftp://ftp.ncbi.nlm.nih.gov/genomes/all/GCA_000015085.1_ASM1508v1/GCA_000015085.1_ASM1508v1_protein.faa
Campylobacter jejuni subsp. jejuni NCTC 11168 = ATCC 700819	192222	Proteobacteria	Epsilonproteobacteria	GCA_000009085.1	ftp://ftp.ncbi.nlm.nih.gov/genomes/all/GCA_000009085.1_ASM908v1/GCA_000009085.1_ASM908v1_protein.faa
Campylobacter concisus 13826	360104	Proteobacteria	Epsilonproteobacteria	GCA_000017725.1	ftp://ftp.ncbi.nlm.nih.gov/genomes/all/GCA_000017725.1_ASM1772v1/GCA_000017725.1_ASM1772v1_protein.faa
Campylobacter curvus 525.92	360105	Proteobacteria	Epsilonproteobacteria	GCA_000017465.1	ftp://ftp.ncbi.nlm.nih.gov/genomes/all/GCA_000017465.1_ASM1746v1/GCA_000017465.1_ASM1746v1_protein.faa
Campylobacter lari RM2100	306263	Proteobacteria	Epsilonproteobacteria	GCA_000019205.1	ftp://ftp.ncbi.nlm.nih.gov/genomes/all/GCA_000019205.1_ASM1920v1/GCA_000019205.1_ASM1920v1_protein.faa
Helicobacter pylori 26695	85962	Proteobacteria	Epsilonproteobacteria	GCA_000008525.1	ftp://ftp.ncbi.nlm.nih.gov/genomes/all/GCA_000008525.1_ASM852v1/GCA_000008525.1_ASM852v1_protein.faa
Helicobacter acinonychis str. Sheeba	382638	Proteobacteria	Epsilonproteobacteria	GCA_000009305.1	ftp://ftp.ncbi.nlm.nih.gov/genomes/all/GCA_000009305.1_ASM930v1/GCA_000009305.1_ASM930v1_protein.faa
Helicobacter cinaedi PAGU611	1172562	Proteobacteria	Epsilonproteobacteria	GCA_000284635.1	ftp://ftp.ncbi.nlm.nih.gov/genomes/all/GCA_000284635.1_ASM28463v1/GCA_000284635.1_ASM28463v1_protein.faa
Helicobacter felis ATCC 49179	936155	Proteobacteria	Epsilonproteobacteria	GCA_000200595.1	ftp://ftp.ncbi.nlm.nih.gov/genomes/all/GCA_000200595.1_ASM20059v1/GCA_000200595.1_ASM20059v1_protein.faa
Helicobacter mustelae 12198	679897	Proteobacteria	Epsilonproteobacteria	GCA_000091985.1	ftp://ftp.ncbi.nlm.nih.gov/genomes/all/GCA_000091985.1_ASM9198v1/GCA_000091985.1_ASM9198v1_protein.faa
Pseudoalteromonas haloplanktis TAC125	326442	Proteobacteria	Gammaproteobacteria	GCA_000026085.1	ftp://ftp.ncbi.nlm.nih.gov/genomes/all/GCA_000026085.1_ASM2608v1/GCA_000026085.1_ASM2608v1_protein.faa
Brucella abortus bv. 1 str. 9-941	262698	Proteobacteria	Alphaproteobacteria	GCA_000008145.1	ftp://ftp.ncbi.nlm.nih.gov/genomes/all/GCA_000008145.1_ASM814v1/GCA_000008145.1_ASM814v1_protein.faa
Brucella ovis ATCC 25840	444178	Proteobacteria	Alphaproteobacteria	GCA_000016845.1	ftp://ftp.ncbi.nlm.nih.gov/genomes/all/GCA_000016845.1_ASM1684v1/GCA_000016845.1_ASM1684v1_protein.faa
Elizabethkingia meningoseptica FMS-007	1352940	Bacteroidetes	Flavobacteriia	GCA_001011675.1	ftp://ftp.ncbi.nlm.nih.gov/genomes/all/GCA_001011675.1_ASM101167v1/GCA_001011675.1_ASM101167v1_protein.faa
Francisella tularensis subsp. tularensis SCHU S4	177416	Proteobacteria	Gammaproteobacteria	GCA_000008985.1	ftp://ftp.ncbi.nlm.nih.gov/genomes/all/GCA_000008985.1_ASM898v1/GCA_000008985.1_ASM898v1_protein.faa
Paracoccus denitrificans PD1222	318586	Proteobacteria	Alphaproteobacteria	GCA_000203895.1	ftp://ftp.ncbi.nlm.nih.gov/genomes/all/GCA_000203895.1_ASM20389v1/GCA_000203895.1_ASM20389v1_protein.faa
Thermus aquaticus Y51MC23	498848	Deinococcus-Thermus	Deinococci	GCA_001399775.1	ftp://ftp.ncbi.nlm.nih.gov/genomes/all/GCA_001399775.1_ASM139977v1/GCA_001399775.1_ASM139977v1_protein.faa
Thermus thermophilus HB27	262724	Deinococcus-Thermus	Deinococci	GCA_000008125.1	ftp://ftp.ncbi.nlm.nih.gov/genomes/all/GCA_000008125.1_ASM812v1/GCA_000008125.1_ASM812v1_protein.faa
Meiothermus ruber DSM 1279	504728	Deinococcus-Thermus	Deinococci	GCA_000024425.1	ftp://ftp.ncbi.nlm.nih.gov/genomes/all/GCA_000024425.1_ASM2442v1/GCA_000024425.1_ASM2442v1_protein.faa
Xanthobacter autotrophicus Py2	78245	Proteobacteria	Alphaproteobacteria	GCA_000017645.1	ftp://ftp.ncbi.nlm.nih.gov/genomes/all/GCA_000017645.1_ASM1764v1/GCA_000017645.1_ASM1764v1_protein.faa
Comamonas testosteroni CNB-2	688245	Proteobacteria	Betaproteobacteria	GCA_000093145.2	ftp://ftp.ncbi.nlm.nih.gov/genomes/all/GCA_000093145.2_ASM9314v2/GCA_000093145.2_ASM9314v2_protein.faa
Pseudomonas aeruginosa PAO1	208964	Proteobacteria	Gammaproteobacteria	GCA_000006765.1	ftp://ftp.ncbi.nlm.nih.gov/genomes/all/GCA_000006765.1_ASM676v1/GCA_000006765.1_ASM676v1_protein.faa
Pseudoalteromonas atlantica T6c	342610	Proteobacteria	Gammaproteobacteria	GCA_000014225.1	ftp://ftp.ncbi.nlm.nih.gov/genomes/all/GCA_000014225.1_ASM1422v1/GCA_000014225.1_ASM1422v1_protein.faa
Burkholderia cepacia GG4	1009846	Proteobacteria	Betaproteobacteria	GCA_000292915.1	ftp://ftp.ncbi.nlm.nih.gov/genomes/all/GCA_000292915.1_ASM29291v1/GCA_000292915.1_ASM29291v1_protein.faa
Pseudomonas fluorescens SBW25	216595	Proteobacteria	Gammaproteobacteria	GCA_000009225.1	ftp://ftp.ncbi.nlm.nih.gov/genomes/all/GCA_000009225.1_ASM922v1/GCA_000009225.1_ASM922v1_protein.faa
Pseudomonas fragi	296	Proteobacteria	Gammaproteobacteria	GCA_001543265.1	ftp://ftp.ncbi.nlm.nih.gov/genomes/all/GCA_001543265.1_ASM154326v1/GCA_001543265.1_ASM154326v1_protein.faa
Pseudomonas mendocina ymp	399739	Proteobacteria	Gammaproteobacteria	GCA_000016565.1	ftp://ftp.ncbi.nlm.nih.gov/genomes/all/GCA_000016565.1_ASM1656v1/GCA_000016565.1_ASM1656v1_protein.faa
Pseudomonas putida KT2440	160488	Proteobacteria	Gammaproteobacteria	GCA_000007565.2	ftp://ftp.ncbi.nlm.nih.gov/genomes/all/GCA_000007565.2_ASM756v2/GCA_000007565.2_ASM756v2_protein.faa
Ralstonia solanacearum GMI1000	267608	Proteobacteria	Betaproteobacteria	GCA_000009125.1	ftp://ftp.ncbi.nlm.nih.gov/genomes/all/GCA_000009125.1_ASM912v1/GCA_000009125.1_ASM912v1_protein.faa
Pseudomonas stutzeri A1501	379731	Proteobacteria	Gammaproteobacteria	GCA_000013785.1	ftp://ftp.ncbi.nlm.nih.gov/genomes/all/GCA_000013785.1_ASM1378v1/GCA_000013785.1_ASM1378v1_protein.faa
Pseudomonas syringae pv. syringae B728a	205918	Proteobacteria	Gammaproteobacteria	GCA_000012245.1	ftp://ftp.ncbi.nlm.nih.gov/genomes/all/GCA_000012245.1_ASM1224v1/GCA_000012245.1_ASM1224v1_protein.faa
Ralstonia pickettii 12J	402626	Proteobacteria	Betaproteobacteria	GCA_000020205.1	ftp://ftp.ncbi.nlm.nih.gov/genomes/all/GCA_000020205.1_ASM2020v1/GCA_000020205.1_ASM2020v1_protein.faa
Pseudomonas pseudoalcaligenes CECT 5344	1182590	Proteobacteria	Gammaproteobacteria	GCA_000297075.2	ftp://ftp.ncbi.nlm.nih.gov/genomes/all/GCA_000297075.2_Ppseudo_final/GCA_000297075.2_Ppseudo_final_protein.faa
Burkholderia glumae BGR1	626418	Proteobacteria	Betaproteobacteria	GCA_000022645.2	ftp://ftp.ncbi.nlm.nih.gov/genomes/all/GCA_000022645.2_ASM2264v1/GCA_000022645.2_ASM2264v1_protein.faa
Xanthomonas campestris pv. campestris str. ATCC 33913	190485	Proteobacteria	Gammaproteobacteria	GCA_000007145.1	ftp://ftp.ncbi.nlm.nih.gov/genomes/all/GCA_000007145.1_ASM714v1/GCA_000007145.1_ASM714v1_protein.faa
Xanthomonas translucens pv. undulosa	487909	Proteobacteria	Gammaproteobacteria	GCA_001021935.1	ftp://ftp.ncbi.nlm.nih.gov/genomes/all/GCA_001021935.1_ASM102193v1/GCA_001021935.1_ASM102193v1_protein.faa
Xanthomonas axonopodis pv. citri str. 306	190486	Proteobacteria	Gammaproteobacteria	GCA_000007165.1	ftp://ftp.ncbi.nlm.nih.gov/genomes/all/GCA_000007165.1_ASM716v1/GCA_000007165.1_ASM716v1_protein.faa
Xanthomonas oryzae pv. oryzae KACC 10331	291331	Proteobacteria	Gammaproteobacteria	GCA_000007385.1	ftp://ftp.ncbi.nlm.nih.gov/genomes/all/GCA_000007385.1_ASM738v1/GCA_000007385.1_ASM738v1_protein.faa
Azotobacter chroococcum NCIMB 8003	1328314	Proteobacteria	Gammaproteobacteria	GCA_000817975.1	ftp://ftp.ncbi.nlm.nih.gov/genomes/all/GCA_000817975.1_ASM81797v1/GCA_000817975.1_ASM81797v1_protein.faa
Azotobacter vinelandii DJ	322710	Proteobacteria	Gammaproteobacteria	GCA_000021045.1	ftp://ftp.ncbi.nlm.nih.gov/genomes/all/GCA_000021045.1_ASM2104v1/GCA_000021045.1_ASM2104v1_protein.faa
Agrobacterium radiobacter K84	311403	Proteobacteria	Alphaproteobacteria	GCA_000016265.1	ftp://ftp.ncbi.nlm.nih.gov/genomes/all/GCA_000016265.1_ASM1626v1/GCA_000016265.1_ASM1626v1_protein.faa
Agrobacterium vitis S4	311402	Proteobacteria	Alphaproteobacteria	GCA_000016285.1	ftp://ftp.ncbi.nlm.nih.gov/genomes/all/GCA_000016285.1_ASM1628v1/GCA_000016285.1_ASM1628v1_protein.faa
Bradyrhizobium japonicum USDA 6	1037409	Proteobacteria	Alphaproteobacteria	GCA_000284375.1	ftp://ftp.ncbi.nlm.nih.gov/genomes/all/GCA_000284375.1_ASM28437v1/GCA_000284375.1_ASM28437v1_protein.faa
Sinorhizobium fredii NGR234	394	Proteobacteria	Alphaproteobacteria	GCA_000018545.1	ftp://ftp.ncbi.nlm.nih.gov/genomes/all/GCA_000018545.1_ASM1854v1/GCA_000018545.1_ASM1854v1_protein.faa
Mesorhizobium loti MAFF303099	266835	Proteobacteria	Alphaproteobacteria	GCA_000009625.1	ftp://ftp.ncbi.nlm.nih.gov/genomes/all/GCA_000009625.1_ASM962v1/GCA_000009625.1_ASM962v1_protein.faa
Sinorhizobium meliloti 1021	266834	Proteobacteria	Alphaproteobacteria	GCA_000006965.1	ftp://ftp.ncbi.nlm.nih.gov/genomes/all/GCA_000006965.1_ASM696v1/GCA_000006965.1_ASM696v1_protein.faa
Rhizobium leguminosarum bv. viciae 3841	216596	Proteobacteria	Alphaproteobacteria	GCA_000009265.1	ftp://ftp.ncbi.nlm.nih.gov/genomes/all/GCA_000009265.1_ASM926v1/GCA_000009265.1_ASM926v1_protein.faa
Rhizobium tropici CIAT 899	698761	Proteobacteria	Alphaproteobacteria	GCA_000330885.1	ftp://ftp.ncbi.nlm.nih.gov/genomes/all/GCA_000330885.1_ASM33088v1/GCA_000330885.1_ASM33088v1_protein.faa
Neorhizobium galegae bv. officinalis bv. officinalis str. HAMBI 1141	1028801	Proteobacteria	Alphaproteobacteria	GCA_000731295.1	ftp://ftp.ncbi.nlm.nih.gov/genomes/all/GCA_000731295.1_RG1141_Ch_pA_pB/GCA_000731295.1_RG1141_Ch_pA_pB_protein.faa
Methylobacillus flagellatus KT	265072	Proteobacteria	Betaproteobacteria	GCA_000013705.1	ftp://ftp.ncbi.nlm.nih.gov/genomes/all/GCA_000013705.1_ASM1370v1/GCA_000013705.1_ASM1370v1_protein.faa
Methylobacterium extorquens PA1	419610	Proteobacteria	Alphaproteobacteria	GCA_000018845.1	ftp://ftp.ncbi.nlm.nih.gov/genomes/all/GCA_000018845.1_ASM1884v1/GCA_000018845.1_ASM1884v1_protein.faa
Methylococcus capsulatus str. Bath	243233	Proteobacteria	Gammaproteobacteria	GCA_000008325.1	ftp://ftp.ncbi.nlm.nih.gov/genomes/all/GCA_000008325.1_ASM832v1/GCA_000008325.1_ASM832v1_protein.faa
Methylomonas methanica MC09	857087	Proteobacteria	Gammaproteobacteria	GCA_000214665.1	ftp://ftp.ncbi.nlm.nih.gov/genomes/all/GCA_000214665.1_ASM21466v1/GCA_000214665.1_ASM21466v1_protein.faa
Acetobacter pasteurianus IFO 3283-01	634452	Proteobacteria	Alphaproteobacteria	GCA_000010825.1	ftp://ftp.ncbi.nlm.nih.gov/genomes/all/GCA_000010825.1_ASM1082v1/GCA_000010825.1_ASM1082v1_protein.faa
Gluconobacter oxydans 621H	290633	Proteobacteria	Alphaproteobacteria	GCA_000011685.1	ftp://ftp.ncbi.nlm.nih.gov/genomes/all/GCA_000011685.1_ASM1168v1/GCA_000011685.1_ASM1168v1_protein.faa
Legionella pneumophila subsp. pneumophila str. Philadelphia 1	272624	Proteobacteria	Gammaproteobacteria	GCA_000008485.1	ftp://ftp.ncbi.nlm.nih.gov/genomes/all/GCA_000008485.1_ASM848v1/GCA_000008485.1_ASM848v1_protein.faa
Legionella hackeliae	449	Proteobacteria	Gammaproteobacteria	GCA_000953655.1	ftp://ftp.ncbi.nlm.nih.gov/genomes/all/GCA_000953655.1_LHA/GCA_000953655.1_LHA_protein.faa
Legionella longbeachae NSW150	661367	Proteobacteria	Gammaproteobacteria	GCA_000091785.1	ftp://ftp.ncbi.nlm.nih.gov/genomes/all/GCA_000091785.1_ASM9178v1/GCA_000091785.1_ASM9178v1_protein.faa
Tatlockia micdadei	451	Proteobacteria	Gammaproteobacteria	GCA_000953635.1	ftp://ftp.ncbi.nlm.nih.gov/genomes/all/GCA_000953635.1_LMI/GCA_000953635.1_LMI_protein.faa
Acinetobacter baumannii ATCC 17978	400667	Proteobacteria	Gammaproteobacteria	GCA_000015425.1	ftp://ftp.ncbi.nlm.nih.gov/genomes/all/GCA_000015425.1_ASM1542v1/GCA_000015425.1_ASM1542v1_protein.faa
Moraxella catarrhalis BBH18	1236608	Proteobacteria	Gammaproteobacteria	GCA_000092265.1	ftp://ftp.ncbi.nlm.nih.gov/genomes/all/GCA_000092265.1_ASM9226v1/GCA_000092265.1_ASM9226v1_protein.faa
Neisseria gonorrhoeae FA 1090	242231	Proteobacteria	Betaproteobacteria	GCA_000006845.1	ftp://ftp.ncbi.nlm.nih.gov/genomes/all/GCA_000006845.1_ASM684v1/GCA_000006845.1_ASM684v1_protein.faa
Neisseria lactamica 020-06	489653	Proteobacteria	Betaproteobacteria	GCA_000196295.1	ftp://ftp.ncbi.nlm.nih.gov/genomes/all/GCA_000196295.1_ASM19629v1/GCA_000196295.1_ASM19629v1_protein.faa
Neisseria meningitidis MC58	122586	Proteobacteria	Betaproteobacteria	GCA_000008805.1	ftp://ftp.ncbi.nlm.nih.gov/genomes/all/GCA_000008805.1_ASM880v1/GCA_000008805.1_ASM880v1_protein.faa
Neisseria elongata subsp. glycolytica ATCC 29315	546263	Proteobacteria	Betaproteobacteria	GCA_000818035.1	ftp://ftp.ncbi.nlm.nih.gov/genomes/all/GCA_000818035.1_ASM81803v1/GCA_000818035.1_ASM81803v1_protein.faa
Thermomicrobium roseum DSM 5159	309801	Chloroflexi	Thermomicrobia	GCA_000021685.1	ftp://ftp.ncbi.nlm.nih.gov/genomes/all/GCA_000021685.1_ASM2168v1/GCA_000021685.1_ASM2168v1_protein.faa
Kingella kingae	504	Proteobacteria	Betaproteobacteria	GCA_001458475.1	ftp://ftp.ncbi.nlm.nih.gov/genomes/all/GCA_001458475.1_KKKWG1/GCA_001458475.1_KKKWG1_protein.faa
Alcaligenes faecalis	511	Proteobacteria	Betaproteobacteria	GCA_000967305.2	ftp://ftp.ncbi.nlm.nih.gov/genomes/all/GCA_000967305.2_ASM96730v2/GCA_000967305.2_ASM96730v2_protein.faa
Bordetella bronchiseptica MO149	1208658	Proteobacteria	Betaproteobacteria	GCA_000317955.1	ftp://ftp.ncbi.nlm.nih.gov/genomes/all/GCA_000317955.1_ASM31795v1/GCA_000317955.1_ASM31795v1_protein.faa
Bordetella parapertussis Bpp5	1208660	Proteobacteria	Betaproteobacteria	GCA_000317935.1	ftp://ftp.ncbi.nlm.nih.gov/genomes/all/GCA_000317935.1_ASM31793v1/GCA_000317935.1_ASM31793v1_protein.faa
Bordetella pertussis B1917	743277	Proteobacteria	Betaproteobacteria	GCA_000193595.3	ftp://ftp.ncbi.nlm.nih.gov/genomes/all/GCA_000193595.3_ASM19359v3/GCA_000193595.3_ASM19359v3_protein.faa
Bordetella avium 197N	360910	Proteobacteria	Betaproteobacteria	GCA_000070465.1	ftp://ftp.ncbi.nlm.nih.gov/genomes/all/GCA_000070465.1_ASM7046v1/GCA_000070465.1_ASM7046v1_protein.faa
Acidiphilium cryptum JF-5	349163	Proteobacteria	Alphaproteobacteria	GCA_000016725.1	ftp://ftp.ncbi.nlm.nih.gov/genomes/all/GCA_000016725.1_ASM1672v1/GCA_000016725.1_ASM1672v1_protein.faa
Ochrobactrum anthropi ATCC 49188	439375	Proteobacteria	Alphaproteobacteria	GCA_000017405.1	ftp://ftp.ncbi.nlm.nih.gov/genomes/all/GCA_000017405.1_ASM1740v1/GCA_000017405.1_ASM1740v1_protein.faa
Beijerinckia indica subsp. indica ATCC 9039	395963	Proteobacteria	Alphaproteobacteria	GCA_000019845.1	ftp://ftp.ncbi.nlm.nih.gov/genomes/all/GCA_000019845.1_ASM1984v1/GCA_000019845.1_ASM1984v1_protein.faa
Chromobacterium violaceum ATCC 12472	243365	Proteobacteria	Betaproteobacteria	GCA_000007705.1	ftp://ftp.ncbi.nlm.nih.gov/genomes/all/GCA_000007705.1_ASM770v1/GCA_000007705.1_ASM770v1_protein.faa
Zymomonas mobilis subsp. mobilis ZM4 = ATCC 31821	264203	Proteobacteria	Alphaproteobacteria	GCA_000007105.1	ftp://ftp.ncbi.nlm.nih.gov/genomes/all/GCA_000007105.1_ASM710v1/GCA_000007105.1_ASM710v1_protein.faa
Citrobacter koseri ATCC BAA-895	290338	Proteobacteria	Gammaproteobacteria	GCA_000018045.1	ftp://ftp.ncbi.nlm.nih.gov/genomes/all/GCA_000018045.1_ASM1804v1/GCA_000018045.1_ASM1804v1_protein.faa
Citrobacter freundii CFNIH1	1333848	Proteobacteria	Gammaproteobacteria	GCA_000648515.1	ftp://ftp.ncbi.nlm.nih.gov/genomes/all/GCA_000648515.1_ASM64851v1/GCA_000648515.1_ASM64851v1_protein.faa
Enterobacter aerogenes KCTC 2190	1028307	Proteobacteria	Gammaproteobacteria	GCA_000215745.1	ftp://ftp.ncbi.nlm.nih.gov/genomes/all/GCA_000215745.1_ASM21574v1/GCA_000215745.1_ASM21574v1_protein.faa
Pantoea agglomerans	549	Proteobacteria	Gammaproteobacteria	GCA_001558735.1	ftp://ftp.ncbi.nlm.nih.gov/genomes/all/GCA_001558735.1_ASM155873v1/GCA_001558735.1_ASM155873v1_protein.faa
Enterobacter cloacae subsp. cloacae ATCC 13047	716541	Proteobacteria	Gammaproteobacteria	GCA_000025565.1	ftp://ftp.ncbi.nlm.nih.gov/genomes/all/GCA_000025565.1_ASM2556v1/GCA_000025565.1_ASM2556v1_protein.faa
Erwinia amylovora ATCC 49946	716540	Proteobacteria	Gammaproteobacteria	GCA_000027205.1	ftp://ftp.ncbi.nlm.nih.gov/genomes/all/GCA_000027205.1_ASM2720v1/GCA_000027205.1_ASM2720v1_protein.faa
Pantoea ananatis LMG 20103	706191	Proteobacteria	Gammaproteobacteria	GCA_000025405.2	ftp://ftp.ncbi.nlm.nih.gov/genomes/all/GCA_000025405.2_ASM2540v1/GCA_000025405.2_ASM2540v1_protein.faa
Pectobacterium carotovorum subsp. carotovorum PC1	561230	Proteobacteria	Gammaproteobacteria	GCA_000023605.1	ftp://ftp.ncbi.nlm.nih.gov/genomes/all/GCA_000023605.1_ASM2360v1/GCA_000023605.1_ASM2360v1_protein.faa
Dickeya chrysanthemi Ech1591	561229	Proteobacteria	Gammaproteobacteria	GCA_000023565.1	ftp://ftp.ncbi.nlm.nih.gov/genomes/all/GCA_000023565.1_ASM2356v1/GCA_000023565.1_ASM2356v1_protein.faa
Escherichia coli str. K-12 substr. MG1655	511145	Proteobacteria	Gammaproteobacteria	GCA_000005845.2	ftp://ftp.ncbi.nlm.nih.gov/genomes/all/GCA_000005845.2_ASM584v2/GCA_000005845.2_ASM584v2_protein.faa
Shimwellia blattae DSM 4481 = NBRC 105725	630626	Proteobacteria	Gammaproteobacteria	GCA_000262305.1	ftp://ftp.ncbi.nlm.nih.gov/genomes/all/GCA_000262305.1_ASM26230v1/GCA_000262305.1_ASM26230v1_protein.faa
Escherichia fergusonii ATCC 35469	585054	Proteobacteria	Gammaproteobacteria	GCA_000026225.1	ftp://ftp.ncbi.nlm.nih.gov/genomes/all/GCA_000026225.1_ASM2622v1/GCA_000026225.1_ASM2622v1_protein.faa
Hafnia alvei FB1	1453496	Proteobacteria	Gammaproteobacteria	GCA_000597785.2	ftp://ftp.ncbi.nlm.nih.gov/genomes/all/GCA_000597785.2_ASM59778v2/GCA_000597785.2_ASM59778v2_protein.faa
Klebsiella oxytoca KCTC 1686	1006551	Proteobacteria	Gammaproteobacteria	GCA_000240325.1	ftp://ftp.ncbi.nlm.nih.gov/genomes/all/GCA_000240325.1_ASM24032v1/GCA_000240325.1_ASM24032v1_protein.faa
Klebsiella pneumoniae subsp. pneumoniae NTUH-K2044	484021	Proteobacteria	Gammaproteobacteria	GCA_000009885.1	ftp://ftp.ncbi.nlm.nih.gov/genomes/all/GCA_000009885.1_ASM988v1/GCA_000009885.1_ASM988v1_protein.faa
Morganella morganii subsp. morganii KT	1124991	Proteobacteria	Gammaproteobacteria	GCA_000286435.2	ftp://ftp.ncbi.nlm.nih.gov/genomes/all/GCA_000286435.2_ASM28643v2/GCA_000286435.2_ASM28643v2_protein.faa
Proteus mirabilis HI4320	529507	Proteobacteria	Gammaproteobacteria	GCA_000069965.1	ftp://ftp.ncbi.nlm.nih.gov/genomes/all/GCA_000069965.1_ASM6996v1/GCA_000069965.1_ASM6996v1_protein.faa
Proteus vulgaris	585	Proteobacteria	Gammaproteobacteria	GCA_001281565.1	ftp://ftp.ncbi.nlm.nih.gov/genomes/all/GCA_001281565.1_ASM128156v1/GCA_001281565.1_ASM128156v1_protein.faa
Providencia stuartii MRSN 2154	1157951	Proteobacteria	Gammaproteobacteria	GCA_000259175.1	ftp://ftp.ncbi.nlm.nih.gov/genomes/all/GCA_000259175.1_ASM25917v1/GCA_000259175.1_ASM25917v1_protein.faa
Serratia liquefaciens ATCC 27592	1346614	Proteobacteria	Gammaproteobacteria	GCA_000422085.1	ftp://ftp.ncbi.nlm.nih.gov/genomes/all/GCA_000422085.1_ASM42208v1/GCA_000422085.1_ASM42208v1_protein.faa
Serratia marcescens FGI94	1249634	Proteobacteria	Gammaproteobacteria	GCA_000330865.1	ftp://ftp.ncbi.nlm.nih.gov/genomes/all/GCA_000330865.1_ASM33086v1/GCA_000330865.1_ASM33086v1_protein.faa
Shigella boydii Sb227	300268	Proteobacteria	Gammaproteobacteria	GCA_000012025.1	ftp://ftp.ncbi.nlm.nih.gov/genomes/all/GCA_000012025.1_ASM1202v1/GCA_000012025.1_ASM1202v1_protein.faa
Shigella dysenteriae Sd197	300267	Proteobacteria	Gammaproteobacteria	GCA_000012005.1	ftp://ftp.ncbi.nlm.nih.gov/genomes/all/GCA_000012005.1_ASM1200v1/GCA_000012005.1_ASM1200v1_protein.faa
Shigella flexneri 2a str. 301	198214	Proteobacteria	Gammaproteobacteria	GCA_000006925.2	ftp://ftp.ncbi.nlm.nih.gov/genomes/all/GCA_000006925.2_ASM692v2/GCA_000006925.2_ASM692v2_protein.faa
Shigella sonnei Ss046	300269	Proteobacteria	Gammaproteobacteria	GCA_000092525.1	ftp://ftp.ncbi.nlm.nih.gov/genomes/all/GCA_000092525.1_ASM9252v1/GCA_000092525.1_ASM9252v1_protein.faa
Xenorhabdus nematophila AN6/1	1437823	Proteobacteria	Gammaproteobacteria	GCA_000953355.1	ftp://ftp.ncbi.nlm.nih.gov/genomes/all/GCA_000953355.1_XNC2/GCA_000953355.1_XNC2_protein.faa
Yersinia enterocolitica subsp. enterocolitica 8081	393305	Proteobacteria	Gammaproteobacteria	GCA_000009345.1	ftp://ftp.ncbi.nlm.nih.gov/genomes/all/GCA_000009345.1_ASM934v1/GCA_000009345.1_ASM934v1_protein.faa
Yersinia intermedia	631	Proteobacteria	Gammaproteobacteria	GCA_000834515.1	ftp://ftp.ncbi.nlm.nih.gov/genomes/all/GCA_000834515.1_ASM83451v1/GCA_000834515.1_ASM83451v1_protein.faa
Yersinia pestis KIM10+	187410	Proteobacteria	Gammaproteobacteria	GCA_000006645.1	ftp://ftp.ncbi.nlm.nih.gov/genomes/all/GCA_000006645.1_ASM664v1/GCA_000006645.1_ASM664v1_protein.faa
Yersinia pseudotuberculosis IP 31758	349747	Proteobacteria	Gammaproteobacteria	GCA_000016945.1	ftp://ftp.ncbi.nlm.nih.gov/genomes/all/GCA_000016945.1_ASM1694v1/GCA_000016945.1_ASM1694v1_protein.faa
Edwardsiella tarda EIB202	498217	Proteobacteria	Gammaproteobacteria	GCA_000020865.1	ftp://ftp.ncbi.nlm.nih.gov/genomes/all/GCA_000020865.1_ASM2086v1/GCA_000020865.1_ASM2086v1_protein.faa
Aeromonas hydrophila subsp. hydrophila ATCC 7966	380703	Proteobacteria	Gammaproteobacteria	GCA_000014805.1	ftp://ftp.ncbi.nlm.nih.gov/genomes/all/GCA_000014805.1_ASM1480v1/GCA_000014805.1_ASM1480v1_protein.faa
Aeromonas salmonicida subsp. salmonicida A449	382245	Proteobacteria	Gammaproteobacteria	GCA_000196395.1	ftp://ftp.ncbi.nlm.nih.gov/genomes/all/GCA_000196395.1_ASM19639v1/GCA_000196395.1_ASM19639v1_protein.faa
Aeromonas media WS	1208104	Proteobacteria	Gammaproteobacteria	GCA_000287215.3	ftp://ftp.ncbi.nlm.nih.gov/genomes/all/GCA_000287215.3_ASM28721v3/GCA_000287215.3_ASM28721v3_protein.faa
Aeromonas schubertii	652	Proteobacteria	Gammaproteobacteria	GCA_001447335.1	ftp://ftp.ncbi.nlm.nih.gov/genomes/all/GCA_001447335.1_ASM144733v1/GCA_001447335.1_ASM144733v1_protein.faa
Aeromonas veronii B565	998088	Proteobacteria	Gammaproteobacteria	GCA_000204115.1	ftp://ftp.ncbi.nlm.nih.gov/genomes/all/GCA_000204115.1_ASM20411v1/GCA_000204115.1_ASM20411v1_protein.faa
Vibrio alginolyticus NBRC 15630 = ATCC 17749	1219076	Proteobacteria	Gammaproteobacteria	GCA_000354175.2	ftp://ftp.ncbi.nlm.nih.gov/genomes/all/GCA_000354175.2_ASM35417v2/GCA_000354175.2_ASM35417v2_protein.faa
Vibrio cholerae O1 biovar El Tor str. N16961	243277	Proteobacteria	Gammaproteobacteria	GCA_000006745.1	ftp://ftp.ncbi.nlm.nih.gov/genomes/all/GCA_000006745.1_ASM674v1/GCA_000006745.1_ASM674v1_protein.faa
Vibrio fischeri ES114	312309	Proteobacteria	Gammaproteobacteria	GCA_000011805.1	ftp://ftp.ncbi.nlm.nih.gov/genomes/all/GCA_000011805.1_ASM1180v1/GCA_000011805.1_ASM1180v1_protein.faa
Vibrio harveyi	669	Proteobacteria	Gammaproteobacteria	GCA_001558435.1	ftp://ftp.ncbi.nlm.nih.gov/genomes/all/GCA_001558435.1_ASM155843v1/GCA_001558435.1_ASM155843v1_protein.faa
Vibrio parahaemolyticus RIMD 2210633	223926	Proteobacteria	Gammaproteobacteria	GCA_000196095.1	ftp://ftp.ncbi.nlm.nih.gov/genomes/all/GCA_000196095.1_ASM19609v1/GCA_000196095.1_ASM19609v1_protein.faa
Vibrio vulnificus YJ016	196600	Proteobacteria	Gammaproteobacteria	GCA_000009745.1	ftp://ftp.ncbi.nlm.nih.gov/genomes/all/GCA_000009745.1_ASM974v1/GCA_000009745.1_ASM974v1_protein.faa
Grimontia hollisae	673	Proteobacteria	Gammaproteobacteria	GCA_001558255.1	ftp://ftp.ncbi.nlm.nih.gov/genomes/all/GCA_001558255.1_ASM155825v1/GCA_001558255.1_ASM155825v1_protein.faa
Vibrio mimicus	674	Proteobacteria	Gammaproteobacteria	GCA_001558475.1	ftp://ftp.ncbi.nlm.nih.gov/genomes/all/GCA_001558475.1_ASM155847v1/GCA_001558475.1_ASM155847v1_protein.faa
Vibrio fluvialis	676	Proteobacteria	Gammaproteobacteria	GCA_001558415.1	ftp://ftp.ncbi.nlm.nih.gov/genomes/all/GCA_001558415.1_ASM155841v1/GCA_001558415.1_ASM155841v1_protein.faa
Vibrio campbellii ATCC BAA-1116	338187	Proteobacteria	Gammaproteobacteria	GCA_000017705.1	ftp://ftp.ncbi.nlm.nih.gov/genomes/all/GCA_000017705.1_ASM1770v1/GCA_000017705.1_ASM1770v1_protein.faa
Aggregatibacter actinomycetemcomitans D11S-1	668336	Proteobacteria	Gammaproteobacteria	GCA_000146265.2	ftp://ftp.ncbi.nlm.nih.gov/genomes/all/GCA_000146265.2_ASM14626v2/GCA_000146265.2_ASM14626v2_protein.faa
Actinobacillus pleuropneumoniae serovar 5b str. L20	416269	Proteobacteria	Gammaproteobacteria	GCA_000015885.1	ftp://ftp.ncbi.nlm.nih.gov/genomes/all/GCA_000015885.1_ASM1588v1/GCA_000015885.1_ASM1588v1_protein.faa
Actinobacillus suis ATCC 33415	743972	Proteobacteria	Gammaproteobacteria	GCA_000739435.1	ftp://ftp.ncbi.nlm.nih.gov/genomes/all/GCA_000739435.1_ASM73943v1/GCA_000739435.1_ASM73943v1_protein.faa
Actinobacillus equuli subsp. equuli	202947	Proteobacteria	Gammaproteobacteria	GCA_000801145.1	ftp://ftp.ncbi.nlm.nih.gov/genomes/all/GCA_000801145.1_ASM80114v1/GCA_000801145.1_ASM80114v1_protein.faa
Haemophilus influenzae 86-028NP	281310	Proteobacteria	Gammaproteobacteria	GCA_000012185.1	ftp://ftp.ncbi.nlm.nih.gov/genomes/all/GCA_000012185.1_ASM1218v1/GCA_000012185.1_ASM1218v1_protein.faa
Haemophilus parainfluenzae T3T1	862965	Proteobacteria	Gammaproteobacteria	GCA_000210895.1	ftp://ftp.ncbi.nlm.nih.gov/genomes/all/GCA_000210895.1_ASM21089v1/GCA_000210895.1_ASM21089v1_protein.faa
Haemophilus ducreyi 35000HP	233412	Proteobacteria	Gammaproteobacteria	GCA_000007945.1	ftp://ftp.ncbi.nlm.nih.gov/genomes/all/GCA_000007945.1_ASM794v1/GCA_000007945.1_ASM794v1_protein.faa
Haemophilus somnus 129PT	205914	Proteobacteria	Gammaproteobacteria	GCA_000011785.1	ftp://ftp.ncbi.nlm.nih.gov/genomes/all/GCA_000011785.1_ASM1178v1/GCA_000011785.1_ASM1178v1_protein.faa
Aggregatibacter aphrophilus NJ8700	634176	Proteobacteria	Gammaproteobacteria	GCA_000022985.1	ftp://ftp.ncbi.nlm.nih.gov/genomes/all/GCA_000022985.1_ASM2298v1/GCA_000022985.1_ASM2298v1_protein.faa
Haemophilus parasuis SH0165	557723	Proteobacteria	Gammaproteobacteria	GCA_000021885.1	ftp://ftp.ncbi.nlm.nih.gov/genomes/all/GCA_000021885.1_ASM2188v1/GCA_000021885.1_ASM2188v1_protein.faa
Pasteurella multocida subsp. multocida str. Pm70	272843	Proteobacteria	Gammaproteobacteria	GCA_000006825.1	ftp://ftp.ncbi.nlm.nih.gov/genomes/all/GCA_000006825.1_ASM682v1/GCA_000006825.1_ASM682v1_protein.faa
Gallibacterium anatis UMN179	1005058	Proteobacteria	Gammaproteobacteria	GCA_000209675.1	ftp://ftp.ncbi.nlm.nih.gov/genomes/all/GCA_000209675.1_ASM20967v1/GCA_000209675.1_ASM20967v1_protein.faa
Anaplasma centrale str. Israel	574556	Proteobacteria	Alphaproteobacteria	GCA_000024505.1	ftp://ftp.ncbi.nlm.nih.gov/genomes/all/GCA_000024505.1_ASM2450v1/GCA_000024505.1_ASM2450v1_protein.faa
Anaplasma marginale str. St. Maries	234826	Proteobacteria	Alphaproteobacteria	GCA_000011945.1	ftp://ftp.ncbi.nlm.nih.gov/genomes/all/GCA_000011945.1_ASM1194v1/GCA_000011945.1_ASM1194v1_protein.faa
Bartonella bacilliformis KC583	360095	Proteobacteria	Alphaproteobacteria	GCA_000015445.1	ftp://ftp.ncbi.nlm.nih.gov/genomes/all/GCA_000015445.1_ASM1544v1/GCA_000015445.1_ASM1544v1_protein.faa
Coxiella burnetii RSA 493	227377	Proteobacteria	Gammaproteobacteria	GCA_000007765.1	ftp://ftp.ncbi.nlm.nih.gov/genomes/all/GCA_000007765.1_ASM776v1/GCA_000007765.1_ASM776v1_protein.faa
Ehrlichia ruminantium str. Welgevonden	254945	Proteobacteria	Alphaproteobacteria	GCA_000026005.1	ftp://ftp.ncbi.nlm.nih.gov/genomes/all/GCA_000026005.1_ASM2600v1/GCA_000026005.1_ASM2600v1_protein.faa
Rickettsia conorii str. Malish 7	272944	Proteobacteria	Alphaproteobacteria	GCA_000007025.1	ftp://ftp.ncbi.nlm.nih.gov/genomes/all/GCA_000007025.1_ASM702v1/GCA_000007025.1_ASM702v1_protein.faa
Rickettsia prowazekii str. Rp22	449216	Proteobacteria	Alphaproteobacteria	GCA_000022785.1	ftp://ftp.ncbi.nlm.nih.gov/genomes/all/GCA_000022785.1_ASM2278v1/GCA_000022785.1_ASM2278v1_protein.faa
Rickettsia rickettsii str. Iowa	452659	Proteobacteria	Alphaproteobacteria	GCA_000017445.3	ftp://ftp.ncbi.nlm.nih.gov/genomes/all/GCA_000017445.3_ASM1744v3/GCA_000017445.3_ASM1744v3_protein.faa
Orientia tsutsugamushi str. Ikeda	334380	Proteobacteria	Alphaproteobacteria	GCA_000010205.1	ftp://ftp.ncbi.nlm.nih.gov/genomes/all/GCA_000010205.1_ASM1020v1/GCA_000010205.1_ASM1020v1_protein.faa
Rickettsia typhi str. Wilmington	257363	Proteobacteria	Alphaproteobacteria	GCA_000008045.1	ftp://ftp.ncbi.nlm.nih.gov/genomes/all/GCA_000008045.1_ASM804v1/GCA_000008045.1_ASM804v1_protein.faa
Rickettsia akari str. Hartford	293614	Proteobacteria	Alphaproteobacteria	GCA_000018205.1	ftp://ftp.ncbi.nlm.nih.gov/genomes/all/GCA_000018205.1_ASM1820v1/GCA_000018205.1_ASM1820v1_protein.faa
Rickettsia australis str. Cutlack	1105110	Proteobacteria	Alphaproteobacteria	GCA_000284155.1	ftp://ftp.ncbi.nlm.nih.gov/genomes/all/GCA_000284155.1_ASM28415v1/GCA_000284155.1_ASM28415v1_protein.faa
Rickettsia canadensis str. McKiel	293613	Proteobacteria	Alphaproteobacteria	GCA_000014345.1	ftp://ftp.ncbi.nlm.nih.gov/genomes/all/GCA_000014345.1_ASM1434v1/GCA_000014345.1_ASM1434v1_protein.faa
Bartonella quintana str. Toulouse	283165	Proteobacteria	Alphaproteobacteria	GCA_000046685.1	ftp://ftp.ncbi.nlm.nih.gov/genomes/all/GCA_000046685.1_ASM4668v1/GCA_000046685.1_ASM4668v1_protein.faa
Chlamydia trachomatis D/UW-3/CX	272561	Chlamydiae	Chlamydiia	GCA_000008725.1	ftp://ftp.ncbi.nlm.nih.gov/genomes/all/GCA_000008725.1_ASM872v1/GCA_000008725.1_ASM872v1_protein.faa
Bacteroides fragilis YCH46	295405	Bacteroidetes	Bacteroidia	GCA_000009925.1	ftp://ftp.ncbi.nlm.nih.gov/genomes/all/GCA_000009925.1_ASM992v1/GCA_000009925.1_ASM992v1_protein.faa
Bacteroides thetaiotaomicron VPI-5482	226186	Bacteroidetes	Bacteroidia	GCA_000011065.1	ftp://ftp.ncbi.nlm.nih.gov/genomes/all/GCA_000011065.1_ASM1106v1/GCA_000011065.1_ASM1106v1_protein.faa
Bacteroides vulgatus ATCC 8482	435590	Bacteroidetes	Bacteroidia	GCA_000012825.1	ftp://ftp.ncbi.nlm.nih.gov/genomes/all/GCA_000012825.1_ASM1282v1/GCA_000012825.1_ASM1282v1_protein.faa
Parabacteroides distasonis ATCC 8503	435591	Bacteroidetes	Bacteroidia	GCA_000012845.1	ftp://ftp.ncbi.nlm.nih.gov/genomes/all/GCA_000012845.1_ASM1284v1/GCA_000012845.1_ASM1284v1_protein.faa
Campylobacter gracilis	824	Proteobacteria	Epsilonproteobacteria	GCA_001190745.1	ftp://ftp.ncbi.nlm.nih.gov/genomes/all/GCA_001190745.1_ASM119074v1/GCA_001190745.1_ASM119074v1_protein.faa
Sebaldella termitidis ATCC 33386	526218	Fusobacteria	Fusobacteriia	GCA_000024405.1	ftp://ftp.ncbi.nlm.nih.gov/genomes/all/GCA_000024405.1_ASM2440v1/GCA_000024405.1_ASM2440v1_protein.faa
Campylobacter ureolyticus RIGS 9880	1032069	Proteobacteria	Epsilonproteobacteria	GCA_001190755.1	ftp://ftp.ncbi.nlm.nih.gov/genomes/all/GCA_001190755.1_ASM119075v1/GCA_001190755.1_ASM119075v1_protein.faa
Fibrobacter succinogenes subsp. succinogenes S85	59374	Fibrobacteres	Fibrobacteria	GCA_000024665.1	ftp://ftp.ncbi.nlm.nih.gov/genomes/all/GCA_000024665.1_ASM2466v1/GCA_000024665.1_ASM2466v1_protein.faa
Porphyromonas gingivalis W83	242619	Bacteroidetes	Bacteroidia	GCA_000007585.1	ftp://ftp.ncbi.nlm.nih.gov/genomes/all/GCA_000007585.1_ASM758v1/GCA_000007585.1_ASM758v1_protein.faa
Prevotella ruminicola 23	264731	Bacteroidetes	Bacteroidia	GCA_000025925.1	ftp://ftp.ncbi.nlm.nih.gov/genomes/all/GCA_000025925.1_ASM2592v1/GCA_000025925.1_ASM2592v1_protein.faa
Fusobacterium nucleatum subsp. nucleatum ATCC 25586	190304	Fusobacteria	Fusobacteriia	GCA_000007325.1	ftp://ftp.ncbi.nlm.nih.gov/genomes/all/GCA_000007325.1_ASM732v1/GCA_000007325.1_ASM732v1_protein.faa
Syntrophomonas wolfei subsp. wolfei str. Goettingen G311	335541	Firmicutes	Clostridia	GCA_000014725.1	ftp://ftp.ncbi.nlm.nih.gov/genomes/all/GCA_000014725.1_ASM1472v1/GCA_000014725.1_ASM1472v1_protein.faa
Dichelobacter nodosus VCS1703A	246195	Proteobacteria	Gammaproteobacteria	GCA_000015345.1	ftp://ftp.ncbi.nlm.nih.gov/genomes/all/GCA_000015345.1_ASM1534v1/GCA_000015345.1_ASM1534v1_protein.faa
Desulfovibrio africanus str. Walvis Bay	690850	Proteobacteria	Deltaproteobacteria	GCA_000212675.2	ftp://ftp.ncbi.nlm.nih.gov/genomes/all/GCA_000212675.2_ASM21267v2/GCA_000212675.2_ASM21267v2_protein.faa
Desulfovibrio desulfuricans subsp. desulfuricans str. ATCC 27774	525146	Proteobacteria	Deltaproteobacteria	GCA_000022125.1	ftp://ftp.ncbi.nlm.nih.gov/genomes/all/GCA_000022125.1_ASM2212v1/GCA_000022125.1_ASM2212v1_protein.faa
Desulfovibrio salexigens DSM 2638	526222	Proteobacteria	Deltaproteobacteria	GCA_000023445.1	ftp://ftp.ncbi.nlm.nih.gov/genomes/all/GCA_000023445.1_ASM2344v1/GCA_000023445.1_ASM2344v1_protein.faa
Desulfovibrio vulgaris DP4	391774	Proteobacteria	Deltaproteobacteria	GCA_000015485.1	ftp://ftp.ncbi.nlm.nih.gov/genomes/all/GCA_000015485.1_ASM1548v1/GCA_000015485.1_ASM1548v1_protein.faa
Desulfobulbus propionicus DSM 2032	577650	Proteobacteria	Deltaproteobacteria	GCA_000186885.1	ftp://ftp.ncbi.nlm.nih.gov/genomes/all/GCA_000186885.1_ASM18688v1/GCA_000186885.1_ASM18688v1_protein.faa
Desulfomicrobium baculatum DSM 4028	525897	Proteobacteria	Deltaproteobacteria	GCA_000023225.1	ftp://ftp.ncbi.nlm.nih.gov/genomes/all/GCA_000023225.1_ASM2322v1/GCA_000023225.1_ASM2322v1_protein.faa
Acidaminococcus fermentans DSM 20731	591001	Firmicutes	Negativicutes	GCA_000025305.1	ftp://ftp.ncbi.nlm.nih.gov/genomes/all/GCA_000025305.1_ASM2530v1/GCA_000025305.1_ASM2530v1_protein.faa
Megasphaera elsdenii 14-14	1458465	Firmicutes	Negativicutes	GCA_001304715.1	ftp://ftp.ncbi.nlm.nih.gov/genomes/all/GCA_001304715.1_ASM130471v1/GCA_001304715.1_ASM130471v1_protein.faa
Nitrobacter hamburgensis X14	323097	Proteobacteria	Alphaproteobacteria	GCA_000013885.1	ftp://ftp.ncbi.nlm.nih.gov/genomes/all/GCA_000013885.1_ASM1388v1/GCA_000013885.1_ASM1388v1_protein.faa
Nitrobacter winogradskyi Nb-255	323098	Proteobacteria	Alphaproteobacteria	GCA_000012725.1	ftp://ftp.ncbi.nlm.nih.gov/genomes/all/GCA_000012725.1_ASM1272v1/GCA_000012725.1_ASM1272v1_protein.faa
Nitrosomonas europaea ATCC 19718	228410	Proteobacteria	Betaproteobacteria	GCA_000009145.1	ftp://ftp.ncbi.nlm.nih.gov/genomes/all/GCA_000009145.1_ASM914v1/GCA_000009145.1_ASM914v1_protein.faa
Nitrosomonas eutropha C91	335283	Proteobacteria	Betaproteobacteria	GCA_000014765.1	ftp://ftp.ncbi.nlm.nih.gov/genomes/all/GCA_000014765.1_ASM1476v1/GCA_000014765.1_ASM1476v1_protein.faa
Acidithiobacillus ferrooxidans ATCC 53993	380394	Proteobacteria	Acidithiobacillia	GCA_000020825.1	ftp://ftp.ncbi.nlm.nih.gov/genomes/all/GCA_000020825.1_ASM2082v1/GCA_000020825.1_ASM2082v1_protein.faa
Starkeya novella DSM 506	639283	Proteobacteria	Alphaproteobacteria	GCA_000092925.1	ftp://ftp.ncbi.nlm.nih.gov/genomes/all/GCA_000092925.1_ASM9292v1/GCA_000092925.1_ASM9292v1_protein.faa
Thiomonas intermedia K12	75379	Proteobacteria	Betaproteobacteria	GCA_000092605.1	ftp://ftp.ncbi.nlm.nih.gov/genomes/all/GCA_000092605.1_ASM9260v1/GCA_000092605.1_ASM9260v1_protein.faa
Halothiobacillus neapolitanus c2	555778	Proteobacteria	Gammaproteobacteria	GCA_000024765.1	ftp://ftp.ncbi.nlm.nih.gov/genomes/all/GCA_000024765.1_ASM2476v1/GCA_000024765.1_ASM2476v1_protein.faa
Hydrogenobacter thermophilus TK-6	608538	Aquificae	Aquificae	GCA_000010785.1	ftp://ftp.ncbi.nlm.nih.gov/genomes/all/GCA_000010785.1_ASM1078v1/GCA_000010785.1_ASM1078v1_protein.faa
Ehrlichia canis str. Jake	269484	Proteobacteria	Alphaproteobacteria	GCA_000012565.1	ftp://ftp.ncbi.nlm.nih.gov/genomes/all/GCA_000012565.1_ASM1256v1/GCA_000012565.1_ASM1256v1_protein.faa
Ehrlichia chaffeensis str. Arkansas	205920	Proteobacteria	Alphaproteobacteria	GCA_000013145.1	ftp://ftp.ncbi.nlm.nih.gov/genomes/all/GCA_000013145.1_ASM1314v1/GCA_000013145.1_ASM1314v1_protein.faa
Anaplasma phagocytophilum str. HZ	212042	Proteobacteria	Alphaproteobacteria	GCA_000013125.1	ftp://ftp.ncbi.nlm.nih.gov/genomes/all/GCA_000013125.1_ASM1312v1/GCA_000013125.1_ASM1312v1_protein.faa
Neorickettsia risticii str. Illinois	434131	Proteobacteria	Alphaproteobacteria	GCA_000022525.1	ftp://ftp.ncbi.nlm.nih.gov/genomes/all/GCA_000022525.1_ASM2252v1/GCA_000022525.1_ASM2252v1_protein.faa
Neorickettsia sennetsu str. Miyayama	222891	Proteobacteria	Alphaproteobacteria	GCA_000013165.1	ftp://ftp.ncbi.nlm.nih.gov/genomes/all/GCA_000013165.1_ASM1316v1/GCA_000013165.1_ASM1316v1_protein.faa
Bdellovibrio bacteriovorus str. Tiberius	1069642	Proteobacteria	Deltaproteobacteria	GCA_000317895.1	ftp://ftp.ncbi.nlm.nih.gov/genomes/all/GCA_000317895.1_ASM31789v1/GCA_000317895.1_ASM31789v1_protein.faa
Herbaspirillum seropedicae SmR1	757424	Proteobacteria	Betaproteobacteria	GCA_000143225.1	ftp://ftp.ncbi.nlm.nih.gov/genomes/all/GCA_000143225.1_ASM14322v1/GCA_000143225.1_ASM14322v1_protein.faa
Selenomonas ruminantium subsp. lactilytica TAM6421	927704	Firmicutes	Negativicutes	GCA_000284095.1	ftp://ftp.ncbi.nlm.nih.gov/genomes/all/GCA_000284095.1_ASM28409v1/GCA_000284095.1_ASM28409v1_protein.faa
Cellulophaga lytica DSM 7489	867900	Bacteroidetes	Flavobacteriia	GCA_000190595.1	ftp://ftp.ncbi.nlm.nih.gov/genomes/all/GCA_000190595.1_ASM19059v1/GCA_000190595.1_ASM19059v1_protein.faa
Pedobacter heparinus DSM 2366	485917	Bacteroidetes	Sphingobacteriia	GCA_000023825.1	ftp://ftp.ncbi.nlm.nih.gov/genomes/all/GCA_000023825.1_ASM2382v1/GCA_000023825.1_ASM2382v1_protein.faa
Cytophaga hutchinsonii ATCC 33406	269798	Bacteroidetes	Cytophagia	GCA_000014145.1	ftp://ftp.ncbi.nlm.nih.gov/genomes/all/GCA_000014145.1_ASM1414v1/GCA_000014145.1_ASM1414v1_protein.faa
Flavobacterium johnsoniae UW101	376686	Bacteroidetes	Flavobacteriia	GCA_000016645.1	ftp://ftp.ncbi.nlm.nih.gov/genomes/all/GCA_000016645.1_ASM1664v1/GCA_000016645.1_ASM1664v1_protein.faa
Solitalea canadensis DSM 3403	929556	Bacteroidetes	Sphingobacteriia	GCA_000242635.3	ftp://ftp.ncbi.nlm.nih.gov/genomes/all/GCA_000242635.3_ASM24263v3/GCA_000242635.3_ASM24263v3_protein.faa
Flavobacterium columnare ATCC 49512	1041826	Bacteroidetes	Flavobacteriia	GCA_000240075.2	ftp://ftp.ncbi.nlm.nih.gov/genomes/all/GCA_000240075.2_ASM24007v2/GCA_000240075.2_ASM24007v2_protein.faa
Flexibacter litoralis DSM 6794	880071	Bacteroidetes	Cytophagia	GCA_000265505.1	ftp://ftp.ncbi.nlm.nih.gov/genomes/all/GCA_000265505.1_ASM26550v1/GCA_000265505.1_ASM26550v1_protein.faa
Marivirga tractuosa DSM 4126	643867	Bacteroidetes	Cytophagia	GCA_000183425.1	ftp://ftp.ncbi.nlm.nih.gov/genomes/all/GCA_000183425.1_ASM18342v1/GCA_000183425.1_ASM18342v1_protein.faa
Saprospira grandis str. Lewin	984262	Bacteroidetes	Sphingobacteriia	GCA_000250635.1	ftp://ftp.ncbi.nlm.nih.gov/genomes/all/GCA_000250635.1_ASM25063v1/GCA_000250635.1_ASM25063v1_protein.faa
Weeksella virosa DSM 16922	865938	Bacteroidetes	Flavobacteriia	GCA_000189415.1	ftp://ftp.ncbi.nlm.nih.gov/genomes/all/GCA_000189415.1_ASM18941v1/GCA_000189415.1_ASM18941v1_protein.faa
Capnocytophaga ochracea DSM 7271	521097	Bacteroidetes	Flavobacteriia	GCA_000023285.1	ftp://ftp.ncbi.nlm.nih.gov/genomes/all/GCA_000023285.1_ASM2328v1/GCA_000023285.1_ASM2328v1_protein.faa
Allochromatium vinosum DSM 180	572477	Proteobacteria	Gammaproteobacteria	GCA_000025485.1	ftp://ftp.ncbi.nlm.nih.gov/genomes/all/GCA_000025485.1_ASM2548v1/GCA_000025485.1_ASM2548v1_protein.faa
Halorhodospira halophila SL1	349124	Proteobacteria	Gammaproteobacteria	GCA_000015585.1	ftp://ftp.ncbi.nlm.nih.gov/genomes/all/GCA_000015585.1_ASM1558v1/GCA_000015585.1_ASM1558v1_protein.faa
Rhodobacter capsulatus SB 1003	272942	Proteobacteria	Alphaproteobacteria	GCA_000021865.1	ftp://ftp.ncbi.nlm.nih.gov/genomes/all/GCA_000021865.1_ASM2186v1/GCA_000021865.1_ASM2186v1_protein.faa
Rhodobacter sphaeroides ATCC 17029	349101	Proteobacteria	Alphaproteobacteria	GCA_000015985.1	ftp://ftp.ncbi.nlm.nih.gov/genomes/all/GCA_000015985.1_ASM1598v1/GCA_000015985.1_ASM1598v1_protein.faa
Rhodomicrobium vannielii ATCC 17100	648757	Proteobacteria	Alphaproteobacteria	GCA_000166055.1	ftp://ftp.ncbi.nlm.nih.gov/genomes/all/GCA_000166055.1_ASM16605v1/GCA_000166055.1_ASM16605v1_protein.faa
Rhodopseudomonas palustris HaA2	316058	Proteobacteria	Alphaproteobacteria	GCA_000013365.1	ftp://ftp.ncbi.nlm.nih.gov/genomes/all/GCA_000013365.1_ASM1336v1/GCA_000013365.1_ASM1336v1_protein.faa
Blastochloris viridis	1079	Proteobacteria	Alphaproteobacteria	GCA_001402875.1	ftp://ftp.ncbi.nlm.nih.gov/genomes/all/GCA_001402875.1_ASM140287v1/GCA_001402875.1_ASM140287v1_protein.faa
Pararhodospirillum photometricum DSM 122	1150469	Proteobacteria	Alphaproteobacteria	GCA_000284415.2	ftp://ftp.ncbi.nlm.nih.gov/genomes/all/GCA_000284415.2_ASM28441v2/GCA_000284415.2_ASM28441v2_protein.faa
Rhodospirillum rubrum ATCC 11170	269796	Proteobacteria	Alphaproteobacteria	GCA_000013085.1	ftp://ftp.ncbi.nlm.nih.gov/genomes/all/GCA_000013085.1_ASM1308v1/GCA_000013085.1_ASM1308v1_protein.faa
Chlorobium limicola DSM 245	290315	Chlorobi	Chlorobia	GCA_000020465.1	ftp://ftp.ncbi.nlm.nih.gov/genomes/all/GCA_000020465.1_ASM2046v1/GCA_000020465.1_ASM2046v1_protein.faa
Chlorobium phaeovibrioides DSM 265	290318	Chlorobi	Chlorobia	GCA_000016085.1	ftp://ftp.ncbi.nlm.nih.gov/genomes/all/GCA_000016085.1_ASM1608v1/GCA_000016085.1_ASM1608v1_protein.faa
Chlorobium phaeobacteroides DSM 266	290317	Chlorobi	Chlorobia	GCA_000015125.1	ftp://ftp.ncbi.nlm.nih.gov/genomes/all/GCA_000015125.1_ASM1512v1/GCA_000015125.1_ASM1512v1_protein.faa
Chlorobium tepidum TLS	194439	Chlorobi	Chlorobia	GCA_000006985.1	ftp://ftp.ncbi.nlm.nih.gov/genomes/all/GCA_000006985.1_ASM698v1/GCA_000006985.1_ASM698v1_protein.faa
Chlorobium luteolum DSM 273	319225	Chlorobi	Chlorobia	GCA_000012485.1	ftp://ftp.ncbi.nlm.nih.gov/genomes/all/GCA_000012485.1_ASM1248v1/GCA_000012485.1_ASM1248v1_protein.faa
Prosthecochloris aestuarii DSM 271	290512	Chlorobi	Chlorobia	GCA_000020625.1	ftp://ftp.ncbi.nlm.nih.gov/genomes/all/GCA_000020625.1_ASM2062v1/GCA_000020625.1_ASM2062v1_protein.faa
Chloroflexus aurantiacus J-10-fl	324602	Chloroflexi	Chloroflexia	GCA_000018865.1	ftp://ftp.ncbi.nlm.nih.gov/genomes/all/GCA_000018865.1_ASM1886v1/GCA_000018865.1_ASM1886v1_protein.faa
Microcystis aeruginosa NIES-843	449447	Cyanobacteria	Unknown	GCA_000010625.1	ftp://ftp.ncbi.nlm.nih.gov/genomes/all/GCA_000010625.1_ASM1062v1/GCA_000010625.1_ASM1062v1_protein.faa
Synechocystis sp. PCC 6714	1147	Cyanobacteria	Unknown	GCA_000478825.2	ftp://ftp.ncbi.nlm.nih.gov/genomes/all/GCA_000478825.2_ASM47882v2/GCA_000478825.2_ASM47882v2_protein.faa
Synechocystis sp. PCC 6803	1148	Cyanobacteria	Unknown	GCA_000009725.1	ftp://ftp.ncbi.nlm.nih.gov/genomes/all/GCA_000009725.1_ASM972v1/GCA_000009725.1_ASM972v1_protein.faa
'Nostoc azollae' 0708	551115	Cyanobacteria	Unknown	GCA_000196515.1	ftp://ftp.ncbi.nlm.nih.gov/genomes/all/GCA_000196515.1_ASM19651v1/GCA_000196515.1_ASM19651v1_protein.faa
Anabaena cylindrica PCC 7122	272123	Cyanobacteria	Unknown	GCA_000317695.1	ftp://ftp.ncbi.nlm.nih.gov/genomes/all/GCA_000317695.1_ASM31769v1/GCA_000317695.1_ASM31769v1_protein.faa
Anabaena variabilis ATCC 29413	240292	Cyanobacteria	Unknown	GCA_000204075.1	ftp://ftp.ncbi.nlm.nih.gov/genomes/all/GCA_000204075.1_ASM20407v1/GCA_000204075.1_ASM20407v1_protein.faa
Trichodesmium erythraeum IMS101	203124	Cyanobacteria	Unknown	GCA_000014265.1	ftp://ftp.ncbi.nlm.nih.gov/genomes/all/GCA_000014265.1_ASM1426v1/GCA_000014265.1_ASM1426v1_protein.faa
Prochlorococcus marinus subsp. marinus str. CCMP1375	167539	Cyanobacteria	Unknown	GCA_000007925.1	ftp://ftp.ncbi.nlm.nih.gov/genomes/all/GCA_000007925.1_ASM792v1/GCA_000007925.1_ASM792v1_protein.faa
Nitrosococcus oceani ATCC 19707	323261	Proteobacteria	Gammaproteobacteria	GCA_000012805.1	ftp://ftp.ncbi.nlm.nih.gov/genomes/all/GCA_000012805.1_ASM1280v1/GCA_000012805.1_ASM1280v1_protein.faa
Nitrosospira multiformis ATCC 25196	323848	Proteobacteria	Betaproteobacteria	GCA_000196355.1	ftp://ftp.ncbi.nlm.nih.gov/genomes/all/GCA_000196355.1_ASM19635v1/GCA_000196355.1_ASM19635v1_protein.faa
Piscirickettsia salmonis LF-89 = ATCC VR-1361	1227812	Proteobacteria	Gammaproteobacteria	GCA_000300295.3	ftp://ftp.ncbi.nlm.nih.gov/genomes/all/GCA_000300295.3_ASM30029v3/GCA_000300295.3_ASM30029v3_protein.faa
Leuconostoc gelidum subsp. gasicomitatum LMG 18811	762550	Firmicutes	Bacilli	GCA_000196855.1	ftp://ftp.ncbi.nlm.nih.gov/genomes/all/GCA_000196855.1_ASM19685v1/GCA_000196855.1_ASM19685v1_protein.faa
Leuconostoc mesenteroides subsp. mesenteroides ATCC 8293	203120	Firmicutes	Bacilli	GCA_000014445.1	ftp://ftp.ncbi.nlm.nih.gov/genomes/all/GCA_000014445.1_ASM1444v1/GCA_000014445.1_ASM1444v1_protein.faa
Oenococcus oeni PSU-1	203123	Firmicutes	Bacilli	GCA_000014385.1	ftp://ftp.ncbi.nlm.nih.gov/genomes/all/GCA_000014385.1_ASM1438v1/GCA_000014385.1_ASM1438v1_protein.faa
Leuconostoc carnosum JB16	1229758	Firmicutes	Bacilli	GCA_000300135.1	ftp://ftp.ncbi.nlm.nih.gov/genomes/all/GCA_000300135.1_ASM30013v1/GCA_000300135.1_ASM30013v1_protein.faa
Pediococcus pentosaceus ATCC 25745	278197	Firmicutes	Bacilli	GCA_000014505.1	ftp://ftp.ncbi.nlm.nih.gov/genomes/all/GCA_000014505.1_ASM1450v1/GCA_000014505.1_ASM1450v1_protein.faa
Finegoldia magna ATCC 29328	334413	Firmicutes	Tissierellia	GCA_000010185.1	ftp://ftp.ncbi.nlm.nih.gov/genomes/all/GCA_000010185.1_ASM1018v1/GCA_000010185.1_ASM1018v1_protein.faa
Ruminococcus albus 7 = DSM 20455	697329	Firmicutes	Clostridia	GCA_000179635.2	ftp://ftp.ncbi.nlm.nih.gov/genomes/all/GCA_000179635.2_ASM17963v2/GCA_000179635.2_ASM17963v2_protein.faa
Micrococcus luteus NCTC 2665	465515	Actinobacteria	Actinobacteria	GCA_000023205.1	ftp://ftp.ncbi.nlm.nih.gov/genomes/all/GCA_000023205.1_ASM2320v1/GCA_000023205.1_ASM2320v1_protein.faa
Dermacoccus nishinomiyaensis	1274	Actinobacteria	Actinobacteria	GCA_000725405.1	ftp://ftp.ncbi.nlm.nih.gov/genomes/all/GCA_000725405.1_ASM72540v1/GCA_000725405.1_ASM72540v1_protein.faa
Kytococcus sedentarius DSM 20547	478801	Actinobacteria	Actinobacteria	GCA_000023925.1	ftp://ftp.ncbi.nlm.nih.gov/genomes/all/GCA_000023925.1_ASM2392v1/GCA_000023925.1_ASM2392v1_protein.faa
Staphylococcus aureus RF122	273036	Firmicutes	Bacilli	GCA_000009005.1	ftp://ftp.ncbi.nlm.nih.gov/genomes/all/GCA_000009005.1_ASM900v1/GCA_000009005.1_ASM900v1_protein.faa
Staphylococcus carnosus subsp. carnosus TM300	396513	Firmicutes	Bacilli	GCA_000009405.1	ftp://ftp.ncbi.nlm.nih.gov/genomes/all/GCA_000009405.1_ASM940v1/GCA_000009405.1_ASM940v1_protein.faa
Staphylococcus epidermidis ATCC 12228	176280	Firmicutes	Bacilli	GCA_000007645.1	ftp://ftp.ncbi.nlm.nih.gov/genomes/all/GCA_000007645.1_ASM764v1/GCA_000007645.1_ASM764v1_protein.faa
Staphylococcus haemolyticus JCSC1435	279808	Firmicutes	Bacilli	GCA_000009865.1	ftp://ftp.ncbi.nlm.nih.gov/genomes/all/GCA_000009865.1_ASM986v1/GCA_000009865.1_ASM986v1_protein.faa
Staphylococcus hyicus	1284	Firmicutes	Bacilli	GCA_000816085.1	ftp://ftp.ncbi.nlm.nih.gov/genomes/all/GCA_000816085.1_ASM81608v1/GCA_000816085.1_ASM81608v1_protein.faa
Staphylococcus simulans	1286	Firmicutes	Bacilli	GCA_001559115.1	ftp://ftp.ncbi.nlm.nih.gov/genomes/all/GCA_001559115.1_ASM155911v1/GCA_001559115.1_ASM155911v1_protein.faa
Staphylococcus xylosus	1288	Firmicutes	Bacilli	GCA_000706685.1	ftp://ftp.ncbi.nlm.nih.gov/genomes/all/GCA_000706685.1_ASM70668v1/GCA_000706685.1_ASM70668v1_protein.faa
Staphylococcus warneri SG1	1194526	Firmicutes	Bacilli	GCA_000332735.1	ftp://ftp.ncbi.nlm.nih.gov/genomes/all/GCA_000332735.1_ASM33273v1/GCA_000332735.1_ASM33273v1_protein.faa
Staphylococcus schleiferi	1295	Firmicutes	Bacilli	GCA_001188855.1	ftp://ftp.ncbi.nlm.nih.gov/genomes/all/GCA_001188855.1_ASM118885v1/GCA_001188855.1_ASM118885v1_protein.faa
Deinococcus radiodurans R1	243230	Deinococcus-Thermus	Deinococci	GCA_000008565.1	ftp://ftp.ncbi.nlm.nih.gov/genomes/all/GCA_000008565.1_ASM856v1/GCA_000008565.1_ASM856v1_protein.faa
Streptococcus gordonii str. Challis substr. CH1	467705	Firmicutes	Bacilli	GCA_000017005.1	ftp://ftp.ncbi.nlm.nih.gov/genomes/all/GCA_000017005.1_ASM1700v1/GCA_000017005.1_ASM1700v1_protein.faa
Streptococcus oralis Uo5	927666	Firmicutes	Bacilli	GCA_000253155.1	ftp://ftp.ncbi.nlm.nih.gov/genomes/all/GCA_000253155.1_ASM25315v1/GCA_000253155.1_ASM25315v1_protein.faa
Streptococcus salivarius JIM8777	347253	Firmicutes	Bacilli	GCA_000253315.1	ftp://ftp.ncbi.nlm.nih.gov/genomes/all/GCA_000253315.1_ASM25331v1/GCA_000253315.1_ASM25331v1_protein.faa
Streptococcus sanguinis SK36	388919	Firmicutes	Bacilli	GCA_000014205.1	ftp://ftp.ncbi.nlm.nih.gov/genomes/all/GCA_000014205.1_ASM1420v1/GCA_000014205.1_ASM1420v1_protein.faa
Streptococcus suis 05ZYH33	391295	Firmicutes	Bacilli	GCA_000014305.1	ftp://ftp.ncbi.nlm.nih.gov/genomes/all/GCA_000014305.1_ASM1430v1/GCA_000014305.1_ASM1430v1_protein.faa
Streptococcus thermophilus LMG 18311	264199	Firmicutes	Bacilli	GCA_000011825.1	ftp://ftp.ncbi.nlm.nih.gov/genomes/all/GCA_000011825.1_ASM1182v1/GCA_000011825.1_ASM1182v1_protein.faa
Streptococcus mutans UA159	210007	Firmicutes	Bacilli	GCA_000007465.2	ftp://ftp.ncbi.nlm.nih.gov/genomes/all/GCA_000007465.2_ASM746v2/GCA_000007465.2_ASM746v2_protein.faa
Streptococcus agalactiae 2603V/R	208435	Firmicutes	Bacilli	GCA_000007265.1	ftp://ftp.ncbi.nlm.nih.gov/genomes/all/GCA_000007265.1_ASM726v1/GCA_000007265.1_ASM726v1_protein.faa
Streptococcus pneumoniae TIGR4	170187	Firmicutes	Bacilli	GCA_000006885.1	ftp://ftp.ncbi.nlm.nih.gov/genomes/all/GCA_000006885.1_ASM688v1/GCA_000006885.1_ASM688v1_protein.faa
Streptococcus pyogenes M1 GAS	160490	Firmicutes	Bacilli	GCA_000006785.2	ftp://ftp.ncbi.nlm.nih.gov/genomes/all/GCA_000006785.2_ASM678v2/GCA_000006785.2_ASM678v2_protein.faa
Streptococcus parasanguinis ATCC 15912	760570	Firmicutes	Bacilli	GCA_000164675.2	ftp://ftp.ncbi.nlm.nih.gov/genomes/all/GCA_000164675.2_ASM16467v2/GCA_000164675.2_ASM16467v2_protein.faa
Streptococcus anginosus C1051	862970	Firmicutes	Bacilli	GCA_000463465.1	ftp://ftp.ncbi.nlm.nih.gov/genomes/all/GCA_000463465.1_ASM46346v1/GCA_000463465.1_ASM46346v1_protein.faa
Streptococcus dysgalactiae subsp. equisimilis GGS_124	486410	Firmicutes	Bacilli	GCA_000010705.1	ftp://ftp.ncbi.nlm.nih.gov/genomes/all/GCA_000010705.1_ASM1070v1/GCA_000010705.1_ASM1070v1_protein.faa
Streptococcus equi subsp. zooepidemicus MGCS10565	552526	Firmicutes	Bacilli	GCA_000020765.1	ftp://ftp.ncbi.nlm.nih.gov/genomes/all/GCA_000020765.1_ASM2076v1/GCA_000020765.1_ASM2076v1_protein.faa
Streptococcus intermedius JTH08	591365	Firmicutes	Bacilli	GCA_000306805.1	ftp://ftp.ncbi.nlm.nih.gov/genomes/all/GCA_000306805.1_ASM30680v1/GCA_000306805.1_ASM30680v1_protein.faa
Streptococcus iniae SF1	1318633	Firmicutes	Bacilli	GCA_000403625.1	ftp://ftp.ncbi.nlm.nih.gov/genomes/all/GCA_000403625.1_ASM40362v1/GCA_000403625.1_ASM40362v1_protein.faa
Streptococcus parauberis NCFD 2020	873447	Firmicutes	Bacilli	GCA_000187935.2	ftp://ftp.ncbi.nlm.nih.gov/genomes/all/GCA_000187935.2_ASM18793v2/GCA_000187935.2_ASM18793v2_protein.faa
Streptococcus uberis 0140J	218495	Firmicutes	Bacilli	GCA_000009545.1	ftp://ftp.ncbi.nlm.nih.gov/genomes/all/GCA_000009545.1_ASM954v1/GCA_000009545.1_ASM954v1_protein.faa
Enterococcus faecalis V583	226185	Firmicutes	Bacilli	GCA_000007785.1	ftp://ftp.ncbi.nlm.nih.gov/genomes/all/GCA_000007785.1_ASM778v1/GCA_000007785.1_ASM778v1_protein.faa
Enterococcus faecium DO	333849	Firmicutes	Bacilli	GCA_000174395.2	ftp://ftp.ncbi.nlm.nih.gov/genomes/all/GCA_000174395.2_ASM17439v2/GCA_000174395.2_ASM17439v2_protein.faa
Enterococcus gallinarum	1353	Firmicutes	Bacilli	GCA_001558875.1	ftp://ftp.ncbi.nlm.nih.gov/genomes/all/GCA_001558875.1_ASM155887v1/GCA_001558875.1_ASM155887v1_protein.faa
Enterococcus hirae ATCC 9790	768486	Firmicutes	Bacilli	GCA_000271405.2	ftp://ftp.ncbi.nlm.nih.gov/genomes/all/GCA_000271405.2_ASM27140v2/GCA_000271405.2_ASM27140v2_protein.faa
Lactococcus lactis subsp. lactis Il1403	272623	Firmicutes	Bacilli	GCA_000006865.1	ftp://ftp.ncbi.nlm.nih.gov/genomes/all/GCA_000006865.1_ASM686v1/GCA_000006865.1_ASM686v1_protein.faa
Lactococcus garvieae ATCC 49156	420889	Firmicutes	Bacilli	GCA_000269925.1	ftp://ftp.ncbi.nlm.nih.gov/genomes/all/GCA_000269925.1_ASM26992v1/GCA_000269925.1_ASM26992v1_protein.faa
Lactococcus piscium MKFS47	297352	Firmicutes	Bacilli	GCA_000981525.1	ftp://ftp.ncbi.nlm.nih.gov/genomes/all/GCA_000981525.1_L_piscium/GCA_000981525.1_L_piscium_protein.faa
Planococcus kocurii	1374	Firmicutes	Bacilli	GCA_001465835.2	ftp://ftp.ncbi.nlm.nih.gov/genomes/all/GCA_001465835.2_ASM146583v2/GCA_001465835.2_ASM146583v2_protein.faa
Aerococcus urinae ACS-120-V-Col10a	866775	Firmicutes	Bacilli	GCA_000193205.1	ftp://ftp.ncbi.nlm.nih.gov/genomes/all/GCA_000193205.1_ASM19320v1/GCA_000193205.1_ASM19320v1_protein.faa
Aerococcus viridans	1377	Firmicutes	Bacilli	GCA_001543285.1	ftp://ftp.ncbi.nlm.nih.gov/genomes/all/GCA_001543285.1_ASM154328v1/GCA_001543285.1_ASM154328v1_protein.faa
Atopobium parvulum DSM 20469	521095	Actinobacteria	Coriobacteriia	GCA_000024225.1	ftp://ftp.ncbi.nlm.nih.gov/genomes/all/GCA_000024225.1_ASM2422v1/GCA_000024225.1_ASM2422v1_protein.faa
Bacillus amyloliquefaciens TA208	999891	Firmicutes	Bacilli	GCA_000195515.1	ftp://ftp.ncbi.nlm.nih.gov/genomes/all/GCA_000195515.1_ASM19551v1/GCA_000195515.1_ASM19551v1_protein.faa
Bacillus anthracis str. Ames	198094	Firmicutes	Bacilli	GCA_000007845.1	ftp://ftp.ncbi.nlm.nih.gov/genomes/all/GCA_000007845.1_ASM784v1/GCA_000007845.1_ASM784v1_protein.faa
Brevibacillus brevis NBRC 100599	358681	Firmicutes	Bacilli	GCA_000010165.1	ftp://ftp.ncbi.nlm.nih.gov/genomes/all/GCA_000010165.1_ASM1016v1/GCA_000010165.1_ASM1016v1_protein.faa
Bacillus cereus ATCC 14579	226900	Firmicutes	Bacilli	GCA_000007825.1	ftp://ftp.ncbi.nlm.nih.gov/genomes/all/GCA_000007825.1_ASM782v1/GCA_000007825.1_ASM782v1_protein.faa
Bacillus coagulans 36D1	345219	Firmicutes	Bacilli	GCA_000169195.2	ftp://ftp.ncbi.nlm.nih.gov/genomes/all/GCA_000169195.2_ASM16919v2/GCA_000169195.2_ASM16919v2_protein.faa
Bacillus licheniformis DSM 13 = ATCC 14580	279010	Firmicutes	Bacilli	GCA_000008425.1	ftp://ftp.ncbi.nlm.nih.gov/genomes/all/GCA_000008425.1_ASM842v1/GCA_000008425.1_ASM842v1_protein.faa
Bacillus megaterium DSM 319	592022	Firmicutes	Bacilli	GCA_000025805.1	ftp://ftp.ncbi.nlm.nih.gov/genomes/all/GCA_000025805.1_ASM2580v1/GCA_000025805.1_ASM2580v1_protein.faa
Bacillus mycoides	1405	Firmicutes	Bacilli	GCA_000742855.1	ftp://ftp.ncbi.nlm.nih.gov/genomes/all/GCA_000742855.1_ASM74285v1/GCA_000742855.1_ASM74285v1_protein.faa
Paenibacillus polymyxa E681	349520	Firmicutes	Bacilli	GCA_000146875.2	ftp://ftp.ncbi.nlm.nih.gov/genomes/all/GCA_000146875.2_ASM14687v2/GCA_000146875.2_ASM14687v2_protein.faa
Bacillus pumilus SAFR-032	315750	Firmicutes	Bacilli	GCA_000017885.4	ftp://ftp.ncbi.nlm.nih.gov/genomes/all/GCA_000017885.4_ASM1788v4/GCA_000017885.4_ASM1788v4_protein.faa
Bacillus sp.	1409	Firmicutes	Bacilli	GCA_000952895.1	ftp://ftp.ncbi.nlm.nih.gov/genomes/all/GCA_000952895.1_BS34ACh/GCA_000952895.1_BS34ACh_protein.faa
Bacillus cellulosilyticus DSM 2522	649639	Firmicutes	Bacilli	GCA_000177235.2	ftp://ftp.ncbi.nlm.nih.gov/genomes/all/GCA_000177235.2_ASM17723v2/GCA_000177235.2_ASM17723v2_protein.faa
Lysinibacillus sphaericus C3-41	444177	Firmicutes	Bacilli	GCA_000017965.1	ftp://ftp.ncbi.nlm.nih.gov/genomes/all/GCA_000017965.1_ASM1796v1/GCA_000017965.1_ASM1796v1_protein.faa
Geobacillus stearothermophilus 10	272567	Firmicutes	Bacilli	GCA_001274575.1	ftp://ftp.ncbi.nlm.nih.gov/genomes/all/GCA_001274575.1_ASM127457v1/GCA_001274575.1_ASM127457v1_protein.faa
Bacillus subtilis subsp. subtilis str. 168	224308	Firmicutes	Bacilli	GCA_000009045.1	ftp://ftp.ncbi.nlm.nih.gov/genomes/all/GCA_000009045.1_ASM904v1/GCA_000009045.1_ASM904v1_protein.faa
Geobacillus thermoglucosidasius C56-YS93	634956	Firmicutes	Bacilli	GCA_000178395.2	ftp://ftp.ncbi.nlm.nih.gov/genomes/all/GCA_000178395.2_ASM17839v2/GCA_000178395.2_ASM17839v2_protein.faa
[Bacillus thuringiensis] serovar konkukian str. 97-27	281309	Firmicutes	Bacilli	GCA_000008505.1	ftp://ftp.ncbi.nlm.nih.gov/genomes/all/GCA_000008505.1_ASM850v1/GCA_000008505.1_ASM850v1_protein.faa
Amphibacillus xylanus NBRC 15112	698758	Firmicutes	Bacilli	GCA_000307165.1	ftp://ftp.ncbi.nlm.nih.gov/genomes/all/GCA_000307165.1_ASM30716v1/GCA_000307165.1_ASM30716v1_protein.faa
Bacillus atrophaeus 1942	720555	Firmicutes	Bacilli	GCA_000165925.1	ftp://ftp.ncbi.nlm.nih.gov/genomes/all/GCA_000165925.1_ASM16592v1/GCA_000165925.1_ASM16592v1_protein.faa
Geobacillus kaustophilus HTA426	235909	Firmicutes	Bacilli	GCA_000009785.1	ftp://ftp.ncbi.nlm.nih.gov/genomes/all/GCA_000009785.1_ASM978v1/GCA_000009785.1_ASM978v1_protein.faa
Paenibacillus larvae subsp. larvae DSM 25430	697284	Firmicutes	Bacilli	GCA_000511405.1	ftp://ftp.ncbi.nlm.nih.gov/genomes/all/GCA_000511405.1_ASM51140v1/GCA_000511405.1_ASM51140v1_protein.faa
Brevibacillus laterosporus LMG 15441	1042163	Firmicutes	Bacilli	GCA_000219535.3	ftp://ftp.ncbi.nlm.nih.gov/genomes/all/GCA_000219535.3_ASM21953v3/GCA_000219535.3_ASM21953v3_protein.faa
Bacillus methanolicus MGA3	796606	Firmicutes	Bacilli	GCA_000724485.1	ftp://ftp.ncbi.nlm.nih.gov/genomes/all/GCA_000724485.1_ASM72448v1/GCA_000724485.1_ASM72448v1_protein.faa
Sporosarcina psychrophila	1476	Firmicutes	Bacilli	GCA_001590685.1	ftp://ftp.ncbi.nlm.nih.gov/genomes/all/GCA_001590685.1_ASM159068v1/GCA_001590685.1_ASM159068v1_protein.faa
Bacillus simplex	1478	Firmicutes	Bacilli	GCA_001578185.1	ftp://ftp.ncbi.nlm.nih.gov/genomes/all/GCA_001578185.1_ASM157818v1/GCA_001578185.1_ASM157818v1_protein.faa
Bacillus smithii	1479	Firmicutes	Bacilli	GCA_001050115.1	ftp://ftp.ncbi.nlm.nih.gov/genomes/all/GCA_001050115.1_ASM105011v1/GCA_001050115.1_ASM105011v1_protein.faa
Clostridium acetobutylicum ATCC 824	272562	Firmicutes	Clostridia	GCA_000008765.1	ftp://ftp.ncbi.nlm.nih.gov/genomes/all/GCA_000008765.1_ASM876v1/GCA_000008765.1_ASM876v1_protein.faa
Clostridium botulinum A str. ATCC 19397	441770	Firmicutes	Clostridia	GCA_000017025.1	ftp://ftp.ncbi.nlm.nih.gov/genomes/all/GCA_000017025.1_ASM1702v1/GCA_000017025.1_ASM1702v1_protein.faa
Clostridium butyricum	1492	Firmicutes	Clostridia	GCA_001456065.2	ftp://ftp.ncbi.nlm.nih.gov/genomes/all/GCA_001456065.2_ASM145606v2/GCA_001456065.2_ASM145606v2_protein.faa
Clostridium cellulovorans 743B	573061	Firmicutes	Clostridia	GCA_000145275.1	ftp://ftp.ncbi.nlm.nih.gov/genomes/all/GCA_000145275.1_ASM14527v1/GCA_000145275.1_ASM14527v1_protein.faa
Peptoclostridium difficile 630	272563	Firmicutes	Clostridia	GCA_000009205.1	ftp://ftp.ncbi.nlm.nih.gov/genomes/all/GCA_000009205.1_ASM920v1/GCA_000009205.1_ASM920v1_protein.faa
Clostridium pasteurianum BC1	86416	Firmicutes	Clostridia	GCA_000389635.1	ftp://ftp.ncbi.nlm.nih.gov/genomes/all/GCA_000389635.1_ASM38963v1/GCA_000389635.1_ASM38963v1_protein.faa
Clostridium perfringens str. 13	195102	Firmicutes	Clostridia	GCA_000009685.1	ftp://ftp.ncbi.nlm.nih.gov/genomes/all/GCA_000009685.1_ASM968v1/GCA_000009685.1_ASM968v1_protein.faa
Clostridium sporogenes	1509	Firmicutes	Clostridia	GCA_000973705.1	ftp://ftp.ncbi.nlm.nih.gov/genomes/all/GCA_000973705.1_ASM97370v1/GCA_000973705.1_ASM97370v1_protein.faa
[Clostridium] stercorarium subsp. stercorarium DSM 8532	1121335	Firmicutes	Clostridia	GCA_000331995.1	ftp://ftp.ncbi.nlm.nih.gov/genomes/all/GCA_000331995.1_ASM33199v1/GCA_000331995.1_ASM33199v1_protein.faa
[Clostridium] sticklandii	1511	Firmicutes	Clostridia	GCA_000196455.1	ftp://ftp.ncbi.nlm.nih.gov/genomes/all/GCA_000196455.1_ASM19645v1/GCA_000196455.1_ASM19645v1_protein.faa
Clostridium tetani E88	212717	Firmicutes	Clostridia	GCA_000007625.1	ftp://ftp.ncbi.nlm.nih.gov/genomes/all/GCA_000007625.1_ASM762v1/GCA_000007625.1_ASM762v1_protein.faa
Ruminiclostridium thermocellum ATCC 27405	203119	Firmicutes	Clostridia	GCA_000015865.1	ftp://ftp.ncbi.nlm.nih.gov/genomes/all/GCA_000015865.1_ASM1586v1/GCA_000015865.1_ASM1586v1_protein.faa
Thermoanaerobacterium thermosaccharolyticum DSM 571	580327	Firmicutes	Clostridia	GCA_000145615.1	ftp://ftp.ncbi.nlm.nih.gov/genomes/all/GCA_000145615.1_ASM14561v1/GCA_000145615.1_ASM14561v1_protein.faa
Clostridium beijerinckii NCIMB 8052	290402	Firmicutes	Clostridia	GCA_000016965.1	ftp://ftp.ncbi.nlm.nih.gov/genomes/all/GCA_000016965.1_ASM1696v1/GCA_000016965.1_ASM1696v1_protein.faa
[Clostridium] cellulolyticum H10	394503	Firmicutes	Clostridia	GCA_000022065.1	ftp://ftp.ncbi.nlm.nih.gov/genomes/all/GCA_000022065.1_ASM2206v1/GCA_000022065.1_ASM2206v1_protein.faa
Moorella thermoacetica ATCC 39073	264732	Firmicutes	Clostridia	GCA_000013105.1	ftp://ftp.ncbi.nlm.nih.gov/genomes/all/GCA_000013105.1_ASM1310v1/GCA_000013105.1_ASM1310v1_protein.faa
Clostridium kluyveri NBRC 12016	583346	Firmicutes	Clostridia	GCA_000010265.1	ftp://ftp.ncbi.nlm.nih.gov/genomes/all/GCA_000010265.1_ASM1026v1/GCA_000010265.1_ASM1026v1_protein.faa
Clostridium ljungdahlii DSM 13528	748727	Firmicutes	Clostridia	GCA_000143685.1	ftp://ftp.ncbi.nlm.nih.gov/genomes/all/GCA_000143685.1_ASM14368v1/GCA_000143685.1_ASM14368v1_protein.faa
Clostridium novyi NT	386415	Firmicutes	Clostridia	GCA_000014125.1	ftp://ftp.ncbi.nlm.nih.gov/genomes/all/GCA_000014125.1_ASM1412v1/GCA_000014125.1_ASM1412v1_protein.faa
Clostridium scatologenes	1548	Firmicutes	Clostridia	GCA_000968375.1	ftp://ftp.ncbi.nlm.nih.gov/genomes/all/GCA_000968375.1_ASM96837v1/GCA_000968375.1_ASM96837v1_protein.faa
[Clostridium] acidurici 9a	1128398	Firmicutes	Clostridia	GCA_000299355.1	ftp://ftp.ncbi.nlm.nih.gov/genomes/all/GCA_000299355.1_ASM29935v1/GCA_000299355.1_ASM29935v1_protein.faa
Clostridium baratii str. Sullivan	1415775	Firmicutes	Clostridia	GCA_000789395.1	ftp://ftp.ncbi.nlm.nih.gov/genomes/all/GCA_000789395.1_ASM78939v1/GCA_000789395.1_ASM78939v1_protein.faa
Desulfosporosinus orientis DSM 765	768706	Firmicutes	Clostridia	GCA_000235605.1	ftp://ftp.ncbi.nlm.nih.gov/genomes/all/GCA_000235605.1_ASM23560v1/GCA_000235605.1_ASM23560v1_protein.faa
Desulfotomaculum ruminis DSM 2154	696281	Firmicutes	Clostridia	GCA_000215085.1	ftp://ftp.ncbi.nlm.nih.gov/genomes/all/GCA_000215085.1_ASM21508v1/GCA_000215085.1_ASM21508v1_protein.faa
Desulfotomaculum nigrificans CO-1-SRB	868595	Firmicutes	Clostridia	GCA_000214435.1	ftp://ftp.ncbi.nlm.nih.gov/genomes/all/GCA_000214435.1_ASM21443v1/GCA_000214435.1_ASM21443v1_protein.faa
Halobacillus halophilus DSM 2266	866895	Firmicutes	Bacilli	GCA_000284515.1	ftp://ftp.ncbi.nlm.nih.gov/genomes/all/GCA_000284515.1_ASM28451v1/GCA_000284515.1_ASM28451v1_protein.faa
Leifsonia xyli subsp. xyli str. CTCB07	281090	Actinobacteria	Actinobacteria	GCA_000007665.1	ftp://ftp.ncbi.nlm.nih.gov/genomes/all/GCA_000007665.1_ASM766v1/GCA_000007665.1_ASM766v1_protein.faa
Lactobacillus acidophilus NCFM	272621	Firmicutes	Bacilli	GCA_000011985.1	ftp://ftp.ncbi.nlm.nih.gov/genomes/all/GCA_000011985.1_ASM1198v1/GCA_000011985.1_ASM1198v1_protein.faa
Lactobacillus brevis ATCC 367	387344	Firmicutes	Bacilli	GCA_000014465.1	ftp://ftp.ncbi.nlm.nih.gov/genomes/all/GCA_000014465.1_ASM1446v1/GCA_000014465.1_ASM1446v1_protein.faa
Lactobacillus buchneri NRRL B-30929	511437	Firmicutes	Bacilli	GCA_000211375.1	ftp://ftp.ncbi.nlm.nih.gov/genomes/all/GCA_000211375.1_ASM21137v1/GCA_000211375.1_ASM21137v1_protein.faa
Lactobacillus casei str. Zhang	498216	Firmicutes	Bacilli	GCA_000019245.3	ftp://ftp.ncbi.nlm.nih.gov/genomes/all/GCA_000019245.3_ASM1924v3/GCA_000019245.3_ASM1924v3_protein.faa
Lactobacillus delbrueckii subsp. bulgaricus ATCC BAA-365	321956	Firmicutes	Bacilli	GCA_000014405.1	ftp://ftp.ncbi.nlm.nih.gov/genomes/all/GCA_000014405.1_ASM1440v1/GCA_000014405.1_ASM1440v1_protein.faa
Lactobacillus helveticus DPC 4571	405566	Firmicutes	Bacilli	GCA_000015385.1	ftp://ftp.ncbi.nlm.nih.gov/genomes/all/GCA_000015385.1_ASM1538v1/GCA_000015385.1_ASM1538v1_protein.faa
Lactobacillus plantarum JDM1	644042	Firmicutes	Bacilli	GCA_000023085.1	ftp://ftp.ncbi.nlm.nih.gov/genomes/all/GCA_000023085.1_ASM2308v1/GCA_000023085.1_ASM2308v1_protein.faa
Lactobacillus gasseri ATCC 33323 = JCM 1131	324831	Firmicutes	Bacilli	GCA_000014425.1	ftp://ftp.ncbi.nlm.nih.gov/genomes/all/GCA_000014425.1_ASM1442v1/GCA_000014425.1_ASM1442v1_protein.faa
Lactobacillus paracasei ATCC 334	321967	Firmicutes	Bacilli	GCA_000014525.1	ftp://ftp.ncbi.nlm.nih.gov/genomes/all/GCA_000014525.1_ASM1452v1/GCA_000014525.1_ASM1452v1_protein.faa
Lactobacillus reuteri JCM 1112	557433	Firmicutes	Bacilli	GCA_000010005.1	ftp://ftp.ncbi.nlm.nih.gov/genomes/all/GCA_000010005.1_ASM1000v1/GCA_000010005.1_ASM1000v1_protein.faa
Lactobacillus sakei subsp. sakei 23K	314315	Firmicutes	Bacilli	GCA_000026065.1	ftp://ftp.ncbi.nlm.nih.gov/genomes/all/GCA_000026065.1_ASM2606v1/GCA_000026065.1_ASM2606v1_protein.faa
Lactobacillus acetotolerans	1600	Firmicutes	Bacilli	GCA_001042405.1	ftp://ftp.ncbi.nlm.nih.gov/genomes/all/GCA_001042405.1_ASM104240v1/GCA_001042405.1_ASM104240v1_protein.faa
Lactobacillus amylovorus	1604	Firmicutes	Bacilli	GCA_000191545.1	ftp://ftp.ncbi.nlm.nih.gov/genomes/all/GCA_000191545.1_ASM19154v1/GCA_000191545.1_ASM19154v1_protein.faa
Lactobacillus fermentum IFO 3956	334390	Firmicutes	Bacilli	GCA_000010145.1	ftp://ftp.ncbi.nlm.nih.gov/genomes/all/GCA_000010145.1_ASM1014v1/GCA_000010145.1_ASM1014v1_protein.faa
Lactobacillus ruminis ATCC 27782	1069534	Firmicutes	Bacilli	GCA_000224985.1	ftp://ftp.ncbi.nlm.nih.gov/genomes/all/GCA_000224985.1_ASM22498v1/GCA_000224985.1_ASM22498v1_protein.faa
Lactobacillus salivarius UCC118	362948	Firmicutes	Bacilli	GCA_000008925.1	ftp://ftp.ncbi.nlm.nih.gov/genomes/all/GCA_000008925.1_ASM892v1/GCA_000008925.1_ASM892v1_protein.faa
Lactobacillus sanfranciscensis TMW 1.1304	714313	Firmicutes	Bacilli	GCA_000225325.1	ftp://ftp.ncbi.nlm.nih.gov/genomes/all/GCA_000225325.1_ASM22532v1/GCA_000225325.1_ASM22532v1_protein.faa
Lactobacillus oris	1632	Firmicutes	Bacilli	GCA_001602195.1	ftp://ftp.ncbi.nlm.nih.gov/genomes/all/GCA_001602195.1_ASM160219v1/GCA_001602195.1_ASM160219v1_protein.faa
Listeria ivanovii subsp. ivanovii PAM 55	881621	Firmicutes	Bacilli	GCA_000252975.1	ftp://ftp.ncbi.nlm.nih.gov/genomes/all/GCA_000252975.1_ASM25297v1/GCA_000252975.1_ASM25297v1_protein.faa
Listeria monocytogenes serotype 4b str. F2365	265669	Firmicutes	Bacilli	GCA_000008285.1	ftp://ftp.ncbi.nlm.nih.gov/genomes/all/GCA_000008285.1_ASM828v1/GCA_000008285.1_ASM828v1_protein.faa
Listeria seeligeri serovar 1/2b str. SLCC3954	683837	Firmicutes	Bacilli	GCA_000027145.1	ftp://ftp.ncbi.nlm.nih.gov/genomes/all/GCA_000027145.1_ASM2714v1/GCA_000027145.1_ASM2714v1_protein.faa
Listeria welshimeri serovar 6b str. SLCC5334	386043	Firmicutes	Bacilli	GCA_000060285.1	ftp://ftp.ncbi.nlm.nih.gov/genomes/all/GCA_000060285.1_ASM6028v1/GCA_000060285.1_ASM6028v1_protein.faa
Renibacterium salmoninarum ATCC 33209	288705	Actinobacteria	Actinobacteria	GCA_000018885.1	ftp://ftp.ncbi.nlm.nih.gov/genomes/all/GCA_000018885.1_ASM1888v1/GCA_000018885.1_ASM1888v1_protein.faa
Erysipelothrix rhusiopathiae str. Fujisawa	650150	Firmicutes	Erysipelotrichia	GCA_000270085.1	ftp://ftp.ncbi.nlm.nih.gov/genomes/all/GCA_000270085.1_ASM27008v1/GCA_000270085.1_ASM27008v1_protein.faa
Trueperella pyogenes	1661	Actinobacteria	Actinobacteria	GCA_000612055.1	ftp://ftp.ncbi.nlm.nih.gov/genomes/all/GCA_000612055.1_ASM61205v1/GCA_000612055.1_ASM61205v1_protein.faa
Bifidobacterium adolescentis ATCC 15703	367928	Actinobacteria	Actinobacteria	GCA_000010425.1	ftp://ftp.ncbi.nlm.nih.gov/genomes/all/GCA_000010425.1_ASM1042v1/GCA_000010425.1_ASM1042v1_protein.faa
Bifidobacterium bifidum S17	883062	Actinobacteria	Actinobacteria	GCA_000164965.1	ftp://ftp.ncbi.nlm.nih.gov/genomes/all/GCA_000164965.1_ASM16496v1/GCA_000164965.1_ASM16496v1_protein.faa
Bifidobacterium angulatum	1683	Actinobacteria	Actinobacteria	GCA_000966445.2	ftp://ftp.ncbi.nlm.nih.gov/genomes/all/GCA_000966445.2_ASM96644v2/GCA_000966445.2_ASM96644v2_protein.faa
Bifidobacterium asteroides PRL2011	1147128	Actinobacteria	Actinobacteria	GCA_000304215.1	ftp://ftp.ncbi.nlm.nih.gov/genomes/all/GCA_000304215.1_ASM30421v1/GCA_000304215.1_ASM30421v1_protein.faa
Bifidobacterium breve ACS-071-V-Sch8b	866777	Actinobacteria	Actinobacteria	GCA_000213865.1	ftp://ftp.ncbi.nlm.nih.gov/genomes/all/GCA_000213865.1_ASM21386v1/GCA_000213865.1_ASM21386v1_protein.faa
Bifidobacterium catenulatum DSM 16992 = JCM 1194 = LMG 11043	566552	Actinobacteria	Actinobacteria	GCA_001025195.1	ftp://ftp.ncbi.nlm.nih.gov/genomes/all/GCA_001025195.1_ASM102519v1/GCA_001025195.1_ASM102519v1_protein.faa
Bifidobacterium coryneforme	1687	Actinobacteria	Actinobacteria	GCA_000737865.1	ftp://ftp.ncbi.nlm.nih.gov/genomes/all/GCA_000737865.1_ASM73786v1/GCA_000737865.1_ASM73786v1_protein.faa
Bifidobacterium dentium Bd1	401473	Actinobacteria	Actinobacteria	GCA_000024445.1	ftp://ftp.ncbi.nlm.nih.gov/genomes/all/GCA_000024445.1_ASM2444v1/GCA_000024445.1_ASM2444v1_protein.faa
Bifidobacterium indicum LMG 11587 = DSM 20214	1341694	Actinobacteria	Actinobacteria	GCA_000706765.1	ftp://ftp.ncbi.nlm.nih.gov/genomes/all/GCA_000706765.1_ASM70676v1/GCA_000706765.1_ASM70676v1_protein.faa
Bifidobacterium pseudolongum PV8-2	1447715	Actinobacteria	Actinobacteria	GCA_000800475.1	ftp://ftp.ncbi.nlm.nih.gov/genomes/all/GCA_000800475.1_ASM80047v1/GCA_000800475.1_ASM80047v1_protein.faa
Brevibacterium epidermidis	1698	Actinobacteria	Actinobacteria	GCA_001606005.1	ftp://ftp.ncbi.nlm.nih.gov/genomes/all/GCA_001606005.1_ASM160600v1/GCA_001606005.1_ASM160600v1_protein.faa
Corynebacterium stationis	1705	Actinobacteria	Actinobacteria	GCA_001561975.1	ftp://ftp.ncbi.nlm.nih.gov/genomes/all/GCA_001561975.1_ASM156197v1/GCA_001561975.1_ASM156197v1_protein.faa
Cellulomonas fimi ATCC 484	590998	Actinobacteria	Actinobacteria	GCA_000212695.1	ftp://ftp.ncbi.nlm.nih.gov/genomes/all/GCA_000212695.1_ASM21269v1/GCA_000212695.1_ASM21269v1_protein.faa
Cellulomonas flavigena DSM 20109	446466	Actinobacteria	Actinobacteria	GCA_000092865.1	ftp://ftp.ncbi.nlm.nih.gov/genomes/all/GCA_000092865.1_ASM9286v1/GCA_000092865.1_ASM9286v1_protein.faa
Corynebacterium diphtheriae 31A	698962	Actinobacteria	Actinobacteria	GCA_000241875.1	ftp://ftp.ncbi.nlm.nih.gov/genomes/all/GCA_000241875.1_ASM24187v1/GCA_000241875.1_ASM24187v1_protein.faa
Corynebacterium glutamicum R	340322	Actinobacteria	Actinobacteria	GCA_000010225.1	ftp://ftp.ncbi.nlm.nih.gov/genomes/all/GCA_000010225.1_ASM1022v1/GCA_000010225.1_ASM1022v1_protein.faa
Corynebacterium pseudotuberculosis FRC41	765874	Actinobacteria	Actinobacteria	GCA_000143705.1	ftp://ftp.ncbi.nlm.nih.gov/genomes/all/GCA_000143705.1_ASM14370v1/GCA_000143705.1_ASM14370v1_protein.faa
Corynebacterium callunae DSM 20147	1121353	Actinobacteria	Actinobacteria	GCA_000344785.1	ftp://ftp.ncbi.nlm.nih.gov/genomes/all/GCA_000344785.1_ASM34478v1/GCA_000344785.1_ASM34478v1_protein.faa
Corynebacterium variabile DSM 44702	858619	Actinobacteria	Actinobacteria	GCA_000179395.2	ftp://ftp.ncbi.nlm.nih.gov/genomes/all/GCA_000179395.2_ASM17939v2/GCA_000179395.2_ASM17939v2_protein.faa
Eubacterium acidaminophilum DSM 3953	1286171	Firmicutes	Clostridia	GCA_000597865.1	ftp://ftp.ncbi.nlm.nih.gov/genomes/all/GCA_000597865.1_ASM59786v1/GCA_000597865.1_ASM59786v1_protein.faa
Eubacterium limosum KIST612	903814	Firmicutes	Clostridia	GCA_000152245.2	ftp://ftp.ncbi.nlm.nih.gov/genomes/all/GCA_000152245.2_ASM15224v2/GCA_000152245.2_ASM15224v2_protein.faa
Thermodesulfobacterium commune DSM 2178	289377	Thermodesulfobacteria	Thermodesulfobacteria	GCA_000734015.1	ftp://ftp.ncbi.nlm.nih.gov/genomes/all/GCA_000734015.1_ASM73401v1/GCA_000734015.1_ASM73401v1_protein.faa
Propionibacterium freudenreichii subsp. shermanii CIRM-BIA1	754252	Actinobacteria	Actinobacteria	GCA_000091725.1	ftp://ftp.ncbi.nlm.nih.gov/genomes/all/GCA_000091725.1_ASM9172v1/GCA_000091725.1_ASM9172v1_protein.faa
Propionibacterium acnes KPA171202	267747	Actinobacteria	Actinobacteria	GCA_000008345.1	ftp://ftp.ncbi.nlm.nih.gov/genomes/all/GCA_000008345.1_ASM834v1/GCA_000008345.1_ASM834v1_protein.faa
Propionibacterium acidipropionici ATCC 4875	1171373	Actinobacteria	Actinobacteria	GCA_000310065.1	ftp://ftp.ncbi.nlm.nih.gov/genomes/all/GCA_000310065.1_ASM31006v1/GCA_000310065.1_ASM31006v1_protein.faa
Propionibacterium propionicum F0230a	767029	Actinobacteria	Actinobacteria	GCA_000277715.1	ftp://ftp.ncbi.nlm.nih.gov/genomes/all/GCA_000277715.1_ASM27771v1/GCA_000277715.1_ASM27771v1_protein.faa
Mycobacterium avium subsp. paratuberculosis K-10	262316	Actinobacteria	Actinobacteria	GCA_000007865.1	ftp://ftp.ncbi.nlm.nih.gov/genomes/all/GCA_000007865.1_ASM786v1/GCA_000007865.1_ASM786v1_protein.faa
Mycobacterium bovis BCG str. Pasteur 1173P2	410289	Actinobacteria	Actinobacteria	GCA_000009445.1	ftp://ftp.ncbi.nlm.nih.gov/genomes/all/GCA_000009445.1_ASM944v1/GCA_000009445.1_ASM944v1_protein.faa
Mycobacterium fortuitum	1766	Actinobacteria	Actinobacteria	GCA_001307545.1	ftp://ftp.ncbi.nlm.nih.gov/genomes/all/GCA_001307545.1_ASM130754v1/GCA_001307545.1_ASM130754v1_protein.faa
Mycobacterium intracellulare MOTT-64	1138383	Actinobacteria	Actinobacteria	GCA_000276825.1	ftp://ftp.ncbi.nlm.nih.gov/genomes/all/GCA_000276825.1_ASM27682v1/GCA_000276825.1_ASM27682v1_protein.faa
Mycobacterium kansasii ATCC 12478	557599	Actinobacteria	Actinobacteria	GCA_000157895.2	ftp://ftp.ncbi.nlm.nih.gov/genomes/all/GCA_000157895.2_ASM15789v2/GCA_000157895.2_ASM15789v2_protein.faa
Mycobacterium leprae Br4923	561304	Actinobacteria	Actinobacteria	GCA_000026685.1	ftp://ftp.ncbi.nlm.nih.gov/genomes/all/GCA_000026685.1_ASM2668v1/GCA_000026685.1_ASM2668v1_protein.faa
Mycobacterium phlei	1771	Actinobacteria	Actinobacteria	GCA_001583415.1	ftp://ftp.ncbi.nlm.nih.gov/genomes/all/GCA_001583415.1_ASM158341v1/GCA_001583415.1_ASM158341v1_protein.faa
Mycobacterium smegmatis str. MC2 155	246196	Actinobacteria	Actinobacteria	GCA_000015005.1	ftp://ftp.ncbi.nlm.nih.gov/genomes/all/GCA_000015005.1_ASM1500v1/GCA_000015005.1_ASM1500v1_protein.faa
Mycobacterium tuberculosis CDC1551	83331	Actinobacteria	Actinobacteria	GCA_000008585.1	ftp://ftp.ncbi.nlm.nih.gov/genomes/all/GCA_000008585.1_ASM858v1/GCA_000008585.1_ASM858v1_protein.faa
Mycobacterium marinum M	216594	Actinobacteria	Actinobacteria	GCA_000018345.1	ftp://ftp.ncbi.nlm.nih.gov/genomes/all/GCA_000018345.1_ASM1834v1/GCA_000018345.1_ASM1834v1_protein.faa
Mycobacterium neoaurum VKM Ac-1815D	700508	Actinobacteria	Actinobacteria	GCA_000317305.3	ftp://ftp.ncbi.nlm.nih.gov/genomes/all/GCA_000317305.3_ASM31730v3/GCA_000317305.3_ASM31730v3_protein.faa
Mycobacterium chubuense NBB4	710421	Actinobacteria	Actinobacteria	GCA_000266905.1	ftp://ftp.ncbi.nlm.nih.gov/genomes/all/GCA_000266905.1_ASM26690v1/GCA_000266905.1_ASM26690v1_protein.faa
Mycobacterium gilvum PYR-GCK	350054	Actinobacteria	Actinobacteria	GCA_000016365.1	ftp://ftp.ncbi.nlm.nih.gov/genomes/all/GCA_000016365.1_ASM1636v1/GCA_000016365.1_ASM1636v1_protein.faa
Mycobacterium microti	1806	Actinobacteria	Actinobacteria	GCA_001544815.1	ftp://ftp.ncbi.nlm.nih.gov/genomes/all/GCA_001544815.1_ASM154481v1/GCA_001544815.1_ASM154481v1_protein.faa
Mycobacterium ulcerans Agy99	362242	Actinobacteria	Actinobacteria	GCA_000013925.1	ftp://ftp.ncbi.nlm.nih.gov/genomes/all/GCA_000013925.1_ASM1392v1/GCA_000013925.1_ASM1392v1_protein.faa
Amycolatopsis methanolica 239	1068978	Actinobacteria	Actinobacteria	GCA_000739085.1	ftp://ftp.ncbi.nlm.nih.gov/genomes/all/GCA_000739085.1_ASM73908v1/GCA_000739085.1_ASM73908v1_protein.faa
Rhodococcus fascians D188	1051973	Actinobacteria	Actinobacteria	GCA_001620305.1	ftp://ftp.ncbi.nlm.nih.gov/genomes/all/GCA_001620305.1_ASM162030v1/GCA_001620305.1_ASM162030v1_protein.faa
Rhodococcus erythropolis PR4	234621	Actinobacteria	Actinobacteria	GCA_000010105.1	ftp://ftp.ncbi.nlm.nih.gov/genomes/all/GCA_000010105.1_ASM1010v1/GCA_000010105.1_ASM1010v1_protein.faa
Saccharopolyspora erythraea NRRL 2338	405948	Actinobacteria	Actinobacteria	GCA_000062885.1	ftp://ftp.ncbi.nlm.nih.gov/genomes/all/GCA_000062885.1_ASM6288v1/GCA_000062885.1_ASM6288v1_protein.faa
Saccharomonospora viridis DSM 43017	471857	Actinobacteria	Actinobacteria	GCA_000023865.1	ftp://ftp.ncbi.nlm.nih.gov/genomes/all/GCA_000023865.1_ASM2386v1/GCA_000023865.1_ASM2386v1_protein.faa
Frankia alni ACN14a	326424	Actinobacteria	Actinobacteria	GCA_000058485.1	ftp://ftp.ncbi.nlm.nih.gov/genomes/all/GCA_000058485.1_ASM5848v1/GCA_000058485.1_ASM5848v1_protein.faa
Geodermatophilus obscurus DSM 43160	526225	Actinobacteria	Actinobacteria	GCA_000025345.1	ftp://ftp.ncbi.nlm.nih.gov/genomes/all/GCA_000025345.1_ASM2534v1/GCA_000025345.1_ASM2534v1_protein.faa
Actinoplanes missouriensis 431	512565	Actinobacteria	Actinobacteria	GCA_000284295.1	ftp://ftp.ncbi.nlm.nih.gov/genomes/all/GCA_000284295.1_ASM28429v1/GCA_000284295.1_ASM28429v1_protein.faa
Streptomyces albus J1074	457425	Actinobacteria	Actinobacteria	GCA_000359525.1	ftp://ftp.ncbi.nlm.nih.gov/genomes/all/GCA_000359525.1_ASM35952v1/GCA_000359525.1_ASM35952v1_protein.faa
Streptomyces ambofaciens ATCC 23877	278992	Actinobacteria	Actinobacteria	GCA_001267885.1	ftp://ftp.ncbi.nlm.nih.gov/genomes/all/GCA_001267885.1_ASM126788v1/GCA_001267885.1_ASM126788v1_protein.faa
Streptomyces glaucescens	1907	Actinobacteria	Actinobacteria	GCA_000761215.1	ftp://ftp.ncbi.nlm.nih.gov/genomes/all/GCA_000761215.1_ASM76121v1/GCA_000761215.1_ASM76121v1_protein.faa
Streptomyces globisporus C-1027	1172567	Actinobacteria	Actinobacteria	GCA_000261345.2	ftp://ftp.ncbi.nlm.nih.gov/genomes/all/GCA_000261345.2_ASM26134v2/GCA_000261345.2_ASM26134v2_protein.faa
Streptomyces griseus subsp. griseus NBRC 13350	455632	Actinobacteria	Actinobacteria	GCA_000010605.1	ftp://ftp.ncbi.nlm.nih.gov/genomes/all/GCA_000010605.1_ASM1060v1/GCA_000010605.1_ASM1060v1_protein.faa
Streptomyces hygroscopicus subsp. jinggangensis 5008	1133850	Actinobacteria	Actinobacteria	GCA_000245355.1	ftp://ftp.ncbi.nlm.nih.gov/genomes/all/GCA_000245355.1_ASM24535v1/GCA_000245355.1_ASM24535v1_protein.faa
Streptomyces lividans TK24	457428	Actinobacteria	Actinobacteria	GCA_000739105.1	ftp://ftp.ncbi.nlm.nih.gov/genomes/all/GCA_000739105.1_ASM73910v1/GCA_000739105.1_ASM73910v1_protein.faa
Streptomyces reticuli	1926	Actinobacteria	Actinobacteria	GCA_001511815.1	ftp://ftp.ncbi.nlm.nih.gov/genomes/all/GCA_001511815.1_TUE45/GCA_001511815.1_TUE45_protein.faa
Streptomyces scabiei 87.22	680198	Actinobacteria	Actinobacteria	GCA_000091305.1	ftp://ftp.ncbi.nlm.nih.gov/genomes/all/GCA_000091305.1_ASM9130v1/GCA_000091305.1_ASM9130v1_protein.faa
Streptosporangium roseum DSM 43021	479432	Actinobacteria	Actinobacteria	GCA_000024865.1	ftp://ftp.ncbi.nlm.nih.gov/genomes/all/GCA_000024865.1_ASM2486v1/GCA_000024865.1_ASM2486v1_protein.faa
Thermobispora bispora DSM 43833	469371	Actinobacteria	Actinobacteria	GCA_000092645.1	ftp://ftp.ncbi.nlm.nih.gov/genomes/all/GCA_000092645.1_ASM9264v1/GCA_000092645.1_ASM9264v1_protein.faa
Nocardiopsis dassonvillei subsp. dassonvillei DSM 43111	446468	Actinobacteria	Actinobacteria	GCA_000092985.1	ftp://ftp.ncbi.nlm.nih.gov/genomes/all/GCA_000092985.1_ASM9298v1/GCA_000092985.1_ASM9298v1_protein.faa
Thermomonospora curvata DSM 43183	471852	Actinobacteria	Actinobacteria	GCA_000024385.1	ftp://ftp.ncbi.nlm.nih.gov/genomes/all/GCA_000024385.1_ASM2438v1/GCA_000024385.1_ASM2438v1_protein.faa
Thermobifida fusca YX	269800	Actinobacteria	Actinobacteria	GCA_000012405.1	ftp://ftp.ncbi.nlm.nih.gov/genomes/all/GCA_000012405.1_ASM1240v1/GCA_000012405.1_ASM1240v1_protein.faa
Microbacterium testaceum StLB037	979556	Actinobacteria	Actinobacteria	GCA_000202635.1	ftp://ftp.ncbi.nlm.nih.gov/genomes/all/GCA_000202635.1_ASM20263v1/GCA_000202635.1_ASM20263v1_protein.faa
Tropheryma whipplei str. Twist	203267	Actinobacteria	Actinobacteria	GCA_000007485.1	ftp://ftp.ncbi.nlm.nih.gov/genomes/all/GCA_000007485.1_ASM748v1/GCA_000007485.1_ASM748v1_protein.faa
Aeromicrobium erythreum	2041	Actinobacteria	Actinobacteria	GCA_001509405.1	ftp://ftp.ncbi.nlm.nih.gov/genomes/all/GCA_001509405.1_ASM150940v1/GCA_001509405.1_ASM150940v1_protein.faa
Pimelobacter simplex	2045	Actinobacteria	Actinobacteria	GCA_000785495.1	ftp://ftp.ncbi.nlm.nih.gov/genomes/all/GCA_000785495.1_ASM78549v1/GCA_000785495.1_ASM78549v1_protein.faa
Rothia dentocariosa ATCC 17931	762948	Actinobacteria	Actinobacteria	GCA_000164695.2	ftp://ftp.ncbi.nlm.nih.gov/genomes/all/GCA_000164695.2_ASM16469v2/GCA_000164695.2_ASM16469v2_protein.faa
Mobiluncus curtisii ATCC 43063	548479	Actinobacteria	Actinobacteria	GCA_000196535.1	ftp://ftp.ncbi.nlm.nih.gov/genomes/all/GCA_000196535.1_ASM19653v1/GCA_000196535.1_ASM19653v1_protein.faa
Gordonia bronchialis DSM 43247	526226	Actinobacteria	Actinobacteria	GCA_000024785.1	ftp://ftp.ncbi.nlm.nih.gov/genomes/all/GCA_000024785.1_ASM2478v1/GCA_000024785.1_ASM2478v1_protein.faa
Sphaerobacter thermophilus DSM 20745	479434	Chloroflexi	Thermomicrobia	GCA_000024985.1	ftp://ftp.ncbi.nlm.nih.gov/genomes/all/GCA_000024985.1_ASM2498v1/GCA_000024985.1_ASM2498v1_protein.faa
Tsukamurella paurometabola DSM 20162	521096	Actinobacteria	Actinobacteria	GCA_000092225.1	ftp://ftp.ncbi.nlm.nih.gov/genomes/all/GCA_000092225.1_ASM9222v1/GCA_000092225.1_ASM9222v1_protein.faa
Kitasatospora setae KM-6054	452652	Actinobacteria	Actinobacteria	GCA_000269985.1	ftp://ftp.ncbi.nlm.nih.gov/genomes/all/GCA_000269985.1_ASM26998v1/GCA_000269985.1_ASM26998v1_protein.faa
Mycoplasma arginini	2094	Tenericutes	Mollicutes	GCA_001547975.1	ftp://ftp.ncbi.nlm.nih.gov/genomes/all/GCA_001547975.1_ASM154797v1/GCA_001547975.1_ASM154797v1_protein.faa
Mycoplasma capricolum subsp. capricolum ATCC 27343	340047	Tenericutes	Mollicutes	GCA_000012765.1	ftp://ftp.ncbi.nlm.nih.gov/genomes/all/GCA_000012765.1_ASM1276v1/GCA_000012765.1_ASM1276v1_protein.faa
Mycoplasma gallisepticum str. R(high)	710128	Tenericutes	Mollicutes	GCA_000025365.1	ftp://ftp.ncbi.nlm.nih.gov/genomes/all/GCA_000025365.1_ASM2536v1/GCA_000025365.1_ASM2536v1_protein.faa
Mycoplasma genitalium G37	243273	Tenericutes	Mollicutes	GCA_000027325.1	ftp://ftp.ncbi.nlm.nih.gov/genomes/all/GCA_000027325.1_ASM2732v1/GCA_000027325.1_ASM2732v1_protein.faa
Mycoplasma hominis ATCC 23114	347256	Tenericutes	Mollicutes	GCA_000085865.1	ftp://ftp.ncbi.nlm.nih.gov/genomes/all/GCA_000085865.1_ASM8586v1/GCA_000085865.1_ASM8586v1_protein.faa
Mycoplasma hyopneumoniae J	262719	Tenericutes	Mollicutes	GCA_000008205.1	ftp://ftp.ncbi.nlm.nih.gov/genomes/all/GCA_000008205.1_ASM820v1/GCA_000008205.1_ASM820v1_protein.faa
Mycoplasma hyorhinis HUB-1	872331	Tenericutes	Mollicutes	GCA_000145705.1	ftp://ftp.ncbi.nlm.nih.gov/genomes/all/GCA_000145705.1_ASM14570v1/GCA_000145705.1_ASM14570v1_protein.faa
Mycoplasma mycoides subsp. mycoides SC str. PG1	272632	Tenericutes	Mollicutes	GCA_000011445.1	ftp://ftp.ncbi.nlm.nih.gov/genomes/all/GCA_000011445.1_ASM1144v1/GCA_000011445.1_ASM1144v1_protein.faa
Mycoplasma pneumoniae M129	272634	Tenericutes	Mollicutes	GCA_000027345.1	ftp://ftp.ncbi.nlm.nih.gov/genomes/all/GCA_000027345.1_ASM2734v1/GCA_000027345.1_ASM2734v1_protein.faa
Mycoplasma leachii PG50	880447	Tenericutes	Mollicutes	GCA_000183365.1	ftp://ftp.ncbi.nlm.nih.gov/genomes/all/GCA_000183365.1_ASM18336v1/GCA_000183365.1_ASM18336v1_protein.faa
Mycoplasma synoviae 53	262723	Tenericutes	Mollicutes	GCA_000008245.1	ftp://ftp.ncbi.nlm.nih.gov/genomes/all/GCA_000008245.1_ASM824v1/GCA_000008245.1_ASM824v1_protein.faa
Mycoplasma agalactiae PG2	347257	Tenericutes	Mollicutes	GCA_000063605.1	ftp://ftp.ncbi.nlm.nih.gov/genomes/all/GCA_000063605.1_ASM6360v1/GCA_000063605.1_ASM6360v1_protein.faa
Mycoplasma arthritidis 158L3-1	243272	Tenericutes	Mollicutes	GCA_000020065.1	ftp://ftp.ncbi.nlm.nih.gov/genomes/all/GCA_000020065.1_ASM2006v1/GCA_000020065.1_ASM2006v1_protein.faa
Mycoplasma californicum	2113	Tenericutes	Mollicutes	GCA_000695835.1	ftp://ftp.ncbi.nlm.nih.gov/genomes/all/GCA_000695835.1_ASM69583v1/GCA_000695835.1_ASM69583v1_protein.faa
Mycoplasma fermentans JER	637387	Tenericutes	Mollicutes	GCA_000148625.1	ftp://ftp.ncbi.nlm.nih.gov/genomes/all/GCA_000148625.1_ASM14862v1/GCA_000148625.1_ASM14862v1_protein.faa
Mycoplasma mobile 163K	267748	Tenericutes	Mollicutes	GCA_000008365.1	ftp://ftp.ncbi.nlm.nih.gov/genomes/all/GCA_000008365.1_ASM836v1/GCA_000008365.1_ASM836v1_protein.faa
Mycoplasma putrefaciens KS1	743965	Tenericutes	Mollicutes	GCA_000224105.1	ftp://ftp.ncbi.nlm.nih.gov/genomes/all/GCA_000224105.1_ASM22410v1/GCA_000224105.1_ASM22410v1_protein.faa
Mycoplasma flocculare ATCC 27399	743971	Tenericutes	Mollicutes	GCA_000815065.1	ftp://ftp.ncbi.nlm.nih.gov/genomes/all/GCA_000815065.1_ASM81506v1/GCA_000815065.1_ASM81506v1_protein.faa
Ureaplasma urealyticum serovar 10 str. ATCC 33699	565575	Tenericutes	Mollicutes	GCA_000021265.1	ftp://ftp.ncbi.nlm.nih.gov/genomes/all/GCA_000021265.1_ASM2126v1/GCA_000021265.1_ASM2126v1_protein.faa
Spiroplasma apis B31	1276258	Tenericutes	Mollicutes	GCA_000500935.1	ftp://ftp.ncbi.nlm.nih.gov/genomes/all/GCA_000500935.1_ASM50093v1/GCA_000500935.1_ASM50093v1_protein.faa
Spiroplasma mirum ATCC 29335	838561	Tenericutes	Mollicutes	GCA_000517365.1	ftp://ftp.ncbi.nlm.nih.gov/genomes/all/GCA_000517365.1_ASM51736v1/GCA_000517365.1_ASM51736v1_protein.faa
Spiroplasma taiwanense CT-1	1276220	Tenericutes	Mollicutes	GCA_000439435.1	ftp://ftp.ncbi.nlm.nih.gov/genomes/all/GCA_000439435.1_ASM43943v1/GCA_000439435.1_ASM43943v1_protein.faa
Acholeplasma laidlawii PG-8A	441768	Tenericutes	Mollicutes	GCA_000018785.1	ftp://ftp.ncbi.nlm.nih.gov/genomes/all/GCA_000018785.1_ASM1878v1/GCA_000018785.1_ASM1878v1_protein.faa
Mesoplasma florum L1	265311	Tenericutes	Mollicutes	GCA_000008305.1	ftp://ftp.ncbi.nlm.nih.gov/genomes/all/GCA_000008305.1_ASM830v1/GCA_000008305.1_ASM830v1_protein.faa
Desulfobacterium autotrophicum HRM2	177437	Proteobacteria	Deltaproteobacteria	GCA_000020365.1	ftp://ftp.ncbi.nlm.nih.gov/genomes/all/GCA_000020365.1_ASM2036v1/GCA_000020365.1_ASM2036v1_protein.faa
Thermoanaerobacter kivui	2325	Firmicutes	Clostridia	GCA_000763575.1	ftp://ftp.ncbi.nlm.nih.gov/genomes/all/GCA_000763575.1_ASM76357v1/GCA_000763575.1_ASM76357v1_protein.faa
Halanaerobium praevalens DSM 2228	572479	Firmicutes	Clostridia	GCA_000165465.1	ftp://ftp.ncbi.nlm.nih.gov/genomes/all/GCA_000165465.1_ASM16546v1/GCA_000165465.1_ASM16546v1_protein.faa
Thermotoga maritima MSB8	243274	Thermotogae	Thermotogae	GCA_000008545.1	ftp://ftp.ncbi.nlm.nih.gov/genomes/all/GCA_000008545.1_ASM854v1/GCA_000008545.1_ASM854v1_protein.faa
Thermotoga neapolitana DSM 4359	309803	Thermotogae	Thermotogae	GCA_000018945.1	ftp://ftp.ncbi.nlm.nih.gov/genomes/all/GCA_000018945.1_ASM1894v1/GCA_000018945.1_ASM1894v1_protein.faa
Haliscomenobacter hydrossis DSM 1100	760192	Bacteroidetes	Sphingobacteriia	GCA_000212735.1	ftp://ftp.ncbi.nlm.nih.gov/genomes/all/GCA_000212735.1_ASM21273v1/GCA_000212735.1_ASM21273v1_protein.faa
Flexistipes sinusarabici DSM 4947	717231	Deferribacteres	Deferribacteres	GCA_000218625.1	ftp://ftp.ncbi.nlm.nih.gov/genomes/all/GCA_000218625.1_ASM21862v1/GCA_000218625.1_ASM21862v1_protein.faa
Desulfomonile tiedjei DSM 6799	706587	Proteobacteria	Deltaproteobacteria	GCA_000266945.1	ftp://ftp.ncbi.nlm.nih.gov/genomes/all/GCA_000266945.1_ASM26694v1/GCA_000266945.1_ASM26694v1_protein.faa
Xylella fastidiosa 9a5c	160492	Proteobacteria	Gammaproteobacteria	GCA_000006725.1	ftp://ftp.ncbi.nlm.nih.gov/genomes/all/GCA_000006725.1_ASM672v1/GCA_000006725.1_ASM672v1_protein.faa
Thermosipho africanus TCF52B	484019	Thermotogae	Thermotogae	GCA_000021285.1	ftp://ftp.ncbi.nlm.nih.gov/genomes/all/GCA_000021285.1_ASM2128v1/GCA_000021285.1_ASM2128v1_protein.faa
Fervidobacterium islandicum	2423	Thermotogae	Thermotogae	GCA_000767275.3	ftp://ftp.ncbi.nlm.nih.gov/genomes/all/GCA_000767275.3_ASM76727v3/GCA_000767275.3_ASM76727v3_protein.faa
Fervidobacterium nodosum Rt17-B1	381764	Thermotogae	Thermotogae	GCA_000017545.1	ftp://ftp.ncbi.nlm.nih.gov/genomes/all/GCA_000017545.1_ASM1754v1/GCA_000017545.1_ASM1754v1_protein.faa
Teredinibacter turnerae T7901	377629	Proteobacteria	Gammaproteobacteria	GCA_000023025.1	ftp://ftp.ncbi.nlm.nih.gov/genomes/all/GCA_000023025.1_ASM2302v1/GCA_000023025.1_ASM2302v1_protein.faa
Roseobacter denitrificans OCh 114	375451	Proteobacteria	Alphaproteobacteria	GCA_000014045.1	ftp://ftp.ncbi.nlm.nih.gov/genomes/all/GCA_000014045.1_ASM1404v1/GCA_000014045.1_ASM1404v1_protein.faa
Gardnerella vaginalis 409-05	553190	Actinobacteria	Actinobacteria	GCA_000025205.1	ftp://ftp.ncbi.nlm.nih.gov/genomes/all/GCA_000025205.1_ASM2520v1/GCA_000025205.1_ASM2520v1_protein.faa
Hirschia baltica ATCC 49814	582402	Proteobacteria	Alphaproteobacteria	GCA_000023785.1	ftp://ftp.ncbi.nlm.nih.gov/genomes/all/GCA_000023785.1_ASM2378v1/GCA_000023785.1_ASM2378v1_protein.faa
Symbiobacterium thermophilum IAM 14863	292459	Firmicutes	Clostridia	GCA_000009905.1	ftp://ftp.ncbi.nlm.nih.gov/genomes/all/GCA_000009905.1_ASM990v1/GCA_000009905.1_ASM990v1_protein.faa
Marinobacter hydrocarbonoclasticus VT8	351348	Proteobacteria	Gammaproteobacteria	GCA_000015365.1	ftp://ftp.ncbi.nlm.nih.gov/genomes/all/GCA_000015365.1_ASM1536v1/GCA_000015365.1_ASM1536v1_protein.faa
Halomonas elongata DSM 2581	768066	Proteobacteria	Gammaproteobacteria	GCA_000196875.1	ftp://ftp.ncbi.nlm.nih.gov/genomes/all/GCA_000196875.1_ASM19687v1/GCA_000196875.1_ASM19687v1_protein.faa
Carnobacterium maltaromaticum LMA28	1234679	Firmicutes	Bacilli	GCA_000317975.2	ftp://ftp.ncbi.nlm.nih.gov/genomes/all/GCA_000317975.2_ASM31797v2/GCA_000317975.2_ASM31797v2_protein.faa
Burkholderia mallei ATCC 23344	243160	Proteobacteria	Betaproteobacteria	GCA_000011705.1	ftp://ftp.ncbi.nlm.nih.gov/genomes/all/GCA_000011705.1_ASM1170v1/GCA_000011705.1_ASM1170v1_protein.faa
Bifidobacterium animalis subsp. lactis AD011	442563	Actinobacteria	Actinobacteria	GCA_000021425.1	ftp://ftp.ncbi.nlm.nih.gov/genomes/all/GCA_000021425.1_ASM2142v1/GCA_000021425.1_ASM2142v1_protein.faa
Bifidobacterium pseudocatenulatum DSM 20438 = JCM 1200 = LMG 10505	547043	Actinobacteria	Actinobacteria	GCA_001025215.1	ftp://ftp.ncbi.nlm.nih.gov/genomes/all/GCA_001025215.1_ASM102521v1/GCA_001025215.1_ASM102521v1_protein.faa
Lysinibacillus fusiformis	28031	Firmicutes	Bacilli	GCA_000724775.3	ftp://ftp.ncbi.nlm.nih.gov/genomes/all/GCA_000724775.3_ASM72477v3/GCA_000724775.3_ASM72477v3_protein.faa
Staphylococcus lugdunensis HKU09-01	698737	Firmicutes	Bacilli	GCA_000025085.1	ftp://ftp.ncbi.nlm.nih.gov/genomes/all/GCA_000025085.1_ASM2508v1/GCA_000025085.1_ASM2508v1_protein.faa
Streptococcus mitis B6	365659	Firmicutes	Bacilli	GCA_000027165.1	ftp://ftp.ncbi.nlm.nih.gov/genomes/all/GCA_000027165.1_ASM2716v1/GCA_000027165.1_ASM2716v1_protein.faa
Acidothermus cellulolyticus 11B	351607	Actinobacteria	Actinobacteria	GCA_000015025.1	ftp://ftp.ncbi.nlm.nih.gov/genomes/all/GCA_000015025.1_ASM1502v1/GCA_000015025.1_ASM1502v1_protein.faa
Rubrivivax gelatinosus IL144	983917	Proteobacteria	Betaproteobacteria	GCA_000284255.1	ftp://ftp.ncbi.nlm.nih.gov/genomes/all/GCA_000284255.1_ASM28425v1/GCA_000284255.1_ASM28425v1_protein.faa
Nostoc sp. PCC 7524	28072	Cyanobacteria	Unknown	GCA_000316645.1	ftp://ftp.ncbi.nlm.nih.gov/genomes/all/GCA_000316645.1_ASM31664v1/GCA_000316645.1_ASM31664v1_protein.faa
Burkholderia gladioli BSR3	999541	Proteobacteria	Betaproteobacteria	GCA_000194745.1	ftp://ftp.ncbi.nlm.nih.gov/genomes/all/GCA_000194745.1_ASM19474v1/GCA_000194745.1_ASM19474v1_protein.faa
Alteromonas macleodii ATCC 27126	529120	Proteobacteria	Gammaproteobacteria	GCA_000172635.2	ftp://ftp.ncbi.nlm.nih.gov/genomes/all/GCA_000172635.2_ASM17263v2/GCA_000172635.2_ASM17263v2_protein.faa
Francisella philomiragia subsp. philomiragia ATCC 25017	484022	Proteobacteria	Gammaproteobacteria	GCA_000019285.1	ftp://ftp.ncbi.nlm.nih.gov/genomes/all/GCA_000019285.1_ASM1928v1/GCA_000019285.1_ASM1928v1_protein.faa
Tannerella forsythia 92A2	203275	Bacteroidetes	Bacteroidia	GCA_000238215.1	ftp://ftp.ncbi.nlm.nih.gov/genomes/all/GCA_000238215.1_ASM23821v1/GCA_000238215.1_ASM23821v1_protein.faa
Bacteroides ovatus	28116	Bacteroidetes	Bacteroidia	GCA_001314995.1	ftp://ftp.ncbi.nlm.nih.gov/genomes/all/GCA_001314995.1_ASM131499v1/GCA_001314995.1_ASM131499v1_protein.faa
Odoribacter splanchnicus DSM 20712	709991	Bacteroidetes	Bacteroidia	GCA_000190535.1	ftp://ftp.ncbi.nlm.nih.gov/genomes/all/GCA_000190535.1_ASM19053v1/GCA_000190535.1_ASM19053v1_protein.faa
Porphyromonas asaccharolytica DSM 20707	879243	Bacteroidetes	Bacteroidia	GCA_000212375.1	ftp://ftp.ncbi.nlm.nih.gov/genomes/all/GCA_000212375.1_ASM21237v1/GCA_000212375.1_ASM21237v1_protein.faa
Prevotella denticola F0289	767031	Bacteroidetes	Bacteroidia	GCA_000193395.1	ftp://ftp.ncbi.nlm.nih.gov/genomes/all/GCA_000193395.1_ASM19339v1/GCA_000193395.1_ASM19339v1_protein.faa
Prevotella intermedia 17	246198	Bacteroidetes	Bacteroidia	GCA_000261025.1	ftp://ftp.ncbi.nlm.nih.gov/genomes/all/GCA_000261025.1_ASM26102v1/GCA_000261025.1_ASM26102v1_protein.faa
Prevotella melaninogenica ATCC 25845	553174	Bacteroidetes	Bacteroidia	GCA_000144405.1	ftp://ftp.ncbi.nlm.nih.gov/genomes/all/GCA_000144405.1_ASM14440v1/GCA_000144405.1_ASM14440v1_protein.faa
Cronobacter sakazakii ATCC BAA-894	290339	Proteobacteria	Gammaproteobacteria	GCA_000017665.1	ftp://ftp.ncbi.nlm.nih.gov/genomes/all/GCA_000017665.1_ASM1766v1/GCA_000017665.1_ASM1766v1_protein.faa
Serratia proteamaculans 568	399741	Proteobacteria	Gammaproteobacteria	GCA_000018085.1	ftp://ftp.ncbi.nlm.nih.gov/genomes/all/GCA_000018085.1_ASM1808v1/GCA_000018085.1_ASM1808v1_protein.faa
Yersinia kristensenii	28152	Proteobacteria	Gammaproteobacteria	GCA_000834865.1	ftp://ftp.ncbi.nlm.nih.gov/genomes/all/GCA_000834865.1_ASM83486v1/GCA_000834865.1_ASM83486v1_protein.faa
Vibrio nigripulchritudo	28173	Proteobacteria	Gammaproteobacteria	GCA_000801275.1	ftp://ftp.ncbi.nlm.nih.gov/genomes/all/GCA_000801275.1_ASM80127v1/GCA_000801275.1_ASM80127v1_protein.faa
Leptospira santarosai serovar Shermani str. LT 821	758847	Spirochaetes	Spirochaetia	GCA_000313175.2	ftp://ftp.ncbi.nlm.nih.gov/genomes/all/GCA_000313175.2_ASM31317v2/GCA_000313175.2_ASM31317v2_protein.faa
Acetohalobium arabaticum DSM 5501	574087	Firmicutes	Clostridia	GCA_000144695.1	ftp://ftp.ncbi.nlm.nih.gov/genomes/all/GCA_000144695.1_ASM14469v1/GCA_000144695.1_ASM14469v1_protein.faa
Capnocytophaga canimorsus Cc5	860228	Bacteroidetes	Flavobacteriia	GCA_000220625.1	ftp://ftp.ncbi.nlm.nih.gov/genomes/all/GCA_000220625.1_ASM22062v1/GCA_000220625.1_ASM22062v1_protein.faa
Arcobacter butzleri RM4018	367737	Proteobacteria	Epsilonproteobacteria	GCA_000014025.1	ftp://ftp.ncbi.nlm.nih.gov/genomes/all/GCA_000014025.1_ASM1402v1/GCA_000014025.1_ASM1402v1_protein.faa
Arcobacter nitrofigilis DSM 7299	572480	Proteobacteria	Epsilonproteobacteria	GCA_000092245.1	ftp://ftp.ncbi.nlm.nih.gov/genomes/all/GCA_000092245.1_ASM9224v1/GCA_000092245.1_ASM9224v1_protein.faa
Desulfobacula toluolica Tol2	651182	Proteobacteria	Deltaproteobacteria	GCA_000307105.1	ftp://ftp.ncbi.nlm.nih.gov/genomes/all/GCA_000307105.1_ASM30710v1/GCA_000307105.1_ASM30710v1_protein.faa
Mycoplasma penetrans HF-2	272633	Tenericutes	Mollicutes	GCA_000011225.1	ftp://ftp.ncbi.nlm.nih.gov/genomes/all/GCA_000011225.1_ASM1122v1/GCA_000011225.1_ASM1122v1_protein.faa
Colwellia psychrerythraea 34H	167879	Proteobacteria	Gammaproteobacteria	GCA_000012325.1	ftp://ftp.ncbi.nlm.nih.gov/genomes/all/GCA_000012325.1_ASM1232v1/GCA_000012325.1_ASM1232v1_protein.faa
Geobacter metallireducens GS-15	269799	Proteobacteria	Deltaproteobacteria	GCA_000012925.1	ftp://ftp.ncbi.nlm.nih.gov/genomes/all/GCA_000012925.1_ASM1292v1/GCA_000012925.1_ASM1292v1_protein.faa
Ornithobacterium rhinotracheale DSM 15997	867902	Bacteroidetes	Flavobacteriia	GCA_000265465.1	ftp://ftp.ncbi.nlm.nih.gov/genomes/all/GCA_000265465.1_ASM26546v1/GCA_000265465.1_ASM26546v1_protein.faa
Thermodesulfovibrio yellowstonii DSM 11347	289376	Nitrospirae	Nitrospira	GCA_000020985.1	ftp://ftp.ncbi.nlm.nih.gov/genomes/all/GCA_000020985.1_ASM2098v1/GCA_000020985.1_ASM2098v1_protein.faa
Arcanobacterium haemolyticum DSM 20595	644284	Actinobacteria	Actinobacteria	GCA_000092365.1	ftp://ftp.ncbi.nlm.nih.gov/genomes/all/GCA_000092365.1_ASM9236v1/GCA_000092365.1_ASM9236v1_protein.faa
[Clostridium] propionicum DSM 1682	991789	Firmicutes	Clostridia	GCA_001561955.1	ftp://ftp.ncbi.nlm.nih.gov/genomes/all/GCA_001561955.1_ASM156195v1/GCA_001561955.1_ASM156195v1_protein.faa
Clavibacter michiganensis subsp. michiganensis NCPPB 382	443906	Actinobacteria	Actinobacteria	GCA_000063485.1	ftp://ftp.ncbi.nlm.nih.gov/genomes/all/GCA_000063485.1_ASM6348v1/GCA_000063485.1_ASM6348v1_protein.faa
Komagataeibacter xylinus E25	1296990	Proteobacteria	Alphaproteobacteria	GCA_000550765.1	ftp://ftp.ncbi.nlm.nih.gov/genomes/all/GCA_000550765.1_ASM55076v1/GCA_000550765.1_ASM55076v1_protein.faa
Burkholderia pseudomallei K96243	272560	Proteobacteria	Betaproteobacteria	GCA_000011545.1	ftp://ftp.ncbi.nlm.nih.gov/genomes/all/GCA_000011545.1_ASM1154v1/GCA_000011545.1_ASM1154v1_protein.faa
Thermoanaerobacterium saccharolyticum JW/SL-YS485	1094508	Firmicutes	Clostridia	GCA_000307585.1	ftp://ftp.ncbi.nlm.nih.gov/genomes/all/GCA_000307585.1_ASM30758v1/GCA_000307585.1_ASM30758v1_protein.faa
Salmonella enterica subsp. enterica serovar Typhimurium str. LT2	99287	Proteobacteria	Gammaproteobacteria	GCA_000006945.2	ftp://ftp.ncbi.nlm.nih.gov/genomes/all/GCA_000006945.2_ASM694v2/GCA_000006945.2_ASM694v2_protein.faa
Mycoplasma bovis PG45	289397	Tenericutes	Mollicutes	GCA_000183385.1	ftp://ftp.ncbi.nlm.nih.gov/genomes/all/GCA_000183385.1_ASM18338v1/GCA_000183385.1_ASM18338v1_protein.faa
Streptomyces cattleya NRRL 8057 = DSM 46488	1003195	Actinobacteria	Actinobacteria	GCA_000237305.1	ftp://ftp.ncbi.nlm.nih.gov/genomes/all/GCA_000237305.1_ASM23730v1/GCA_000237305.1_ASM23730v1_protein.faa
Mycobacterium haemophilum DSM 44634	1202450	Actinobacteria	Actinobacteria	GCA_000340435.3	ftp://ftp.ncbi.nlm.nih.gov/genomes/all/GCA_000340435.3_ASM34043v3/GCA_000340435.3_ASM34043v3_protein.faa
Thermoanaerobacter brockii subsp. finnii Ako-1	509193	Firmicutes	Clostridia	GCA_000175295.2	ftp://ftp.ncbi.nlm.nih.gov/genomes/all/GCA_000175295.2_ASM17529v2/GCA_000175295.2_ASM17529v2_protein.faa
Thermoanaerobacterium xylanolyticum LX-11	858215	Firmicutes	Clostridia	GCA_000189775.3	ftp://ftp.ncbi.nlm.nih.gov/genomes/all/GCA_000189775.3_ASM18977v3/GCA_000189775.3_ASM18977v3_protein.faa
[Clostridium] cellulosi	29343	Firmicutes	Clostridia	GCA_000953215.1	ftp://ftp.ncbi.nlm.nih.gov/genomes/all/GCA_000953215.1_DG5/GCA_000953215.1_DG5_protein.faa
Clostridium lentocellum DSM 5427	642492	Firmicutes	Clostridia	GCA_000178835.2	ftp://ftp.ncbi.nlm.nih.gov/genomes/all/GCA_000178835.2_ASM17883v2/GCA_000178835.2_ASM17883v2_protein.faa
Staphylococcus saprophyticus subsp. saprophyticus ATCC 15305	342451	Firmicutes	Bacilli	GCA_000010125.1	ftp://ftp.ncbi.nlm.nih.gov/genomes/all/GCA_000010125.1_ASM1012v1/GCA_000010125.1_ASM1012v1_protein.faa
Staphylococcus capitis subsp. capitis	72758	Firmicutes	Bacilli	GCA_001028645.1	ftp://ftp.ncbi.nlm.nih.gov/genomes/all/GCA_001028645.1_ASM102864v1/GCA_001028645.1_ASM102864v1_protein.faa
Microlunatus phosphovorus NM-1	1032480	Actinobacteria	Actinobacteria	GCA_000270245.1	ftp://ftp.ncbi.nlm.nih.gov/genomes/all/GCA_000270245.1_ASM27024v1/GCA_000270245.1_ASM27024v1_protein.faa
Synechococcus sp. WH 8103	29410	Cyanobacteria	Unknown	GCA_001182765.1	ftp://ftp.ncbi.nlm.nih.gov/genomes/all/GCA_001182765.1_WH8103.1/GCA_001182765.1_WH8103.1_protein.faa
Legionella oakridgensis ATCC 33761 = DSM 21215	1268635	Proteobacteria	Gammaproteobacteria	GCA_000512355.1	ftp://ftp.ncbi.nlm.nih.gov/genomes/all/GCA_000512355.1_ASM51235v1/GCA_000512355.1_ASM51235v1_protein.faa
Pseudomonas savastanoi pv. phaseolicola 1448A	264730	Proteobacteria	Gammaproteobacteria	GCA_000012205.1	ftp://ftp.ncbi.nlm.nih.gov/genomes/all/GCA_000012205.1_ASM1220v1/GCA_000012205.1_ASM1220v1_protein.faa
Xanthomonas albilineans GPE PC73	380358	Proteobacteria	Gammaproteobacteria	GCA_000087965.1	ftp://ftp.ncbi.nlm.nih.gov/genomes/all/GCA_000087965.1_ASM8796v1/GCA_000087965.1_ASM8796v1_protein.faa
Rhizobium etli CIAT 652	491916	Proteobacteria	Alphaproteobacteria	GCA_000020265.1	ftp://ftp.ncbi.nlm.nih.gov/genomes/all/GCA_000020265.1_ASM2026v1/GCA_000020265.1_ASM2026v1_protein.faa
Brucella melitensis bv. 1 str. 16M	224914	Proteobacteria	Alphaproteobacteria	GCA_000007125.1	ftp://ftp.ncbi.nlm.nih.gov/genomes/all/GCA_000007125.1_ASM712v1/GCA_000007125.1_ASM712v1_protein.faa
Brucella suis 1330	204722	Proteobacteria	Alphaproteobacteria	GCA_000007505.1	ftp://ftp.ncbi.nlm.nih.gov/genomes/all/GCA_000007505.1_ASM750v1/GCA_000007505.1_ASM750v1_protein.faa
Veillonella parvula DSM 2008	479436	Firmicutes	Negativicutes	GCA_000024945.1	ftp://ftp.ncbi.nlm.nih.gov/genomes/all/GCA_000024945.1_ASM2494v1/GCA_000024945.1_ASM2494v1_protein.faa
Pectobacterium atrosepticum SCRI1043	218491	Proteobacteria	Gammaproteobacteria	GCA_000011605.1	ftp://ftp.ncbi.nlm.nih.gov/genomes/all/GCA_000011605.1_ASM1160v1/GCA_000011605.1_ASM1160v1_protein.faa
Yersinia aldovae 670-83	1453495	Proteobacteria	Gammaproteobacteria	GCA_000834395.1	ftp://ftp.ncbi.nlm.nih.gov/genomes/all/GCA_000834395.1_ASM83439v1/GCA_000834395.1_ASM83439v1_protein.faa
Yersinia frederiksenii Y225	1454377	Proteobacteria	Gammaproteobacteria	GCA_000834215.1	ftp://ftp.ncbi.nlm.nih.gov/genomes/all/GCA_000834215.1_ASM83421v1/GCA_000834215.1_ASM83421v1_protein.faa
Yersinia rohdei	29485	Proteobacteria	Gammaproteobacteria	GCA_000834455.1	ftp://ftp.ncbi.nlm.nih.gov/genomes/all/GCA_000834455.1_ASM83445v1/GCA_000834455.1_ASM83445v1_protein.faa
Yersinia ruckeri	29486	Proteobacteria	Gammaproteobacteria	GCA_000834255.1	ftp://ftp.ncbi.nlm.nih.gov/genomes/all/GCA_000834255.1_ASM83425v1/GCA_000834255.1_ASM83425v1_protein.faa
Vibrio furnissii NCTC 11218	903510	Proteobacteria	Gammaproteobacteria	GCA_000184325.1	ftp://ftp.ncbi.nlm.nih.gov/genomes/all/GCA_000184325.1_ASM18432v1/GCA_000184325.1_ASM18432v1_protein.faa
Vibrio tubiashii ATCC 19109	1051646	Proteobacteria	Gammaproteobacteria	GCA_000772105.1	ftp://ftp.ncbi.nlm.nih.gov/genomes/all/GCA_000772105.1_ASM77210v1/GCA_000772105.1_ASM77210v1_protein.faa
Mycoplasma haemofelis Ohio2	859194	Tenericutes	Mollicutes	GCA_000186985.3	ftp://ftp.ncbi.nlm.nih.gov/genomes/all/GCA_000186985.3_ASM18698v3/GCA_000186985.3_ASM18698v3_protein.faa
Turneriella parva DSM 21527	869212	Spirochaetes	Spirochaetia	GCA_000266885.1	ftp://ftp.ncbi.nlm.nih.gov/genomes/all/GCA_000266885.1_ASM26688v1/GCA_000266885.1_ASM26688v1_protein.faa
Borrelia afzelii PKo	390236	Spirochaetes	Spirochaetia	GCA_000222835.1	ftp://ftp.ncbi.nlm.nih.gov/genomes/all/GCA_000222835.1_ASM22283v1/GCA_000222835.1_ASM22283v1_protein.faa
Borrelia garinii BgVir	1081646	Spirochaetes	Spirochaetia	GCA_000239475.1	ftp://ftp.ncbi.nlm.nih.gov/genomes/all/GCA_000239475.1_ASM23947v1/GCA_000239475.1_ASM23947v1_protein.faa
Pelobacter propionicus DSM 2379	338966	Proteobacteria	Deltaproteobacteria	GCA_000015045.1	ftp://ftp.ncbi.nlm.nih.gov/genomes/all/GCA_000015045.1_ASM1504v1/GCA_000015045.1_ASM1504v1_protein.faa
Lawsonia intracellularis PHE/MN1-00	363253	Proteobacteria	Deltaproteobacteria	GCA_000055945.1	ftp://ftp.ncbi.nlm.nih.gov/genomes/all/GCA_000055945.1_ASM5594v1/GCA_000055945.1_ASM5594v1_protein.faa
Rhodothermus marinus DSM 4252	518766	Bacteroidetes	Unknown	GCA_000024845.1	ftp://ftp.ncbi.nlm.nih.gov/genomes/all/GCA_000024845.1_ASM2484v1/GCA_000024845.1_ASM2484v1_protein.faa
Mycoplasma canadense	29554	Tenericutes	Mollicutes	GCA_000828855.1	ftp://ftp.ncbi.nlm.nih.gov/genomes/all/GCA_000828855.1_ASM82885v1/GCA_000828855.1_ASM82885v1_protein.faa
Mycoplasma canis	29555	Tenericutes	Mollicutes	GCA_000988065.1	ftp://ftp.ncbi.nlm.nih.gov/genomes/all/GCA_000988065.1_ASM98806v1/GCA_000988065.1_ASM98806v1_protein.faa
Mycoplasma gallinaceum	29556	Tenericutes	Mollicutes	GCA_000965765.1	ftp://ftp.ncbi.nlm.nih.gov/genomes/all/GCA_000965765.1_ASM96576v1/GCA_000965765.1_ASM96576v1_protein.faa
Taylorella equigenitalis MCE9	937774	Proteobacteria	Betaproteobacteria	GCA_000185745.1	ftp://ftp.ncbi.nlm.nih.gov/genomes/all/GCA_000185745.1_ASM18574v1/GCA_000185745.1_ASM18574v1_protein.faa
Caldicellulosiruptor bescii DSM 6725	521460	Firmicutes	Clostridia	GCA_000022325.1	ftp://ftp.ncbi.nlm.nih.gov/genomes/all/GCA_000022325.1_ASM2232v1/GCA_000022325.1_ASM2232v1_protein.faa
Halothermothrix orenii H 168	373903	Firmicutes	Clostridia	GCA_000020485.1	ftp://ftp.ncbi.nlm.nih.gov/genomes/all/GCA_000020485.1_ASM2048v1/GCA_000020485.1_ASM2048v1_protein.faa
Amycolatopsis orientalis HCCB10007	1156913	Actinobacteria	Actinobacteria	GCA_000400635.2	ftp://ftp.ncbi.nlm.nih.gov/genomes/all/GCA_000400635.2_ASM40063v2/GCA_000400635.2_ASM40063v2_protein.faa
Amycolatopsis lurida NRRL 2430	1460371	Actinobacteria	Actinobacteria	GCA_000749465.2	ftp://ftp.ncbi.nlm.nih.gov/genomes/all/GCA_000749465.2_ASM74946v2/GCA_000749465.2_ASM74946v2_protein.faa
Methylobacterium radiotolerans JCM 2831	426355	Proteobacteria	Alphaproteobacteria	GCA_000019725.1	ftp://ftp.ncbi.nlm.nih.gov/genomes/all/GCA_000019725.1_ASM1972v1/GCA_000019725.1_ASM1972v1_protein.faa
Achromobacter denitrificans	32002	Proteobacteria	Betaproteobacteria	GCA_001514355.1	ftp://ftp.ncbi.nlm.nih.gov/genomes/all/GCA_001514355.1_ASM151435v1/GCA_001514355.1_ASM151435v1_protein.faa
Helicobacter hepaticus ATCC 51449	235279	Proteobacteria	Epsilonproteobacteria	GCA_000007905.1	ftp://ftp.ncbi.nlm.nih.gov/genomes/all/GCA_000007905.1_ASM790v1/GCA_000007905.1_ASM790v1_protein.faa
Synechococcus elongatus PCC 6301	269084	Cyanobacteria	Unknown	GCA_000010065.1	ftp://ftp.ncbi.nlm.nih.gov/genomes/all/GCA_000010065.1_ASM1006v1/GCA_000010065.1_ASM1006v1_protein.faa
Synechococcus sp. PCC 7002	32049	Cyanobacteria	Unknown	GCA_000019485.1	ftp://ftp.ncbi.nlm.nih.gov/genomes/all/GCA_000019485.1_ASM1948v1/GCA_000019485.1_ASM1948v1_protein.faa
Synechococcus sp. WH 7803	32051	Cyanobacteria	Unknown	GCA_000063505.1	ftp://ftp.ncbi.nlm.nih.gov/genomes/all/GCA_000063505.1_ASM6350v1/GCA_000063505.1_ASM6350v1_protein.faa
Calothrix sp. PCC 6303	1170562	Cyanobacteria	Unknown	GCA_000317435.1	ftp://ftp.ncbi.nlm.nih.gov/genomes/all/GCA_000317435.1_ASM31743v1/GCA_000317435.1_ASM31743v1_protein.faa
Desulfurella acetivorans A63	694431	Proteobacteria	Deltaproteobacteria	GCA_000517565.1	ftp://ftp.ncbi.nlm.nih.gov/genomes/all/GCA_000517565.1_ASM51756v1/GCA_000517565.1_ASM51756v1_protein.faa
Propionibacterium avidum 44067	1170318	Actinobacteria	Actinobacteria	GCA_000367205.1	ftp://ftp.ncbi.nlm.nih.gov/genomes/all/GCA_000367205.1_ASM36720v1/GCA_000367205.1_ASM36720v1_protein.faa
Parvimonas micra	33033	Firmicutes	Tissierellia	GCA_000800295.1	ftp://ftp.ncbi.nlm.nih.gov/genomes/all/GCA_000800295.1_ASM80029v1/GCA_000800295.1_ASM80029v1_protein.faa
Anaerococcus prevotii DSM 20548	525919	Firmicutes	Tissierellia	GCA_000024105.1	ftp://ftp.ncbi.nlm.nih.gov/genomes/all/GCA_000024105.1_ASM2410v1/GCA_000024105.1_ASM2410v1_protein.faa
Bartonella grahamii as4aup	634504	Proteobacteria	Alphaproteobacteria	GCA_000022725.1	ftp://ftp.ncbi.nlm.nih.gov/genomes/all/GCA_000022725.1_ASM2272v1/GCA_000022725.1_ASM2272v1_protein.faa
Bartonella vinsonii subsp. berkhoffii str. Winnie	1094497	Proteobacteria	Alphaproteobacteria	GCA_000341385.1	ftp://ftp.ncbi.nlm.nih.gov/genomes/all/GCA_000341385.1_ASM34138v1/GCA_000341385.1_ASM34138v1_protein.faa
Sphingopyxis macrogoltabida	33050	Proteobacteria	Alphaproteobacteria	GCA_001307295.1	ftp://ftp.ncbi.nlm.nih.gov/genomes/all/GCA_001307295.1_ASM130729v1/GCA_001307295.1_ASM130729v1_protein.faa
Sphingopyxis terrae NBRC 15098	1219058	Proteobacteria	Alphaproteobacteria	GCA_001610975.1	ftp://ftp.ncbi.nlm.nih.gov/genomes/all/GCA_001610975.1_ASM161097v1/GCA_001610975.1_ASM161097v1_protein.faa
Candidatus Kinetoplastibacterium crithidii (ex Angomonas deanei ATCC 30255)	1267577	Proteobacteria	Betaproteobacteria	GCA_000319225.1	ftp://ftp.ncbi.nlm.nih.gov/genomes/all/GCA_000319225.1_ASM31922v1/GCA_000319225.1_ASM31922v1_protein.faa
Acidithiobacillus caldus ATCC 51756	637389	Proteobacteria	Acidithiobacillia	GCA_000175575.2	ftp://ftp.ncbi.nlm.nih.gov/genomes/all/GCA_000175575.2_ASM17557v2/GCA_000175575.2_ASM17557v2_protein.faa
Gloeobacter violaceus PCC 7421	251221	Cyanobacteria	Gloeobacteria	GCA_000011385.1	ftp://ftp.ncbi.nlm.nih.gov/genomes/all/GCA_000011385.1_ASM1138v1/GCA_000011385.1_ASM1138v1_protein.faa
Acidobacterium capsulatum ATCC 51196	240015	Acidobacteria	Acidobacteriia	GCA_000022565.1	ftp://ftp.ncbi.nlm.nih.gov/genomes/all/GCA_000022565.1_ASM2256v1/GCA_000022565.1_ASM2256v1_protein.faa
Coriobacterium glomerans PW2	700015	Actinobacteria	Coriobacteriia	GCA_000195315.1	ftp://ftp.ncbi.nlm.nih.gov/genomes/all/GCA_000195315.1_ASM19531v1/GCA_000195315.1_ASM19531v1_protein.faa
Mycobacterium africanum GM041182	572418	Actinobacteria	Actinobacteria	GCA_000253355.1	ftp://ftp.ncbi.nlm.nih.gov/genomes/all/GCA_000253355.1_ASM25335v1/GCA_000253355.1_ASM25335v1_protein.faa
Streptomyces avermitilis MA-4680 = NBRC 14893	227882	Actinobacteria	Actinobacteria	GCA_000009765.2	ftp://ftp.ncbi.nlm.nih.gov/genomes/all/GCA_000009765.2_ASM976v2/GCA_000009765.2_ASM976v2_protein.faa
Bifidobacterium thermophilum RBL67	1254439	Actinobacteria	Actinobacteria	GCA_000347695.1	ftp://ftp.ncbi.nlm.nih.gov/genomes/all/GCA_000347695.1_ASM34769v1/GCA_000347695.1_ASM34769v1_protein.faa
Amycolatopsis mediterranei U32	749927	Actinobacteria	Actinobacteria	GCA_000196835.1	ftp://ftp.ncbi.nlm.nih.gov/genomes/all/GCA_000196835.1_ASM19683v1/GCA_000196835.1_ASM19683v1_protein.faa
Anoxybacillus flavithermus WK1	491915	Firmicutes	Bacilli	GCA_000019045.1	ftp://ftp.ncbi.nlm.nih.gov/genomes/all/GCA_000019045.1_ASM1904v1/GCA_000019045.1_ASM1904v1_protein.faa
Geobacillus thermodenitrificans NG80-2	420246	Firmicutes	Bacilli	GCA_000015745.1	ftp://ftp.ncbi.nlm.nih.gov/genomes/all/GCA_000015745.1_ASM1574v1/GCA_000015745.1_ASM1574v1_protein.faa
Geobacillus thermoleovorans CCB_US3_UF5	1111068	Firmicutes	Bacilli	GCA_000236605.1	ftp://ftp.ncbi.nlm.nih.gov/genomes/all/GCA_000236605.1_ASM23660v1/GCA_000236605.1_ASM23660v1_protein.faa
Kyrpidia tusciae DSM 2912	562970	Firmicutes	Bacilli	GCA_000092905.1	ftp://ftp.ncbi.nlm.nih.gov/genomes/all/GCA_000092905.1_ASM9290v1/GCA_000092905.1_ASM9290v1_protein.faa
Acetobacterium woodii DSM 1030	931626	Firmicutes	Clostridia	GCA_000247605.1	ftp://ftp.ncbi.nlm.nih.gov/genomes/all/GCA_000247605.1_ASM24760v1/GCA_000247605.1_ASM24760v1_protein.faa
Lactobacillus johnsonii NCC 533	257314	Firmicutes	Bacilli	GCA_000008065.1	ftp://ftp.ncbi.nlm.nih.gov/genomes/all/GCA_000008065.1_ASM806v1/GCA_000008065.1_ASM806v1_protein.faa
Leuconostoc citreum KM20	349519	Firmicutes	Bacilli	GCA_000026405.1	ftp://ftp.ncbi.nlm.nih.gov/genomes/all/GCA_000026405.1_ASM2640v1/GCA_000026405.1_ASM2640v1_protein.faa
Melissococcus plutonius DAT561	1090974	Firmicutes	Bacilli	GCA_000283975.1	ftp://ftp.ncbi.nlm.nih.gov/genomes/all/GCA_000283975.1_ASM28397v1/GCA_000283975.1_ASM28397v1_protein.faa
Candidatus Rickettsia amblyommii str. GAT-30V	1105111	Proteobacteria	Alphaproteobacteria	GCA_000284055.1	ftp://ftp.ncbi.nlm.nih.gov/genomes/all/GCA_000284055.1_ASM28405v1/GCA_000284055.1_ASM28405v1_protein.faa
Rickettsia bellii RML369-C	336407	Proteobacteria	Alphaproteobacteria	GCA_000012385.1	ftp://ftp.ncbi.nlm.nih.gov/genomes/all/GCA_000012385.1_ASM1238v1/GCA_000012385.1_ASM1238v1_protein.faa
Rickettsia montanensis str. OSU 85-930	1105114	Proteobacteria	Alphaproteobacteria	GCA_000284175.1	ftp://ftp.ncbi.nlm.nih.gov/genomes/all/GCA_000284175.1_ASM28417v1/GCA_000284175.1_ASM28417v1_protein.faa
Rickettsia rhipicephali str. 3-7-female6-CWPP	1105113	Proteobacteria	Alphaproteobacteria	GCA_000284075.1	ftp://ftp.ncbi.nlm.nih.gov/genomes/all/GCA_000284075.1_ASM28407v1/GCA_000284075.1_ASM28407v1_protein.faa
Neorickettsia helminthoeca str. Oregon	1286528	Proteobacteria	Alphaproteobacteria	GCA_000632985.1	ftp://ftp.ncbi.nlm.nih.gov/genomes/all/GCA_000632985.1_ASM63298v1/GCA_000632985.1_ASM63298v1_protein.faa
Gluconacetobacter diazotrophicus PA1 5	272568	Proteobacteria	Alphaproteobacteria	GCA_000021325.1	ftp://ftp.ncbi.nlm.nih.gov/genomes/all/GCA_000021325.1_ASM2132v1/GCA_000021325.1_ASM2132v1_protein.faa
Paracoccus aminophilus JCM 7686	1367847	Proteobacteria	Alphaproteobacteria	GCA_000444995.1	ftp://ftp.ncbi.nlm.nih.gov/genomes/all/GCA_000444995.1_ASM44499v1/GCA_000444995.1_ASM44499v1_protein.faa
Rhodospirillum centenum SW	414684	Proteobacteria	Alphaproteobacteria	GCA_000016185.1	ftp://ftp.ncbi.nlm.nih.gov/genomes/all/GCA_000016185.1_ASM1618v1/GCA_000016185.1_ASM1618v1_protein.faa
Candidatus Liberibacter africanus PTSAPSY	1277257	Proteobacteria	Alphaproteobacteria	GCA_001021085.1	ftp://ftp.ncbi.nlm.nih.gov/genomes/all/GCA_001021085.1_ASM102108v1/GCA_001021085.1_ASM102108v1_protein.faa
Candidatus Liberibacter asiaticus str. psy62	537021	Proteobacteria	Alphaproteobacteria	GCA_000023765.2	ftp://ftp.ncbi.nlm.nih.gov/genomes/all/GCA_000023765.2_ASM2376v2/GCA_000023765.2_ASM2376v2_protein.faa
Leptothrix cholodnii SP-6	395495	Proteobacteria	Betaproteobacteria	GCA_000019785.1	ftp://ftp.ncbi.nlm.nih.gov/genomes/all/GCA_000019785.1_ASM1978v1/GCA_000019785.1_ASM1978v1_protein.faa
Rahnella aquatilis HX2	1151116	Proteobacteria	Gammaproteobacteria	GCA_000255535.1	ftp://ftp.ncbi.nlm.nih.gov/genomes/all/GCA_000255535.1_ASM25553v1/GCA_000255535.1_ASM25553v1_protein.faa
Moraxella osloensis	34062	Proteobacteria	Gammaproteobacteria	GCA_001553955.1	ftp://ftp.ncbi.nlm.nih.gov/genomes/all/GCA_001553955.1_ASM155395v1/GCA_001553955.1_ASM155395v1_protein.faa
Variovorax paradoxus S110	543728	Proteobacteria	Betaproteobacteria	GCA_000023345.1	ftp://ftp.ncbi.nlm.nih.gov/genomes/all/GCA_000023345.1_ASM2334v1/GCA_000023345.1_ASM2334v1_protein.faa
Riemerella anatipestifer ATCC 11845 = DSM 15868	693978	Bacteroidetes	Flavobacteriia	GCA_000183155.1	ftp://ftp.ncbi.nlm.nih.gov/genomes/all/GCA_000183155.1_ASM18315v1/GCA_000183155.1_ASM18315v1_protein.faa
Pelodictyon phaeoclathratiforme BU-1	324925	Chlorobi	Chlorobia	GCA_000020645.1	ftp://ftp.ncbi.nlm.nih.gov/genomes/all/GCA_000020645.1_ASM2064v1/GCA_000020645.1_ASM2064v1_protein.faa
Streptobacillus moniliformis DSM 12112	519441	Fusobacteria	Fusobacteriia	GCA_000024565.1	ftp://ftp.ncbi.nlm.nih.gov/genomes/all/GCA_000024565.1_ASM2456v1/GCA_000024565.1_ASM2456v1_protein.faa
Geobacter sulfurreducens PCA	243231	Proteobacteria	Deltaproteobacteria	GCA_000007985.2	ftp://ftp.ncbi.nlm.nih.gov/genomes/all/GCA_000007985.2_ASM798v2/GCA_000007985.2_ASM798v2_protein.faa
Mycobacterium indicus pranii MTCC 9506	1232724	Actinobacteria	Actinobacteria	GCA_000298095.1	ftp://ftp.ncbi.nlm.nih.gov/genomes/all/GCA_000298095.1_ASM29809v1/GCA_000298095.1_ASM29809v1_protein.faa
Acholeplasma oculi	35623	Tenericutes	Mollicutes	GCA_000953195.1	ftp://ftp.ncbi.nlm.nih.gov/genomes/all/GCA_000953195.1_Acholeplasma_oculi_strain_19L/GCA_000953195.1_Acholeplasma_oculi_strain_19L_protein.faa
Heliobacterium modesticaldum Ice1	498761	Firmicutes	Clostridia	GCA_000019165.1	ftp://ftp.ncbi.nlm.nih.gov/genomes/all/GCA_000019165.1_ASM1916v1/GCA_000019165.1_ASM1916v1_protein.faa
Citrobacter amalonaticus Y19	1261127	Proteobacteria	Gammaproteobacteria	GCA_000981805.1	ftp://ftp.ncbi.nlm.nih.gov/genomes/all/GCA_000981805.1_ASM98180v1/GCA_000981805.1_ASM98180v1_protein.faa
Corynebacterium kutscheri	35755	Actinobacteria	Actinobacteria	GCA_000980835.1	ftp://ftp.ncbi.nlm.nih.gov/genomes/all/GCA_000980835.1_ASM98083v1/GCA_000980835.1_ASM98083v1_protein.faa
Coprothermobacter proteolyticus DSM 5265	309798	Firmicutes	Clostridia	GCA_000020945.1	ftp://ftp.ncbi.nlm.nih.gov/genomes/all/GCA_000020945.1_ASM2094v1/GCA_000020945.1_ASM2094v1_protein.faa
Rickettsia africae ESF-5	347255	Proteobacteria	Alphaproteobacteria	GCA_000023005.1	ftp://ftp.ncbi.nlm.nih.gov/genomes/all/GCA_000023005.1_ASM2300v1/GCA_000023005.1_ASM2300v1_protein.faa
Rickettsia japonica YH	652620	Proteobacteria	Alphaproteobacteria	GCA_000283595.1	ftp://ftp.ncbi.nlm.nih.gov/genomes/all/GCA_000283595.1_ASM28359v1/GCA_000283595.1_ASM28359v1_protein.faa
Rickettsia massiliae MTU5	416276	Proteobacteria	Alphaproteobacteria	GCA_000016625.1	ftp://ftp.ncbi.nlm.nih.gov/genomes/all/GCA_000016625.1_ASM1662v1/GCA_000016625.1_ASM1662v1_protein.faa
Rickettsia parkeri str. Portsmouth	1105108	Proteobacteria	Alphaproteobacteria	GCA_000284195.1	ftp://ftp.ncbi.nlm.nih.gov/genomes/all/GCA_000284195.1_ASM28419v1/GCA_000284195.1_ASM28419v1_protein.faa
Rickettsia sibirica 246	272951	Proteobacteria	Alphaproteobacteria	GCA_000166935.1	ftp://ftp.ncbi.nlm.nih.gov/genomes/all/GCA_000166935.1_ASM16693v1/GCA_000166935.1_ASM16693v1_protein.faa
Rickettsia slovaca 13-B	941638	Proteobacteria	Alphaproteobacteria	GCA_000237845.1	ftp://ftp.ncbi.nlm.nih.gov/genomes/all/GCA_000237845.1_ASM23784v1/GCA_000237845.1_ASM23784v1_protein.faa
Ehrlichia muris AS145	1423892	Proteobacteria	Alphaproteobacteria	GCA_000508225.1	ftp://ftp.ncbi.nlm.nih.gov/genomes/all/GCA_000508225.1_ASM50822v1/GCA_000508225.1_ASM50822v1_protein.faa
Rhodovulum sulfidophilum	35806	Proteobacteria	Alphaproteobacteria	GCA_001548075.1	ftp://ftp.ncbi.nlm.nih.gov/genomes/all/GCA_001548075.1_ASM154807v1/GCA_001548075.1_ASM154807v1_protein.faa
Bordetella holmesii F627	1266729	Proteobacteria	Betaproteobacteria	GCA_000341465.2	ftp://ftp.ncbi.nlm.nih.gov/genomes/all/GCA_000341465.2_ASM34146v2/GCA_000341465.2_ASM34146v2_protein.faa
Clostridium saccharoperbutylacetonicum N1-4(HMT)	931276	Firmicutes	Clostridia	GCA_000340885.1	ftp://ftp.ncbi.nlm.nih.gov/genomes/all/GCA_000340885.1_ASM34088v1/GCA_000340885.1_ASM34088v1_protein.faa
Pseudomonas cichorii JBC1	1441629	Proteobacteria	Gammaproteobacteria	GCA_000517305.1	ftp://ftp.ncbi.nlm.nih.gov/genomes/all/GCA_000517305.1_ASM51730v1/GCA_000517305.1_ASM51730v1_protein.faa
Mycobacterium abscessus	36809	Actinobacteria	Actinobacteria	GCA_000069185.1	ftp://ftp.ncbi.nlm.nih.gov/genomes/all/GCA_000069185.1_ASM6918v1/GCA_000069185.1_ASM6918v1_protein.faa
Mycobacterium rhodesiae NBB3	710685	Actinobacteria	Actinobacteria	GCA_000230895.3	ftp://ftp.ncbi.nlm.nih.gov/genomes/all/GCA_000230895.3_ASM23089v3/GCA_000230895.3_ASM23089v3_protein.faa
Desulfitobacterium dehalogenans ATCC 51507	756499	Firmicutes	Clostridia	GCA_000243155.3	ftp://ftp.ncbi.nlm.nih.gov/genomes/all/GCA_000243155.3_ASM24315v3/GCA_000243155.3_ASM24315v3_protein.faa
Brucella canis ATCC 23365	483179	Proteobacteria	Alphaproteobacteria	GCA_000018525.1	ftp://ftp.ncbi.nlm.nih.gov/genomes/all/GCA_000018525.1_ASM1852v1/GCA_000018525.1_ASM1852v1_protein.faa
Thiobacillus denitrificans ATCC 25259	292415	Proteobacteria	Betaproteobacteria	GCA_000012745.1	ftp://ftp.ncbi.nlm.nih.gov/genomes/all/GCA_000012745.1_ASM1274v1/GCA_000012745.1_ASM1274v1_protein.faa
Paraburkholderia xenovorans LB400	266265	Proteobacteria	Betaproteobacteria	GCA_000013645.1	ftp://ftp.ncbi.nlm.nih.gov/genomes/all/GCA_000013645.1_ASM1364v1/GCA_000013645.1_ASM1364v1_protein.faa
Nocardia brasiliensis ATCC 700358	1133849	Actinobacteria	Actinobacteria	GCA_000250675.3	ftp://ftp.ncbi.nlm.nih.gov/genomes/all/GCA_000250675.3_ASM25067v3/GCA_000250675.3_ASM25067v3_protein.faa
Nocardia farcinica IFM 10152	247156	Actinobacteria	Actinobacteria	GCA_000009805.1	ftp://ftp.ncbi.nlm.nih.gov/genomes/all/GCA_000009805.1_ASM980v1/GCA_000009805.1_ASM980v1_protein.faa
Nocardia nova SH22a	1415166	Actinobacteria	Actinobacteria	GCA_000523235.1	ftp://ftp.ncbi.nlm.nih.gov/genomes/all/GCA_000523235.1_ASM52323v1/GCA_000523235.1_ASM52323v1_protein.faa
Marichromatium purpuratum 984	765910	Proteobacteria	Gammaproteobacteria	GCA_000224005.3	ftp://ftp.ncbi.nlm.nih.gov/genomes/all/GCA_000224005.3_ASM22400v3/GCA_000224005.3_ASM22400v3_protein.faa
Thermus scotoductus SA-01	743525	Deinococcus-Thermus	Deinococci	GCA_000187005.1	ftp://ftp.ncbi.nlm.nih.gov/genomes/all/GCA_000187005.1_ASM18700v1/GCA_000187005.1_ASM18700v1_protein.faa
Candidatus Phytoplasma mali	37692	Tenericutes	Mollicutes	GCA_000026205.1	ftp://ftp.ncbi.nlm.nih.gov/genomes/all/GCA_000026205.1_ASM2620v1/GCA_000026205.1_ASM2620v1_protein.faa
Enterococcus casseliflavus EC20	565655	Firmicutes	Bacilli	GCA_000157355.2	ftp://ftp.ncbi.nlm.nih.gov/genomes/all/GCA_000157355.2_ASM15735v2/GCA_000157355.2_ASM15735v2_protein.faa
Rhodococcus opacus B4	632772	Actinobacteria	Actinobacteria	GCA_000010805.1	ftp://ftp.ncbi.nlm.nih.gov/genomes/all/GCA_000010805.1_ASM1080v1/GCA_000010805.1_ASM1080v1_protein.faa
Sinomonas atrocyanea	37927	Actinobacteria	Actinobacteria	GCA_001577305.1	ftp://ftp.ncbi.nlm.nih.gov/genomes/all/GCA_001577305.1_ASM157730v1/GCA_001577305.1_ASM157730v1_protein.faa
Corynebacterium jeikeium K411	306537	Actinobacteria	Actinobacteria	GCA_000006605.1	ftp://ftp.ncbi.nlm.nih.gov/genomes/all/GCA_000006605.1_ASM660v1/GCA_000006605.1_ASM660v1_protein.faa
Streptomyces pristinaespiralis	38300	Actinobacteria	Actinobacteria	GCA_001278075.1	ftp://ftp.ncbi.nlm.nih.gov/genomes/all/GCA_001278075.1_ASM127807v1/GCA_001278075.1_ASM127807v1_protein.faa
Corynebacterium vitaeruminis DSM 20294	1224164	Actinobacteria	Actinobacteria	GCA_000550805.1	ftp://ftp.ncbi.nlm.nih.gov/genomes/all/GCA_000550805.1_ASM55080v1/GCA_000550805.1_ASM55080v1_protein.faa
Bartonella henselae str. Houston-1	283166	Proteobacteria	Alphaproteobacteria	GCA_000046705.1	ftp://ftp.ncbi.nlm.nih.gov/genomes/all/GCA_000046705.1_ASM4670v1/GCA_000046705.1_ASM4670v1_protein.faa
Acholeplasma palmae J233	1318466	Tenericutes	Mollicutes	GCA_000968055.1	ftp://ftp.ncbi.nlm.nih.gov/genomes/all/GCA_000968055.1_ASM96805v1/GCA_000968055.1_ASM96805v1_protein.faa
[Eubacterium] eligens ATCC 27750	515620	Firmicutes	Clostridia	GCA_000146185.1	ftp://ftp.ncbi.nlm.nih.gov/genomes/all/GCA_000146185.1_ASM14618v1/GCA_000146185.1_ASM14618v1_protein.faa
[Eubacterium rectale] ATCC 33656	515619	Firmicutes	Clostridia	GCA_000020605.1	ftp://ftp.ncbi.nlm.nih.gov/genomes/all/GCA_000020605.1_ASM2060v1/GCA_000020605.1_ASM2060v1_protein.faa
Mesorhizobium ciceri biovar biserrulae WSM1271	765698	Proteobacteria	Alphaproteobacteria	GCA_000185905.1	ftp://ftp.ncbi.nlm.nih.gov/genomes/all/GCA_000185905.1_ASM18590v1/GCA_000185905.1_ASM18590v1_protein.faa
Thiomicrospira crunogena XCL-2	317025	Proteobacteria	Gammaproteobacteria	GCA_000012605.1	ftp://ftp.ncbi.nlm.nih.gov/genomes/all/GCA_000012605.1_ASM1260v1/GCA_000012605.1_ASM1260v1_protein.faa
Sulfurimonas denitrificans DSM 1251	326298	Proteobacteria	Epsilonproteobacteria	GCA_000012965.1	ftp://ftp.ncbi.nlm.nih.gov/genomes/all/GCA_000012965.1_ASM1296v1/GCA_000012965.1_ASM1296v1_protein.faa
Blattabacterium sp. (Mastotermes darwiniensis) str. MADAR	1074889	Bacteroidetes	Flavobacteriia	GCA_000233435.1	ftp://ftp.ncbi.nlm.nih.gov/genomes/all/GCA_000233435.1_ASM23343v1/GCA_000233435.1_ASM23343v1_protein.faa
Erythrobacter litoralis HTCC2594	314225	Proteobacteria	Alphaproteobacteria	GCA_000013005.1	ftp://ftp.ncbi.nlm.nih.gov/genomes/all/GCA_000013005.1_ASM1300v1/GCA_000013005.1_ASM1300v1_protein.faa
Oligotropha carboxidovorans OM5	504832	Proteobacteria	Alphaproteobacteria	GCA_000021365.1	ftp://ftp.ncbi.nlm.nih.gov/genomes/all/GCA_000021365.1_ASM2136v1/GCA_000021365.1_ASM2136v1_protein.faa
Acinetobacter johnsonii XBB1	1242245	Proteobacteria	Gammaproteobacteria	GCA_001484935.1	ftp://ftp.ncbi.nlm.nih.gov/genomes/all/GCA_001484935.1_ASM148493v1/GCA_001484935.1_ASM148493v1_protein.faa
Aliivibrio salmonicida LFI1238	316275	Proteobacteria	Gammaproteobacteria	GCA_000196495.1	ftp://ftp.ncbi.nlm.nih.gov/genomes/all/GCA_000196495.1_ASM19649v1/GCA_000196495.1_ASM19649v1_protein.faa
Stenotrophomonas maltophilia R551-3	391008	Proteobacteria	Gammaproteobacteria	GCA_000020665.1	ftp://ftp.ncbi.nlm.nih.gov/genomes/all/GCA_000020665.1_ASM2066v1/GCA_000020665.1_ASM2066v1_protein.faa
Leptotrichia buccalis C-1013-b	523794	Fusobacteria	Fusobacteriia	GCA_000023905.1	ftp://ftp.ncbi.nlm.nih.gov/genomes/all/GCA_000023905.1_ASM2390v1/GCA_000023905.1_ASM2390v1_protein.faa
Actinosynnema mirum DSM 43827	446462	Actinobacteria	Actinobacteria	GCA_000023245.1	ftp://ftp.ncbi.nlm.nih.gov/genomes/all/GCA_000023245.1_ASM2324v1/GCA_000023245.1_ASM2324v1_protein.faa
Xenorhabdus bovienii SS-2004	406818	Proteobacteria	Gammaproteobacteria	GCA_000027225.1	ftp://ftp.ncbi.nlm.nih.gov/genomes/all/GCA_000027225.1_ASM2722v1/GCA_000027225.1_ASM2722v1_protein.faa
Xenorhabdus poinarii G6	1354304	Proteobacteria	Gammaproteobacteria	GCA_000968175.1	ftp://ftp.ncbi.nlm.nih.gov/genomes/all/GCA_000968175.1_ASM96817v1/GCA_000968175.1_ASM96817v1_protein.faa
Thioploca ingrica	40754	Proteobacteria	Gammaproteobacteria	GCA_000828835.1	ftp://ftp.ncbi.nlm.nih.gov/genomes/all/GCA_000828835.1_ASM82883v1/GCA_000828835.1_ASM82883v1_protein.faa
Borrelia duttonii Ly	412419	Spirochaetes	Spirochaetia	GCA_000019685.1	ftp://ftp.ncbi.nlm.nih.gov/genomes/all/GCA_000019685.1_ASM1968v1/GCA_000019685.1_ASM1968v1_protein.faa
Cyanothece sp. PCC 8801	41431	Cyanobacteria	Unknown	GCA_000021805.1	ftp://ftp.ncbi.nlm.nih.gov/genomes/all/GCA_000021805.1_ASM2180v1/GCA_000021805.1_ASM2180v1_protein.faa
Burkholderia plantarii	41899	Proteobacteria	Betaproteobacteria	GCA_001411805.1	ftp://ftp.ncbi.nlm.nih.gov/genomes/all/GCA_001411805.1_ASM141180v1/GCA_001411805.1_ASM141180v1_protein.faa
Nitrospira moscoviensis	42253	Nitrospirae	Nitrospira	GCA_001273775.1	ftp://ftp.ncbi.nlm.nih.gov/genomes/all/GCA_001273775.1_ASM127377v1/GCA_001273775.1_ASM127377v1_protein.faa
Rubrobacter radiotolerans	42256	Actinobacteria	Rubrobacteria	GCA_000661895.1	ftp://ftp.ncbi.nlm.nih.gov/genomes/all/GCA_000661895.1_ASM66189v1/GCA_000661895.1_ASM66189v1_protein.faa
Halobacteroides halobius DSM 5150	748449	Firmicutes	Clostridia	GCA_000328625.1	ftp://ftp.ncbi.nlm.nih.gov/genomes/all/GCA_000328625.1_ASM32862v1/GCA_000328625.1_ASM32862v1_protein.faa
Roseobacter litoralis Och 149	391595	Proteobacteria	Alphaproteobacteria	GCA_000154785.2	ftp://ftp.ncbi.nlm.nih.gov/genomes/all/GCA_000154785.2_ASM15478v2/GCA_000154785.2_ASM15478v2_protein.faa
Marinovum algicola DG 898	988812	Proteobacteria	Alphaproteobacteria	GCA_001046955.1	ftp://ftp.ncbi.nlm.nih.gov/genomes/all/GCA_001046955.1_ASM104695v1/GCA_001046955.1_ASM104695v1_protein.faa
Streptomyces collinus Tu 365	1214242	Actinobacteria	Actinobacteria	GCA_000444875.1	ftp://ftp.ncbi.nlm.nih.gov/genomes/all/GCA_000444875.1_ASM44487v1/GCA_000444875.1_ASM44487v1_protein.faa
Corynebacterium argentoratense DSM 44202	1348662	Actinobacteria	Actinobacteria	GCA_000590555.1	ftp://ftp.ncbi.nlm.nih.gov/genomes/all/GCA_000590555.1_ASM59055v1/GCA_000590555.1_ASM59055v1_protein.faa
Ammonifex degensii KC4	429009	Firmicutes	Clostridia	GCA_000024605.1	ftp://ftp.ncbi.nlm.nih.gov/genomes/all/GCA_000024605.1_ASM2460v1/GCA_000024605.1_ASM2460v1_protein.faa
Rickettsia felis URRWXCal2	315456	Proteobacteria	Alphaproteobacteria	GCA_000012145.1	ftp://ftp.ncbi.nlm.nih.gov/genomes/all/GCA_000012145.1_ASM1214v1/GCA_000012145.1_ASM1214v1_protein.faa
Pseudomonas alcaligenes	43263	Proteobacteria	Gammaproteobacteria	GCA_001597285.1	ftp://ftp.ncbi.nlm.nih.gov/genomes/all/GCA_001597285.1_ASM159728v1/GCA_001597285.1_ASM159728v1_protein.faa
Butyrivibrio proteoclasticus B316	515622	Firmicutes	Clostridia	GCA_000145035.1	ftp://ftp.ncbi.nlm.nih.gov/genomes/all/GCA_000145035.1_ASM14503v1/GCA_000145035.1_ASM14503v1_protein.faa
Pseudomonas denitrificans ATCC 13867	1294143	Proteobacteria	Gammaproteobacteria	GCA_000349845.1	ftp://ftp.ncbi.nlm.nih.gov/genomes/all/GCA_000349845.1_ASM34984v1/GCA_000349845.1_ASM34984v1_protein.faa
Kutzneria albida DSM 43870	1449976	Actinobacteria	Actinobacteria	GCA_000525635.1	ftp://ftp.ncbi.nlm.nih.gov/genomes/all/GCA_000525635.1_ASM52563v1/GCA_000525635.1_ASM52563v1_protein.faa
Pseudoalteromonas rubra	43658	Proteobacteria	Gammaproteobacteria	GCA_001482385.1	ftp://ftp.ncbi.nlm.nih.gov/genomes/all/GCA_001482385.1_ASM148238v1/GCA_001482385.1_ASM148238v1_protein.faa
Paenarthrobacter aurescens TC1	290340	Actinobacteria	Actinobacteria	GCA_000014925.1	ftp://ftp.ncbi.nlm.nih.gov/genomes/all/GCA_000014925.1_ASM1492v1/GCA_000014925.1_ASM1492v1_protein.faa
Brachybacterium faecium DSM 4810	446465	Actinobacteria	Actinobacteria	GCA_000023405.1	ftp://ftp.ncbi.nlm.nih.gov/genomes/all/GCA_000023405.1_ASM2340v1/GCA_000023405.1_ASM2340v1_protein.faa
Jonesia denitrificans DSM 20603	471856	Actinobacteria	Actinobacteria	GCA_000024065.1	ftp://ftp.ncbi.nlm.nih.gov/genomes/all/GCA_000024065.1_ASM2406v1/GCA_000024065.1_ASM2406v1_protein.faa
Rothia mucilaginosa DY-18	680646	Actinobacteria	Actinobacteria	GCA_000011025.1	ftp://ftp.ncbi.nlm.nih.gov/genomes/all/GCA_000011025.1_ASM1102v1/GCA_000011025.1_ASM1102v1_protein.faa
Rhodococcus equi 103S	685727	Actinobacteria	Actinobacteria	GCA_000196695.1	ftp://ftp.ncbi.nlm.nih.gov/genomes/all/GCA_000196695.1_ASM19669v1/GCA_000196695.1_ASM19669v1_protein.faa
Corynebacterium urealyticum DSM 7109	504474	Actinobacteria	Actinobacteria	GCA_000069945.1	ftp://ftp.ncbi.nlm.nih.gov/genomes/all/GCA_000069945.1_ASM6994v1/GCA_000069945.1_ASM6994v1_protein.faa
Tolumonas auensis DSM 9187	595494	Proteobacteria	Gammaproteobacteria	GCA_000023065.1	ftp://ftp.ncbi.nlm.nih.gov/genomes/all/GCA_000023065.1_ASM2306v1/GCA_000023065.1_ASM2306v1_protein.faa
Cyanothece sp. ATCC 51142	43989	Cyanobacteria	Unknown	GCA_000017845.1	ftp://ftp.ncbi.nlm.nih.gov/genomes/all/GCA_000017845.1_ASM1784v1/GCA_000017845.1_ASM1784v1_protein.faa
Caldicellulosiruptor saccharolyticus DSM 8903	351627	Firmicutes	Clostridia	GCA_000016545.1	ftp://ftp.ncbi.nlm.nih.gov/genomes/all/GCA_000016545.1_ASM1654v1/GCA_000016545.1_ASM1654v1_protein.faa
Ferrimonas balearica DSM 9799	550540	Proteobacteria	Gammaproteobacteria	GCA_000148645.1	ftp://ftp.ncbi.nlm.nih.gov/genomes/all/GCA_000148645.1_ASM14864v1/GCA_000148645.1_ASM14864v1_protein.faa
Paenibacillus durus	44251	Firmicutes	Bacilli	GCA_000756615.1	ftp://ftp.ncbi.nlm.nih.gov/genomes/all/GCA_000756615.1_ASM75661v1/GCA_000756615.1_ASM75661v1_protein.faa
Bradyrhizobium oligotrophicum S58	1245469	Proteobacteria	Alphaproteobacteria	GCA_000344805.1	ftp://ftp.ncbi.nlm.nih.gov/genomes/all/GCA_000344805.1_ASM34480v1/GCA_000344805.1_ASM34480v1_protein.faa
Borrelia recurrentis A1	412418	Spirochaetes	Spirochaetia	GCA_000019705.1	ftp://ftp.ncbi.nlm.nih.gov/genomes/all/GCA_000019705.1_ASM1970v1/GCA_000019705.1_ASM1970v1_protein.faa
Nitrosomonas communis	44574	Proteobacteria	Betaproteobacteria	GCA_001007935.1	ftp://ftp.ncbi.nlm.nih.gov/genomes/all/GCA_001007935.1_ASM100793v1/GCA_001007935.1_ASM100793v1_protein.faa
Nitrosomonas ureae	44577	Proteobacteria	Betaproteobacteria	GCA_001455205.1	ftp://ftp.ncbi.nlm.nih.gov/genomes/all/GCA_001455205.1_ASM145520v1/GCA_001455205.1_ASM145520v1_protein.faa
Sulfurospirillum barnesii SES-3	760154	Proteobacteria	Epsilonproteobacteria	GCA_000265295.1	ftp://ftp.ncbi.nlm.nih.gov/genomes/all/GCA_000265295.1_ASM26529v1/GCA_000265295.1_ASM26529v1_protein.faa
Desulfovibrio fairfieldensis	44742	Proteobacteria	Deltaproteobacteria	GCA_001553605.1	ftp://ftp.ncbi.nlm.nih.gov/genomes/all/GCA_001553605.1_ASM155360v1/GCA_001553605.1_ASM155360v1_protein.faa
Capnocytophaga haemolytica	45243	Bacteroidetes	Flavobacteriia	GCA_001553545.1	ftp://ftp.ncbi.nlm.nih.gov/genomes/all/GCA_001553545.1_ASM155354v1/GCA_001553545.1_ASM155354v1_protein.faa
Mycoplasma bovoculi M165/69	743966	Tenericutes	Mollicutes	GCA_000524555.1	ftp://ftp.ncbi.nlm.nih.gov/genomes/all/GCA_000524555.1_ASM52455v1/GCA_000524555.1_ASM52455v1_protein.faa
Psychrobacter urativorans	45610	Proteobacteria	Gammaproteobacteria	GCA_001298525.1	ftp://ftp.ncbi.nlm.nih.gov/genomes/all/GCA_001298525.1_ASM129852v1/GCA_001298525.1_ASM129852v1_protein.faa
Desulfohalobium retbaense DSM 5692	485915	Proteobacteria	Deltaproteobacteria	GCA_000024325.1	ftp://ftp.ncbi.nlm.nih.gov/genomes/all/GCA_000024325.1_ASM2432v1/GCA_000024325.1_ASM2432v1_protein.faa
Staphylococcus pasteuri SP1	1276282	Firmicutes	Bacilli	GCA_000494875.1	ftp://ftp.ncbi.nlm.nih.gov/genomes/all/GCA_000494875.1_ASM49487v1/GCA_000494875.1_ASM49487v1_protein.faa
Anabaena sp. 90	46234	Cyanobacteria	Unknown	GCA_000312705.1	ftp://ftp.ncbi.nlm.nih.gov/genomes/all/GCA_000312705.1_ASM31270v1/GCA_000312705.1_ASM31270v1_protein.faa
Thermoanaerobacter wiegelii Rt8.B1	697303	Firmicutes	Clostridia	GCA_000147695.3	ftp://ftp.ncbi.nlm.nih.gov/genomes/all/GCA_000147695.3_ASM14769v3/GCA_000147695.3_ASM14769v3_protein.faa
Spirochaeta africana DSM 8902	889378	Spirochaetes	Spirochaetia	GCA_000242595.3	ftp://ftp.ncbi.nlm.nih.gov/genomes/all/GCA_000242595.3_ASM24259v3/GCA_000242595.3_ASM24259v3_protein.faa
Sphingobium chlorophenolicum L-1	690566	Proteobacteria	Alphaproteobacteria	GCA_000147835.3	ftp://ftp.ncbi.nlm.nih.gov/genomes/all/GCA_000147835.3_ASM14783v3/GCA_000147835.3_ASM14783v3_protein.faa
Thermosipho melanesiensis BI429	391009	Thermotogae	Thermotogae	GCA_000016905.1	ftp://ftp.ncbi.nlm.nih.gov/genomes/all/GCA_000016905.1_ASM1690v1/GCA_000016905.1_ASM1690v1_protein.faa
Borrelia miyamotoi LB-2001	1302858	Spirochaetes	Spirochaetia	GCA_000445425.4	ftp://ftp.ncbi.nlm.nih.gov/genomes/all/GCA_000445425.4_ASM44542v4/GCA_000445425.4_ASM44542v4_protein.faa
Rickettsia peacockii str. Rustic	562019	Proteobacteria	Alphaproteobacteria	GCA_000021525.1	ftp://ftp.ncbi.nlm.nih.gov/genomes/all/GCA_000021525.1_ASM2152v1/GCA_000021525.1_ASM2152v1_protein.faa
Lactobacillus rhamnosus GG	568703	Firmicutes	Bacilli	GCA_000011045.1	ftp://ftp.ncbi.nlm.nih.gov/genomes/all/GCA_000011045.1_ASM1104v1/GCA_000011045.1_ASM1104v1_protein.faa
Bibersteinia trehalosi USDA-ARS-USMARC-192	1171377	Proteobacteria	Gammaproteobacteria	GCA_000347595.1	ftp://ftp.ncbi.nlm.nih.gov/genomes/all/GCA_000347595.1_ASM34759v1/GCA_000347595.1_ASM34759v1_protein.faa
Streptomyces lydicus A02	1403539	Actinobacteria	Actinobacteria	GCA_000952035.1	ftp://ftp.ncbi.nlm.nih.gov/genomes/all/GCA_000952035.1_ASM95203v1/GCA_000952035.1_ASM95203v1_protein.faa
Spiroplasma kunkelii CR2-3x	273035	Tenericutes	Mollicutes	GCA_001274875.1	ftp://ftp.ncbi.nlm.nih.gov/genomes/all/GCA_001274875.1_ASM127487v1/GCA_001274875.1_ASM127487v1_protein.faa
Micromonospora aurantiaca ATCC 27029	644283	Actinobacteria	Actinobacteria	GCA_000145235.1	ftp://ftp.ncbi.nlm.nih.gov/genomes/all/GCA_000145235.1_ASM14523v1/GCA_000145235.1_ASM14523v1_protein.faa
Pseudomonas azotoformans	47878	Proteobacteria	Gammaproteobacteria	GCA_001579805.1	ftp://ftp.ncbi.nlm.nih.gov/genomes/all/GCA_001579805.1_ASM157980v1/GCA_001579805.1_ASM157980v1_protein.faa
Pseudomonas fulva 12-X	743720	Proteobacteria	Gammaproteobacteria	GCA_000213805.1	ftp://ftp.ncbi.nlm.nih.gov/genomes/all/GCA_000213805.1_ASM21380v1/GCA_000213805.1_ASM21380v1_protein.faa
Pseudomonas oryzihabitans	47885	Proteobacteria	Gammaproteobacteria	GCA_001518815.1	ftp://ftp.ncbi.nlm.nih.gov/genomes/all/GCA_001518815.1_ASM151881v1/GCA_001518815.1_ASM151881v1_protein.faa
Serratia fonticola	47917	Proteobacteria	Gammaproteobacteria	GCA_001006005.1	ftp://ftp.ncbi.nlm.nih.gov/genomes/all/GCA_001006005.1_ASM100600v1/GCA_001006005.1_ASM100600v1_protein.faa
Acinetobacter pittii PHEA-2	871585	Proteobacteria	Gammaproteobacteria	GCA_000191145.1	ftp://ftp.ncbi.nlm.nih.gov/genomes/all/GCA_000191145.1_ASM19114v1/GCA_000191145.1_ASM19114v1_protein.faa
Novosphingobium aromaticivorans DSM 12444	279238	Proteobacteria	Alphaproteobacteria	GCA_000013325.1	ftp://ftp.ncbi.nlm.nih.gov/genomes/all/GCA_000013325.1_ASM1332v1/GCA_000013325.1_ASM1332v1_protein.faa
Candidatus Arthromitus sp. SFB-mouse-Japan	1029718	Firmicutes	Clostridia	GCA_000270205.1	ftp://ftp.ncbi.nlm.nih.gov/genomes/all/GCA_000270205.1_ASM27020v1/GCA_000270205.1_ASM27020v1_protein.faa
Rubrobacter xylanophilus DSM 9941	266117	Actinobacteria	Rubrobacteria	GCA_000014185.1	ftp://ftp.ncbi.nlm.nih.gov/genomes/all/GCA_000014185.1_ASM1418v1/GCA_000014185.1_ASM1418v1_protein.faa
Desulfitobacterium hafniense Y51	138119	Firmicutes	Clostridia	GCA_000010045.1	ftp://ftp.ncbi.nlm.nih.gov/genomes/all/GCA_000010045.1_ASM1004v1/GCA_000010045.1_ASM1004v1_protein.faa
Mycoplasma crocodyli MP145	512564	Tenericutes	Mollicutes	GCA_000025845.1	ftp://ftp.ncbi.nlm.nih.gov/genomes/all/GCA_000025845.1_ASM2584v1/GCA_000025845.1_ASM2584v1_protein.faa
Syntrophobotulus glycolicus DSM 8271	645991	Firmicutes	Clostridia	GCA_000190635.1	ftp://ftp.ncbi.nlm.nih.gov/genomes/all/GCA_000190635.1_ASM19063v1/GCA_000190635.1_ASM19063v1_protein.faa
Wigglesworthia glossinidia endosymbiont of Glossina brevipalpis	36870	Proteobacteria	Gammaproteobacteria	GCA_000008885.1	ftp://ftp.ncbi.nlm.nih.gov/genomes/all/GCA_000008885.1_ASM888v1/GCA_000008885.1_ASM888v1_protein.faa
Mycoplasma yeatsii GM274B	743967	Tenericutes	Mollicutes	GCA_000875755.1	ftp://ftp.ncbi.nlm.nih.gov/genomes/all/GCA_000875755.1_ASM87575v1/GCA_000875755.1_ASM87575v1_protein.faa
Pediococcus damnosus	51663	Firmicutes	Bacilli	GCA_001611035.1	ftp://ftp.ncbi.nlm.nih.gov/genomes/all/GCA_001611035.1_ASM161103v1/GCA_001611035.1_ASM161103v1_protein.faa
Aerococcus urinaeequi	51665	Firmicutes	Bacilli	GCA_001518795.1	ftp://ftp.ncbi.nlm.nih.gov/genomes/all/GCA_001518795.1_ASM151879v1/GCA_001518795.1_ASM151879v1_protein.faa
Tetragenococcus halophilus NBRC 12172	945021	Firmicutes	Bacilli	GCA_000283615.1	ftp://ftp.ncbi.nlm.nih.gov/genomes/all/GCA_000283615.1_ASM28361v1/GCA_000283615.1_ASM28361v1_protein.faa
Meiothermus silvanus DSM 9946	526227	Deinococcus-Thermus	Deinococci	GCA_000092125.1	ftp://ftp.ncbi.nlm.nih.gov/genomes/all/GCA_000092125.1_ASM9212v1/GCA_000092125.1_ASM9212v1_protein.faa
Prevotella dentalis DSM 3688	908937	Bacteroidetes	Bacteroidia	GCA_000242335.3	ftp://ftp.ncbi.nlm.nih.gov/genomes/all/GCA_000242335.3_ASM24233v3/GCA_000242335.3_ASM24233v3_protein.faa
Lactobacillus gallinarum	52242	Firmicutes	Bacilli	GCA_001314245.1	ftp://ftp.ncbi.nlm.nih.gov/genomes/all/GCA_001314245.1_ASM131424v1/GCA_001314245.1_ASM131424v1_protein.faa
Brachyspira pilosicoli 95/1000	759914	Spirochaetes	Spirochaetia	GCA_000143725.1	ftp://ftp.ncbi.nlm.nih.gov/genomes/all/GCA_000143725.1_ASM14372v1/GCA_000143725.1_ASM14372v1_protein.faa
Caldicellulosiruptor kristjanssonii I77R1B	632335	Firmicutes	Clostridia	GCA_000166695.1	ftp://ftp.ncbi.nlm.nih.gov/genomes/all/GCA_000166695.1_ASM16669v1/GCA_000166695.1_ASM16669v1_protein.faa
Caldicellulosiruptor lactoaceticus 6A	632516	Firmicutes	Clostridia	GCA_000193435.3	ftp://ftp.ncbi.nlm.nih.gov/genomes/all/GCA_000193435.3_ASM19343v3/GCA_000193435.3_ASM19343v3_protein.faa
Actinomyces meyeri	52773	Actinobacteria	Actinobacteria	GCA_001262055.1	ftp://ftp.ncbi.nlm.nih.gov/genomes/all/GCA_001262055.1_ASM126205v1/GCA_001262055.1_ASM126205v1_protein.faa
Enterococcus durans	53345	Firmicutes	Bacilli	GCA_001267395.1	ftp://ftp.ncbi.nlm.nih.gov/genomes/all/GCA_001267395.1_ASM126739v1/GCA_001267395.1_ASM126739v1_protein.faa
Enterococcus mundtii QU 25	1300150	Firmicutes	Bacilli	GCA_000504125.1	ftp://ftp.ncbi.nlm.nih.gov/genomes/all/GCA_000504125.1_ASM50412v1/GCA_000504125.1_ASM50412v1_protein.faa
Intrasporangium calvum DSM 43043	710696	Actinobacteria	Actinobacteria	GCA_000184685.1	ftp://ftp.ncbi.nlm.nih.gov/genomes/all/GCA_000184685.1_ASM18468v1/GCA_000184685.1_ASM18468v1_protein.faa
Hyphomicrobium denitrificans ATCC 51888	582899	Proteobacteria	Alphaproteobacteria	GCA_000143145.1	ftp://ftp.ncbi.nlm.nih.gov/genomes/all/GCA_000143145.1_ASM14314v1/GCA_000143145.1_ASM14314v1_protein.faa
Pseudomonas citronellolis	53408	Proteobacteria	Gammaproteobacteria	GCA_001586155.1	ftp://ftp.ncbi.nlm.nih.gov/genomes/all/GCA_001586155.1_ASM158615v1/GCA_001586155.1_ASM158615v1_protein.faa
Pseudomonas resinovorans NBRC 106553	1245471	Proteobacteria	Gammaproteobacteria	GCA_000412695.1	ftp://ftp.ncbi.nlm.nih.gov/genomes/all/GCA_000412695.1_ASM41269v1/GCA_000412695.1_ASM41269v1_protein.faa
Xanthomonas axonopodis Xac29-1	1304892	Proteobacteria	Gammaproteobacteria	GCA_000348585.1	ftp://ftp.ncbi.nlm.nih.gov/genomes/all/GCA_000348585.1_ASM34858v1/GCA_000348585.1_ASM34858v1_protein.faa
Treponema paraluiscuniculi Cuniculi A	545776	Spirochaetes	Spirochaetia	GCA_000217655.1	ftp://ftp.ncbi.nlm.nih.gov/genomes/all/GCA_000217655.1_ASM21765v1/GCA_000217655.1_ASM21765v1_protein.faa
Nocardiopsis alba ATCC BAA-2165	1205910	Actinobacteria	Actinobacteria	GCA_000294515.1	ftp://ftp.ncbi.nlm.nih.gov/genomes/all/GCA_000294515.1_ASM29451v1/GCA_000294515.1_ASM29451v1_protein.faa
Nakamurella multipartita DSM 44233	479431	Actinobacteria	Actinobacteria	GCA_000024365.1	ftp://ftp.ncbi.nlm.nih.gov/genomes/all/GCA_000024365.1_ASM2436v1/GCA_000024365.1_ASM2436v1_protein.faa
Sulfobacillus acidophilus TPY	1051632	Firmicutes	Clostridia	GCA_000219855.1	ftp://ftp.ncbi.nlm.nih.gov/genomes/all/GCA_000219855.1_ASM21985v1/GCA_000219855.1_ASM21985v1_protein.faa
Acidimicrobium ferrooxidans DSM 10331	525909	Actinobacteria	Acidimicrobiia	GCA_000023265.1	ftp://ftp.ncbi.nlm.nih.gov/genomes/all/GCA_000023265.1_ASM2326v1/GCA_000023265.1_ASM2326v1_protein.faa
Octadecabacter arcticus 238	391616	Proteobacteria	Alphaproteobacteria	GCA_000155735.2	ftp://ftp.ncbi.nlm.nih.gov/genomes/all/GCA_000155735.2_ASM15573v2/GCA_000155735.2_ASM15573v2_protein.faa
Raoultella ornithinolytica B6	1286170	Proteobacteria	Gammaproteobacteria	GCA_000367425.1	ftp://ftp.ncbi.nlm.nih.gov/genomes/all/GCA_000367425.1_ASM36742v1/GCA_000367425.1_ASM36742v1_protein.faa
Chroococcidiopsis thermalis PCC 7203	251229	Cyanobacteria	Unknown	GCA_000317125.1	ftp://ftp.ncbi.nlm.nih.gov/genomes/all/GCA_000317125.1_ASM31712v1/GCA_000317125.1_ASM31712v1_protein.faa
Pleurocapsa sp. PCC 7327	118163	Cyanobacteria	Unknown	GCA_000317025.1	ftp://ftp.ncbi.nlm.nih.gov/genomes/all/GCA_000317025.1_ASM31702v1/GCA_000317025.1_ASM31702v1_protein.faa
Streptomyces venezuelae	54571	Actinobacteria	Actinobacteria	GCA_001406115.1	ftp://ftp.ncbi.nlm.nih.gov/genomes/all/GCA_001406115.1_Streptomyces_venezuelae_ATCC_15439/GCA_001406115.1_Streptomyces_venezuelae_ATCC_15439_protein.faa
Salmonella bongori NCTC 12419	218493	Proteobacteria	Gammaproteobacteria	GCA_000252995.1	ftp://ftp.ncbi.nlm.nih.gov/genomes/all/GCA_000252995.1_ASM25299v1/GCA_000252995.1_ASM25299v1_protein.faa
Deinococcus proteolyticus MRP	693977	Deinococcus-Thermus	Deinococci	GCA_000190555.1	ftp://ftp.ncbi.nlm.nih.gov/genomes/all/GCA_000190555.1_ASM19055v1/GCA_000190555.1_ASM19055v1_protein.faa
Flavobacterium branchiophilum FL-15	1034807	Bacteroidetes	Flavobacteriia	GCA_000253275.1	ftp://ftp.ncbi.nlm.nih.gov/genomes/all/GCA_000253275.1_ASM25327v1/GCA_000253275.1_ASM25327v1_protein.faa
Caldicellulosiruptor owensensis OL	632518	Firmicutes	Clostridia	GCA_000166335.1	ftp://ftp.ncbi.nlm.nih.gov/genomes/all/GCA_000166335.1_ASM16633v1/GCA_000166335.1_ASM16633v1_protein.faa
Spirochaeta smaragdinae DSM 11293	573413	Spirochaetes	Spirochaetia	GCA_000143985.1	ftp://ftp.ncbi.nlm.nih.gov/genomes/all/GCA_000143985.1_ASM14398v1/GCA_000143985.1_ASM14398v1_protein.faa
Pectobacterium wasabiae WPP163	561231	Proteobacteria	Gammaproteobacteria	GCA_000024645.1	ftp://ftp.ncbi.nlm.nih.gov/genomes/all/GCA_000024645.1_ASM2464v1/GCA_000024645.1_ASM2464v1_protein.faa
Janthinobacterium agaricidamnosum NBRC 102515 = DSM 9628	1349767	Proteobacteria	Betaproteobacteria	GCA_000723165.1	ftp://ftp.ncbi.nlm.nih.gov/genomes/all/GCA_000723165.1_JAG1/GCA_000723165.1_JAG1_protein.faa
Magnetospirillum gryphiswaldense MSR-1 v2	1430440	Proteobacteria	Alphaproteobacteria	GCA_000513295.1	ftp://ftp.ncbi.nlm.nih.gov/genomes/all/GCA_000513295.1_MGMSRv2/GCA_000513295.1_MGMSRv2_protein.faa
Dehalobacter restrictus DSM 9455	871738	Firmicutes	Clostridia	GCA_000512895.1	ftp://ftp.ncbi.nlm.nih.gov/genomes/all/GCA_000512895.1_ASM51289v1/GCA_000512895.1_ASM51289v1_protein.faa
Vibrio anguillarum 775	882102	Proteobacteria	Gammaproteobacteria	GCA_000217675.1	ftp://ftp.ncbi.nlm.nih.gov/genomes/all/GCA_000217675.1_ASM21767v1/GCA_000217675.1_ASM21767v1_protein.faa
Bartonella clarridgeiae 73	696125	Proteobacteria	Alphaproteobacteria	GCA_000253015.1	ftp://ftp.ncbi.nlm.nih.gov/genomes/all/GCA_000253015.1_ASM25301v1/GCA_000253015.1_ASM25301v1_protein.faa
Xanthomonas sacchari	56458	Proteobacteria	Gammaproteobacteria	GCA_000815185.1	ftp://ftp.ncbi.nlm.nih.gov/genomes/all/GCA_000815185.1_ASM81518v1/GCA_000815185.1_ASM81518v1_protein.faa
Rhizobium gallicum bv. gallicum R602	1418105	Proteobacteria	Alphaproteobacteria	GCA_000816845.1	ftp://ftp.ncbi.nlm.nih.gov/genomes/all/GCA_000816845.1_ASM81684v1/GCA_000816845.1_ASM81684v1_protein.faa
Shewanella frigidimarina NCIMB 400	318167	Proteobacteria	Gammaproteobacteria	GCA_000014705.1	ftp://ftp.ncbi.nlm.nih.gov/genomes/all/GCA_000014705.1_ASM1470v1/GCA_000014705.1_ASM1470v1_protein.faa
Thermus oshimai JL-2	751945	Deinococcus-Thermus	Deinococci	GCA_000309885.1	ftp://ftp.ncbi.nlm.nih.gov/genomes/all/GCA_000309885.1_ASM30988v1/GCA_000309885.1_ASM30988v1_protein.faa
Psychroflexus torquis ATCC 700755	313595	Bacteroidetes	Flavobacteriia	GCA_000153485.2	ftp://ftp.ncbi.nlm.nih.gov/genomes/all/GCA_000153485.2_ASM15348v2/GCA_000153485.2_ASM15348v2_protein.faa
Mycoplasma suis str. Illinois	768700	Tenericutes	Mollicutes	GCA_000179035.2	ftp://ftp.ncbi.nlm.nih.gov/genomes/all/GCA_000179035.2_ASM17903v2/GCA_000179035.2_ASM17903v2_protein.faa
Burkholderia thailandensis E264	271848	Proteobacteria	Betaproteobacteria	GCA_000012365.1	ftp://ftp.ncbi.nlm.nih.gov/genomes/all/GCA_000012365.1_ASM1236v1/GCA_000012365.1_ASM1236v1_protein.faa
Colwellia sp. MT41	58049	Proteobacteria	Gammaproteobacteria	GCA_001444365.1	ftp://ftp.ncbi.nlm.nih.gov/genomes/all/GCA_001444365.1_ASM144436v1/GCA_001444365.1_ASM144436v1_protein.faa
Desulfotomaculum kuznetsovii DSM 6115	760568	Firmicutes	Clostridia	GCA_000214705.1	ftp://ftp.ncbi.nlm.nih.gov/genomes/all/GCA_000214705.1_ASM21470v1/GCA_000214705.1_ASM21470v1_protein.faa
Desulfotomaculum acetoxidans DSM 771	485916	Firmicutes	Clostridia	GCA_000024205.1	ftp://ftp.ncbi.nlm.nih.gov/genomes/all/GCA_000024205.1_ASM2420v1/GCA_000024205.1_ASM2420v1_protein.faa
Desulfovibrio alaskensis G20	207559	Proteobacteria	Deltaproteobacteria	GCA_000012665.1	ftp://ftp.ncbi.nlm.nih.gov/genomes/all/GCA_000012665.1_ASM1266v1/GCA_000012665.1_ASM1266v1_protein.faa
Streptococcus macedonicus ACA-DC 198	1116231	Firmicutes	Bacilli	GCA_000283635.1	ftp://ftp.ncbi.nlm.nih.gov/genomes/all/GCA_000283635.1_ASM28363v1/GCA_000283635.1_ASM28363v1_protein.faa
Actinotignum schaalii	59505	Actinobacteria	Actinobacteria	GCA_000724605.1	ftp://ftp.ncbi.nlm.nih.gov/genomes/all/GCA_000724605.1_ASM72460v1/GCA_000724605.1_ASM72460v1_protein.faa
Cellulophaga algicola DSM 14237	688270	Bacteroidetes	Flavobacteriia	GCA_000186265.1	ftp://ftp.ncbi.nlm.nih.gov/genomes/all/GCA_000186265.1_ASM18626v1/GCA_000186265.1_ASM18626v1_protein.faa
Desulfotomaculum reducens MI-1	349161	Firmicutes	Clostridia	GCA_000016165.1	ftp://ftp.ncbi.nlm.nih.gov/genomes/all/GCA_000016165.1_ASM1616v1/GCA_000016165.1_ASM1616v1_protein.faa
Candidatus Phytoplasma australiense	59748	Tenericutes	Mollicutes	GCA_000069925.1	ftp://ftp.ncbi.nlm.nih.gov/genomes/all/GCA_000069925.1_ASM6992v1/GCA_000069925.1_ASM6992v1_protein.faa
Alcanivorax borkumensis SK2	393595	Proteobacteria	Gammaproteobacteria	GCA_000009365.1	ftp://ftp.ncbi.nlm.nih.gov/genomes/all/GCA_000009365.1_ASM936v1/GCA_000009365.1_ASM936v1_protein.faa
Paenibacillus peoriae	59893	Firmicutes	Bacilli	GCA_001272655.2	ftp://ftp.ncbi.nlm.nih.gov/genomes/all/GCA_001272655.2_ASM127265v2/GCA_001272655.2_ASM127265v2_protein.faa
Cyanobium gracile PCC 6307	292564	Cyanobacteria	Unknown	GCA_000316515.1	ftp://ftp.ncbi.nlm.nih.gov/genomes/all/GCA_000316515.1_ASM31651v1/GCA_000316515.1_ASM31651v1_protein.faa
Shewanella violacea DSS12	637905	Proteobacteria	Gammaproteobacteria	GCA_000091325.1	ftp://ftp.ncbi.nlm.nih.gov/genomes/all/GCA_000091325.1_ASM9132v1/GCA_000091325.1_ASM9132v1_protein.faa
Shewanella amazonensis SB2B	326297	Proteobacteria	Gammaproteobacteria	GCA_000015245.1	ftp://ftp.ncbi.nlm.nih.gov/genomes/all/GCA_000015245.1_ASM1524v1/GCA_000015245.1_ASM1524v1_protein.faa
Shewanella sp. MR-4	60480	Proteobacteria	Gammaproteobacteria	GCA_000014685.1	ftp://ftp.ncbi.nlm.nih.gov/genomes/all/GCA_000014685.1_ASM1468v1/GCA_000014685.1_ASM1468v1_protein.faa
Shewanella sp. MR-7	60481	Proteobacteria	Gammaproteobacteria	GCA_000014665.1	ftp://ftp.ncbi.nlm.nih.gov/genomes/all/GCA_000014665.1_ASM1466v1/GCA_000014665.1_ASM1466v1_protein.faa
Lactobacillus paraplantarum	60520	Firmicutes	Bacilli	GCA_001443645.1	ftp://ftp.ncbi.nlm.nih.gov/genomes/all/GCA_001443645.1_ASM144364v1/GCA_001443645.1_ASM144364v1_protein.faa
Burkholderia pyrrocinia	60550	Proteobacteria	Betaproteobacteria	GCA_001028665.1	ftp://ftp.ncbi.nlm.nih.gov/genomes/all/GCA_001028665.1_ASM102866v1/GCA_001028665.1_ASM102866v1_protein.faa
Burkholderia vietnamiensis G4	269482	Proteobacteria	Betaproteobacteria	GCA_000016205.1	ftp://ftp.ncbi.nlm.nih.gov/genomes/all/GCA_000016205.1_ASM1620v1/GCA_000016205.1_ASM1620v1_protein.faa
Phaeobacter gallaeciensis 2.10	383629	Proteobacteria	Alphaproteobacteria	GCA_000154745.2	ftp://ftp.ncbi.nlm.nih.gov/genomes/all/GCA_000154745.2_ASM15474v2/GCA_000154745.2_ASM15474v2_protein.faa
Desulfobacca acetoxidans DSM 11109	880072	Proteobacteria	Deltaproteobacteria	GCA_000195295.1	ftp://ftp.ncbi.nlm.nih.gov/genomes/all/GCA_000195295.1_ASM19529v1/GCA_000195295.1_ASM19529v1_protein.faa
Sanguibacter keddieii DSM 10542	446469	Actinobacteria	Actinobacteria	GCA_000024925.1	ftp://ftp.ncbi.nlm.nih.gov/genomes/all/GCA_000024925.1_ASM2492v1/GCA_000024925.1_ASM2492v1_protein.faa
Shewanella woodyi ATCC 51908	392500	Proteobacteria	Gammaproteobacteria	GCA_000019525.1	ftp://ftp.ncbi.nlm.nih.gov/genomes/all/GCA_000019525.1_ASM1952v1/GCA_000019525.1_ASM1952v1_protein.faa
Dehalococcoides mccartyi CBDB1	255470	Chloroflexi	Dehalococcoidia	GCA_000009025.1	ftp://ftp.ncbi.nlm.nih.gov/genomes/all/GCA_000009025.1_ASM902v1/GCA_000009025.1_ASM902v1_protein.faa
Paenibacillus mucilaginosus KNP414	1036673	Firmicutes	Bacilli	GCA_000218915.1	ftp://ftp.ncbi.nlm.nih.gov/genomes/all/GCA_000218915.1_ASM21891v1/GCA_000218915.1_ASM21891v1_protein.faa
Acholeplasma brassicae	61635	Tenericutes	Mollicutes	GCA_000967915.1	ftp://ftp.ncbi.nlm.nih.gov/genomes/all/GCA_000967915.1_ASM96791v1/GCA_000967915.1_ASM96791v1_protein.faa
Enterobacter asburiae LF7a	640513	Proteobacteria	Gammaproteobacteria	GCA_000224675.1	ftp://ftp.ncbi.nlm.nih.gov/genomes/all/GCA_000224675.1_ASM22467v1/GCA_000224675.1_ASM22467v1_protein.faa
Pluralibacter gergoviae	61647	Proteobacteria	Gammaproteobacteria	GCA_000757785.1	ftp://ftp.ncbi.nlm.nih.gov/genomes/all/GCA_000757785.1_ASM75778v1/GCA_000757785.1_ASM75778v1_protein.faa
Kluyvera intermedia	61648	Proteobacteria	Gammaproteobacteria	GCA_001022135.1	ftp://ftp.ncbi.nlm.nih.gov/genomes/all/GCA_001022135.1_ASM102213v1/GCA_001022135.1_ASM102213v1_protein.faa
Serratia rubidaea	61652	Proteobacteria	Gammaproteobacteria	GCA_001572725.1	ftp://ftp.ncbi.nlm.nih.gov/genomes/all/GCA_001572725.1_ASM157272v1/GCA_001572725.1_ASM157272v1_protein.faa
Borreliella valaisiana VS116	445987	Spirochaetes	Spirochaetia	GCA_000170955.2	ftp://ftp.ncbi.nlm.nih.gov/genomes/all/GCA_000170955.2_ASM17095v2/GCA_000170955.2_ASM17095v2_protein.faa
Acidiphilium multivorum AIU301	926570	Proteobacteria	Alphaproteobacteria	GCA_000202835.1	ftp://ftp.ncbi.nlm.nih.gov/genomes/all/GCA_000202835.1_ASM20283v1/GCA_000202835.1_ASM20283v1_protein.faa
Shewanella baltica OS155	325240	Proteobacteria	Gammaproteobacteria	GCA_000015845.1	ftp://ftp.ncbi.nlm.nih.gov/genomes/all/GCA_000015845.1_ASM1584v1/GCA_000015845.1_ASM1584v1_protein.faa
Azoarcus sp. BH72	62928	Proteobacteria	Betaproteobacteria	GCA_000061505.1	ftp://ftp.ncbi.nlm.nih.gov/genomes/all/GCA_000061505.1_ASM6150v1/GCA_000061505.1_ASM6150v1_protein.faa
Acinetobacter sp. ADP1	62977	Proteobacteria	Gammaproteobacteria	GCA_000046845.1	ftp://ftp.ncbi.nlm.nih.gov/genomes/all/GCA_000046845.1_ASM4684v1/GCA_000046845.1_ASM4684v1_protein.faa
Zobellia galactanivorans	63186	Bacteroidetes	Flavobacteriia	GCA_000973105.1	ftp://ftp.ncbi.nlm.nih.gov/genomes/all/GCA_000973105.1_ASM97310v1/GCA_000973105.1_ASM97310v1_protein.faa
Aquifex aeolicus VF5	224324	Aquificae	Aquificae	GCA_000008625.1	ftp://ftp.ncbi.nlm.nih.gov/genomes/all/GCA_000008625.1_ASM862v1/GCA_000008625.1_ASM862v1_protein.faa
Sodalis glossinidius str. 'morsitans'	343509	Proteobacteria	Gammaproteobacteria	GCA_000010085.1	ftp://ftp.ncbi.nlm.nih.gov/genomes/all/GCA_000010085.1_ASM1008v1/GCA_000010085.1_ASM1008v1_protein.faa
Sideroxydans lithotrophicus ES-1	580332	Proteobacteria	Betaproteobacteria	GCA_000025705.1	ftp://ftp.ncbi.nlm.nih.gov/genomes/all/GCA_000025705.1_ASM2570v1/GCA_000025705.1_ASM2570v1_protein.faa
Desulfurobacterium thermolithotrophum DSM 11699	868864	Aquificae	Aquificae	GCA_000191045.1	ftp://ftp.ncbi.nlm.nih.gov/genomes/all/GCA_000191045.1_ASM19104v1/GCA_000191045.1_ASM19104v1_protein.faa
Synechococcus sp. CC9311	64471	Cyanobacteria	Unknown	GCA_000014585.1	ftp://ftp.ncbi.nlm.nih.gov/genomes/all/GCA_000014585.1_ASM1458v1/GCA_000014585.1_ASM1458v1_protein.faa
Borreliella bissettii DN127	521010	Spirochaetes	Spirochaetia	GCA_000222305.1	ftp://ftp.ncbi.nlm.nih.gov/genomes/all/GCA_000222305.1_ASM22230v1/GCA_000222305.1_ASM22230v1_protein.faa
Corynebacterium ulcerans 809	945711	Actinobacteria	Actinobacteria	GCA_000215645.1	ftp://ftp.ncbi.nlm.nih.gov/genomes/all/GCA_000215645.1_ASM21564v1/GCA_000215645.1_ASM21564v1_protein.faa
Halothece sp. PCC 7418	65093	Cyanobacteria	Unknown	GCA_000317635.1	ftp://ftp.ncbi.nlm.nih.gov/genomes/all/GCA_000317635.1_ASM31763v1/GCA_000317635.1_ASM31763v1_protein.faa
Mycoplasma wenyonii str. Massachusetts	1197325	Tenericutes	Mollicutes	GCA_000277795.1	ftp://ftp.ncbi.nlm.nih.gov/genomes/all/GCA_000277795.1_ASM27779v1/GCA_000277795.1_ASM27779v1_protein.faa
Cyanothece sp. PCC 7424	65393	Cyanobacteria	Unknown	GCA_000021825.1	ftp://ftp.ncbi.nlm.nih.gov/genomes/all/GCA_000021825.1_ASM2182v1/GCA_000021825.1_ASM2182v1_protein.faa
Sulfurospirillum deleyianum DSM 6946	525898	Proteobacteria	Epsilonproteobacteria	GCA_000024885.1	ftp://ftp.ncbi.nlm.nih.gov/genomes/all/GCA_000024885.1_ASM2488v1/GCA_000024885.1_ASM2488v1_protein.faa
Desulfocapsa sulfexigens DSM 10523	1167006	Proteobacteria	Deltaproteobacteria	GCA_000341395.1	ftp://ftp.ncbi.nlm.nih.gov/genomes/all/GCA_000341395.1_ASM34139v1/GCA_000341395.1_ASM34139v1_protein.faa
Pseudomonas knackmussii B13	1301098	Proteobacteria	Gammaproteobacteria	GCA_000689415.1	ftp://ftp.ncbi.nlm.nih.gov/genomes/all/GCA_000689415.1_PKB13/GCA_000689415.1_PKB13_protein.faa
Wolbachia sp. wRi	66084	Proteobacteria	Alphaproteobacteria	GCA_000022285.1	ftp://ftp.ncbi.nlm.nih.gov/genomes/all/GCA_000022285.1_ASM2228v1/GCA_000022285.1_ASM2228v1_protein.faa
Lachnoclostridium phytofermentans ISDg	357809	Firmicutes	Clostridia	GCA_000018685.1	ftp://ftp.ncbi.nlm.nih.gov/genomes/all/GCA_000018685.1_ASM1868v1/GCA_000018685.1_ASM1868v1_protein.faa
Sulfurospirillum multivorans DSM 12446	1150621	Proteobacteria	Epsilonproteobacteria	GCA_000568815.1	ftp://ftp.ncbi.nlm.nih.gov/genomes/all/GCA_000568815.1_ASM56881v1/GCA_000568815.1_ASM56881v1_protein.faa
Edwardsiella ictaluri 93-146	634503	Proteobacteria	Gammaproteobacteria	GCA_000022885.2	ftp://ftp.ncbi.nlm.nih.gov/genomes/all/GCA_000022885.2_ASM2288v2/GCA_000022885.2_ASM2288v2_protein.faa
Citrobacter rodentium ICC168	637910	Proteobacteria	Gammaproteobacteria	GCA_000027085.1	ftp://ftp.ncbi.nlm.nih.gov/genomes/all/GCA_000027085.1_ASM2708v1/GCA_000027085.1_ASM2708v1_protein.faa
Actinobacillus succinogenes 130Z	339671	Proteobacteria	Gammaproteobacteria	GCA_000017245.1	ftp://ftp.ncbi.nlm.nih.gov/genomes/all/GCA_000017245.1_ASM1724v1/GCA_000017245.1_ASM1724v1_protein.faa
Streptomyces cyaneogriseus subsp. noncyanogenus	477245	Actinobacteria	Actinobacteria	GCA_000931445.1	ftp://ftp.ncbi.nlm.nih.gov/genomes/all/GCA_000931445.1_ASM93144v1/GCA_000931445.1_ASM93144v1_protein.faa
Streptomyces fulvissimus DSM 40593	1303692	Actinobacteria	Actinobacteria	GCA_000385945.1	ftp://ftp.ncbi.nlm.nih.gov/genomes/all/GCA_000385945.1_ASM38594v1/GCA_000385945.1_ASM38594v1_protein.faa
Streptomyces violaceusniger Tu 4113	653045	Actinobacteria	Actinobacteria	GCA_000147815.3	ftp://ftp.ncbi.nlm.nih.gov/genomes/all/GCA_000147815.3_ASM14781v3/GCA_000147815.3_ASM14781v3_protein.faa
Streptomyces albulus	68570	Actinobacteria	Actinobacteria	GCA_000695235.1	ftp://ftp.ncbi.nlm.nih.gov/genomes/all/GCA_000695235.1_ASM69523v1/GCA_000695235.1_ASM69523v1_protein.faa
Cupriavidus basilensis	68895	Proteobacteria	Betaproteobacteria	GCA_000832305.1	ftp://ftp.ncbi.nlm.nih.gov/genomes/all/GCA_000832305.1_ASM83230v1/GCA_000832305.1_ASM83230v1_protein.faa
Deinococcus geothermalis DSM 11300	319795	Deinococcus-Thermus	Deinococci	GCA_000196275.1	ftp://ftp.ncbi.nlm.nih.gov/genomes/all/GCA_000196275.1_ASM19627v1/GCA_000196275.1_ASM19627v1_protein.faa
Dickeya paradisiaca Ech703	579405	Proteobacteria	Gammaproteobacteria	GCA_000023545.1	ftp://ftp.ncbi.nlm.nih.gov/genomes/all/GCA_000023545.1_ASM2354v1/GCA_000023545.1_ASM2354v1_protein.faa
Pseudomonas sp. VLB120	69328	Proteobacteria	Gammaproteobacteria	GCA_000494915.1	ftp://ftp.ncbi.nlm.nih.gov/genomes/all/GCA_000494915.1_ASM49491v1/GCA_000494915.1_ASM49491v1_protein.faa
Caulobacter henricii	69395	Proteobacteria	Alphaproteobacteria	GCA_001414055.1	ftp://ftp.ncbi.nlm.nih.gov/genomes/all/GCA_001414055.1_ASM141405v1/GCA_001414055.1_ASM141405v1_protein.faa
Petrotoga mobilis SJ95	403833	Thermotogae	Thermotogae	GCA_000018605.1	ftp://ftp.ncbi.nlm.nih.gov/genomes/all/GCA_000018605.1_ASM1860v1/GCA_000018605.1_ASM1860v1_protein.faa
Selenomonas sputigena ATCC 35185	546271	Firmicutes	Negativicutes	GCA_000208405.1	ftp://ftp.ncbi.nlm.nih.gov/genomes/all/GCA_000208405.1_ASM20840v1/GCA_000208405.1_ASM20840v1_protein.faa
Macrococcus caseolyticus JCSC5402	458233	Firmicutes	Bacilli	GCA_000010585.1	ftp://ftp.ncbi.nlm.nih.gov/genomes/all/GCA_000010585.1_ASM1058v1/GCA_000010585.1_ASM1058v1_protein.faa
Staphylococcus condimenti	70255	Firmicutes	Bacilli	GCA_001618885.1	ftp://ftp.ncbi.nlm.nih.gov/genomes/all/GCA_001618885.1_ASM161888v1/GCA_001618885.1_ASM161888v1_protein.faa
Pseudomonas plecoglossicida	70775	Proteobacteria	Gammaproteobacteria	GCA_000831585.1	ftp://ftp.ncbi.nlm.nih.gov/genomes/all/GCA_000831585.1_ASM83158v1/GCA_000831585.1_ASM83158v1_protein.faa
Shewanella oneidensis MR-1	211586	Proteobacteria	Gammaproteobacteria	GCA_000146165.2	ftp://ftp.ncbi.nlm.nih.gov/genomes/all/GCA_000146165.2_ASM14616v2/GCA_000146165.2_ASM14616v2_protein.faa
Shewanella pealeana ATCC 700345	398579	Proteobacteria	Gammaproteobacteria	GCA_000018285.1	ftp://ftp.ncbi.nlm.nih.gov/genomes/all/GCA_000018285.1_ASM1828v1/GCA_000018285.1_ASM1828v1_protein.faa
Waddlia chondrophila WSU 86-1044	716544	Chlamydiae	Chlamydiia	GCA_000092785.1	ftp://ftp.ncbi.nlm.nih.gov/genomes/all/GCA_000092785.1_ASM9278v1/GCA_000092785.1_ASM9278v1_protein.faa
Kocuria palustris	71999	Actinobacteria	Actinobacteria	GCA_001275345.1	ftp://ftp.ncbi.nlm.nih.gov/genomes/all/GCA_001275345.1_ASM127534v1/GCA_001275345.1_ASM127534v1_protein.faa
Kocuria rhizophila DC2201	378753	Actinobacteria	Actinobacteria	GCA_000010285.1	ftp://ftp.ncbi.nlm.nih.gov/genomes/all/GCA_000010285.1_ASM1028v1/GCA_000010285.1_ASM1028v1_protein.faa
Thiocystis violascens DSM 198	765911	Proteobacteria	Gammaproteobacteria	GCA_000227745.3	ftp://ftp.ncbi.nlm.nih.gov/genomes/all/GCA_000227745.3_ASM22774v3/GCA_000227745.3_ASM22774v3_protein.faa
Thermaerobacter marianensis DSM 12885	644966	Firmicutes	Clostridia	GCA_000184705.1	ftp://ftp.ncbi.nlm.nih.gov/genomes/all/GCA_000184705.1_ASM18470v1/GCA_000184705.1_ASM18470v1_protein.faa
Brevundimonas subvibrioides ATCC 15264	633149	Proteobacteria	Alphaproteobacteria	GCA_000144605.1	ftp://ftp.ncbi.nlm.nih.gov/genomes/all/GCA_000144605.1_ASM14460v1/GCA_000144605.1_ASM14460v1_protein.faa
Maricaulis maris MCS10	394221	Proteobacteria	Alphaproteobacteria	GCA_000014745.1	ftp://ftp.ncbi.nlm.nih.gov/genomes/all/GCA_000014745.1_ASM1474v1/GCA_000014745.1_ASM1474v1_protein.faa
Pseudomonas balearica DSM 6083	1123016	Proteobacteria	Gammaproteobacteria	GCA_000818015.1	ftp://ftp.ncbi.nlm.nih.gov/genomes/all/GCA_000818015.1_ASM81801v1/GCA_000818015.1_ASM81801v1_protein.faa
Paraburkholderia caribensis MBA4	1323664	Proteobacteria	Betaproteobacteria	GCA_000522545.2	ftp://ftp.ncbi.nlm.nih.gov/genomes/all/GCA_000522545.2_ASM52254v2/GCA_000522545.2_ASM52254v2_protein.faa
Pseudomonas mandelii JR-1	1147786	Proteobacteria	Gammaproteobacteria	GCA_000257545.3	ftp://ftp.ncbi.nlm.nih.gov/genomes/all/GCA_000257545.3_ASM25754v3/GCA_000257545.3_ASM25754v3_protein.faa
Castellaniella defragrans 65Phen	1437824	Proteobacteria	Betaproteobacteria	GCA_000612685.1	ftp://ftp.ncbi.nlm.nih.gov/genomes/all/GCA_000612685.1_scf7180000000004/GCA_000612685.1_scf7180000000004_protein.faa
Thermocrinis ruber	75906	Aquificae	Aquificae	GCA_000512735.1	ftp://ftp.ncbi.nlm.nih.gov/genomes/all/GCA_000512735.1_ASM51273v1/GCA_000512735.1_ASM51273v1_protein.faa
Mannheimia haemolytica USDA-ARS-USMARC-183	1249531	Proteobacteria	Gammaproteobacteria	GCA_000349765.1	ftp://ftp.ncbi.nlm.nih.gov/genomes/all/GCA_000349765.1_ASM34976v1/GCA_000349765.1_ASM34976v1_protein.faa
Prevotella enoeca	76123	Bacteroidetes	Bacteroidia	GCA_001444445.1	ftp://ftp.ncbi.nlm.nih.gov/genomes/all/GCA_001444445.1_ASM144444v1/GCA_001444445.1_ASM144444v1_protein.faa
Campylobacter hominis ATCC BAA-381	360107	Proteobacteria	Epsilonproteobacteria	GCA_000017585.1	ftp://ftp.ncbi.nlm.nih.gov/genomes/all/GCA_000017585.1_ASM1758v1/GCA_000017585.1_ASM1758v1_protein.faa
Cellulophaga baltica 18	1348584	Bacteroidetes	Flavobacteriia	GCA_000468615.2	ftp://ftp.ncbi.nlm.nih.gov/genomes/all/GCA_000468615.2_ASM46861v2/GCA_000468615.2_ASM46861v2_protein.faa
Roseateles depolymerans	76731	Proteobacteria	Betaproteobacteria	GCA_001483865.1	ftp://ftp.ncbi.nlm.nih.gov/genomes/all/GCA_001483865.1_ASM148386v1/GCA_001483865.1_ASM148386v1_protein.faa
Pseudomonas monteilii SB3078	1435044	Proteobacteria	Gammaproteobacteria	GCA_000510285.1	ftp://ftp.ncbi.nlm.nih.gov/genomes/all/GCA_000510285.1_ASM51028v1/GCA_000510285.1_ASM51028v1_protein.faa
Myroides odoratimimus	76832	Bacteroidetes	Flavobacteriia	GCA_001481655.1	ftp://ftp.ncbi.nlm.nih.gov/genomes/all/GCA_001481655.1_ASM148165v1/GCA_001481655.1_ASM148165v1_protein.faa
Solibacillus silvestris StLB046	1002809	Firmicutes	Bacilli	GCA_000271325.1	ftp://ftp.ncbi.nlm.nih.gov/genomes/all/GCA_000271325.1_ASM27132v1/GCA_000271325.1_ASM27132v1_protein.faa
Streptococcus constellatus subsp. pharyngis C232	696216	Firmicutes	Bacilli	GCA_000463395.1	ftp://ftp.ncbi.nlm.nih.gov/genomes/all/GCA_000463395.1_ASM46339v1/GCA_000463395.1_ASM46339v1_protein.faa
Helicobacter typhlonius	76936	Proteobacteria	Epsilonproteobacteria	GCA_001460635.1	ftp://ftp.ncbi.nlm.nih.gov/genomes/all/GCA_001460635.1_htyphlonius_mit97-6810/GCA_001460635.1_htyphlonius_mit97-6810_protein.faa
Wolbachia endosymbiont of Drosophila simulans wNo	1236908	Proteobacteria	Alphaproteobacteria	GCA_000376585.1	ftp://ftp.ncbi.nlm.nih.gov/genomes/all/GCA_000376585.1_ASM37658v1/GCA_000376585.1_ASM37658v1_protein.faa
Parascardovia denticolens DSM 10105 = JCM 12538	864564	Actinobacteria	Actinobacteria	GCA_001042675.1	ftp://ftp.ncbi.nlm.nih.gov/genomes/all/GCA_001042675.1_ASM104267v1/GCA_001042675.1_ASM104267v1_protein.faa
Scardovia inopinata JCM 12537	1150468	Actinobacteria	Actinobacteria	GCA_001042695.1	ftp://ftp.ncbi.nlm.nih.gov/genomes/all/GCA_001042695.1_ASM104269v1/GCA_001042695.1_ASM104269v1_protein.faa
Pseudomonas mosselii SJ10	1388763	Proteobacteria	Gammaproteobacteria	GCA_000498975.2	ftp://ftp.ncbi.nlm.nih.gov/genomes/all/GCA_000498975.2_ASM49897v2/GCA_000498975.2_ASM49897v2_protein.faa
Mycobacterium canettii CIPT 140010059	1048245	Actinobacteria	Actinobacteria	GCA_000253375.1	ftp://ftp.ncbi.nlm.nih.gov/genomes/all/GCA_000253375.1_ASM25337v1/GCA_000253375.1_ASM25337v1_protein.faa
Asticcacaulis excentricus CB 48	573065	Proteobacteria	Alphaproteobacteria	GCA_000175215.2	ftp://ftp.ncbi.nlm.nih.gov/genomes/all/GCA_000175215.2_ASM17521v2/GCA_000175215.2_ASM17521v2_protein.faa
Desulfosporosinus meridiei DSM 13257	768704	Firmicutes	Clostridia	GCA_000231385.3	ftp://ftp.ncbi.nlm.nih.gov/genomes/all/GCA_000231385.3_ASM23138v3/GCA_000231385.3_ASM23138v3_protein.faa
Chitinophaga pinensis DSM 2588	485918	Bacteroidetes	Sphingobacteriia	GCA_000024005.1	ftp://ftp.ncbi.nlm.nih.gov/genomes/all/GCA_000024005.1_ASM2400v1/GCA_000024005.1_ASM2400v1_protein.faa
Bacillus clausii KSM-K16	66692	Firmicutes	Bacilli	GCA_000009825.1	ftp://ftp.ncbi.nlm.nih.gov/genomes/all/GCA_000009825.1_ASM982v1/GCA_000009825.1_ASM982v1_protein.faa
Bacillus pseudofirmus OF4	398511	Firmicutes	Bacilli	GCA_000005825.2	ftp://ftp.ncbi.nlm.nih.gov/genomes/all/GCA_000005825.2_ASM582v2/GCA_000005825.2_ASM582v2_protein.faa
Erwinia pyrifoliae Ep1/96	634499	Proteobacteria	Gammaproteobacteria	GCA_000027265.1	ftp://ftp.ncbi.nlm.nih.gov/genomes/all/GCA_000027265.1_ASM2726v1/GCA_000027265.1_ASM2726v1_protein.faa
Thioflavicoccus mobilis 8321	765912	Proteobacteria	Gammaproteobacteria	GCA_000327045.1	ftp://ftp.ncbi.nlm.nih.gov/genomes/all/GCA_000327045.1_ASM32704v1/GCA_000327045.1_ASM32704v1_protein.faa
Haliangium ochraceum DSM 14365	502025	Proteobacteria	Deltaproteobacteria	GCA_000024805.1	ftp://ftp.ncbi.nlm.nih.gov/genomes/all/GCA_000024805.1_ASM2480v1/GCA_000024805.1_ASM2480v1_protein.faa
Herbaspirillum rubrisubalbicans M1	1078773	Proteobacteria	Betaproteobacteria	GCA_001483945.1	ftp://ftp.ncbi.nlm.nih.gov/genomes/all/GCA_001483945.1_ASM148394v1/GCA_001483945.1_ASM148394v1_protein.faa
Wolbachia endosymbiont strain TRS of Brugia malayi	292805	Proteobacteria	Alphaproteobacteria	GCA_000008385.1	ftp://ftp.ncbi.nlm.nih.gov/genomes/all/GCA_000008385.1_ASM838v1/GCA_000008385.1_ASM838v1_protein.faa
Aliivibrio wodanis	80852	Proteobacteria	Gammaproteobacteria	GCA_000953695.1	ftp://ftp.ncbi.nlm.nih.gov/genomes/all/GCA_000953695.1_AWOD1/GCA_000953695.1_AWOD1_protein.faa
Moritella viscosa	80854	Proteobacteria	Gammaproteobacteria	GCA_000953735.1	ftp://ftp.ncbi.nlm.nih.gov/genomes/all/GCA_000953735.1_MVIS1/GCA_000953735.1_MVIS1_protein.faa
Delftia acidovorans SPH-1	398578	Proteobacteria	Betaproteobacteria	GCA_000018665.1	ftp://ftp.ncbi.nlm.nih.gov/genomes/all/GCA_000018665.1_ASM1866v1/GCA_000018665.1_ASM1866v1_protein.faa
Acidovorax avenae subsp. avenae ATCC 19860	643561	Proteobacteria	Betaproteobacteria	GCA_000176855.2	ftp://ftp.ncbi.nlm.nih.gov/genomes/all/GCA_000176855.2_ASM17685v2/GCA_000176855.2_ASM17685v2_protein.faa
Acidovorax citrulli AAC00-1	397945	Proteobacteria	Betaproteobacteria	GCA_000015325.1	ftp://ftp.ncbi.nlm.nih.gov/genomes/all/GCA_000015325.1_ASM1532v1/GCA_000015325.1_ASM1532v1_protein.faa
Treponema brennaborense DSM 12168	906968	Spirochaetes	Spirochaetia	GCA_000212415.1	ftp://ftp.ncbi.nlm.nih.gov/genomes/all/GCA_000212415.1_ASM21241v1/GCA_000212415.1_ASM21241v1_protein.faa
Hyphomonas neptunium ATCC 15444	228405	Proteobacteria	Alphaproteobacteria	GCA_000013025.1	ftp://ftp.ncbi.nlm.nih.gov/genomes/all/GCA_000013025.1_ASM1302v1/GCA_000013025.1_ASM1302v1_protein.faa
Thermanaerovibrio acidaminovorans DSM 6589	525903	Synergistetes	Synergistia	GCA_000024905.1	ftp://ftp.ncbi.nlm.nih.gov/genomes/all/GCA_000024905.1_ASM2490v1/GCA_000024905.1_ASM2490v1_protein.faa
Aminobacterium colombiense DSM 12261	572547	Synergistetes	Synergistia	GCA_000025885.1	ftp://ftp.ncbi.nlm.nih.gov/genomes/all/GCA_000025885.1_ASM2588v1/GCA_000025885.1_ASM2588v1_protein.faa
Frateuria aurantia DSM 6220	767434	Proteobacteria	Gammaproteobacteria	GCA_000242255.3	ftp://ftp.ncbi.nlm.nih.gov/genomes/all/GCA_000242255.3_ASM24225v3/GCA_000242255.3_ASM24225v3_protein.faa
Cupriavidus gilardii CR3	1267562	Proteobacteria	Betaproteobacteria	GCA_001281465.1	ftp://ftp.ncbi.nlm.nih.gov/genomes/all/GCA_001281465.1_ASM128146v1/GCA_001281465.1_ASM128146v1_protein.faa
Pseudanabaena sp. PCC 7367	82654	Cyanobacteria	Unknown	GCA_000317065.1	ftp://ftp.ncbi.nlm.nih.gov/genomes/all/GCA_000317065.1_ASM31706v1/GCA_000317065.1_ASM31706v1_protein.faa
Obesumbacterium proteus	82983	Proteobacteria	Gammaproteobacteria	GCA_001586165.1	ftp://ftp.ncbi.nlm.nih.gov/genomes/all/GCA_001586165.1_ASM158616v1/GCA_001586165.1_ASM158616v1_protein.faa
Pragia fontium	82985	Proteobacteria	Gammaproteobacteria	GCA_001026985.1	ftp://ftp.ncbi.nlm.nih.gov/genomes/all/GCA_001026985.1_ASM102698v1/GCA_001026985.1_ASM102698v1_protein.faa
Serratia plymuthica 4Rx13	682634	Proteobacteria	Gammaproteobacteria	GCA_000176835.2	ftp://ftp.ncbi.nlm.nih.gov/genomes/all/GCA_000176835.2_ASM17683v2/GCA_000176835.2_ASM17683v2_protein.faa
Mycobacterium immunogenum	83262	Actinobacteria	Actinobacteria	GCA_001605725.1	ftp://ftp.ncbi.nlm.nih.gov/genomes/all/GCA_001605725.1_ASM160572v1/GCA_001605725.1_ASM160572v1_protein.faa
Aminobacter aminovorans	83263	Proteobacteria	Alphaproteobacteria	GCA_001605015.1	ftp://ftp.ncbi.nlm.nih.gov/genomes/all/GCA_001605015.1_ASM160501v1/GCA_001605015.1_ASM160501v1_protein.faa
gamma proteobacterium HdN1	83406	Proteobacteria	Gammaproteobacteria	GCA_000198515.1	ftp://ftp.ncbi.nlm.nih.gov/genomes/all/GCA_000198515.1_ASM19851v1/GCA_000198515.1_ASM19851v1_protein.faa
Myxococcus stipitatus DSM 14675	1278073	Proteobacteria	Deltaproteobacteria	GCA_000331735.1	ftp://ftp.ncbi.nlm.nih.gov/genomes/all/GCA_000331735.1_ASM33173v1/GCA_000331735.1_ASM33173v1_protein.faa
Parachlamydia acanthamoebae UV-7	765952	Chlamydiae	Chlamydiia	GCA_000253035.1	ftp://ftp.ncbi.nlm.nih.gov/genomes/all/GCA_000253035.1_ASM25303v1/GCA_000253035.1_ASM25303v1_protein.faa
Chlamydia psittaci 6BC	331636	Chlamydiae	Chlamydiia	GCA_000191925.1	ftp://ftp.ncbi.nlm.nih.gov/genomes/all/GCA_000191925.1_ASM19192v1/GCA_000191925.1_ASM19192v1_protein.faa
Chlamydia abortus S26/3	218497	Chlamydiae	Chlamydiia	GCA_000026025.1	ftp://ftp.ncbi.nlm.nih.gov/genomes/all/GCA_000026025.1_ASM2602v1/GCA_000026025.1_ASM2602v1_protein.faa
Chlamydia felis Fe/C-56	264202	Chlamydiae	Chlamydiia	GCA_000009945.1	ftp://ftp.ncbi.nlm.nih.gov/genomes/all/GCA_000009945.1_ASM994v1/GCA_000009945.1_ASM994v1_protein.faa
Chlamydophila caviae GPIC	227941	Chlamydiae	Chlamydiia	GCA_000007605.1	ftp://ftp.ncbi.nlm.nih.gov/genomes/all/GCA_000007605.1_ASM760v1/GCA_000007605.1_ASM760v1_protein.faa
Chlamydophila pneumoniae TW-183	182082	Chlamydiae	Chlamydiia	GCA_000007205.1	ftp://ftp.ncbi.nlm.nih.gov/genomes/all/GCA_000007205.1_ASM720v1/GCA_000007205.1_ASM720v1_protein.faa
Chlamydia muridarum str. Nigg	243161	Chlamydiae	Chlamydiia	GCA_000006685.1	ftp://ftp.ncbi.nlm.nih.gov/genomes/all/GCA_000006685.1_ASM668v1/GCA_000006685.1_ASM668v1_protein.faa
Simkania negevensis Z	331113	Chlamydiae	Chlamydiia	GCA_000237205.1	ftp://ftp.ncbi.nlm.nih.gov/genomes/all/GCA_000237205.1_ASM23720v1/GCA_000237205.1_ASM23720v1_protein.faa
Leclercia adecarboxylata	83655	Proteobacteria	Gammaproteobacteria	GCA_001518835.1	ftp://ftp.ncbi.nlm.nih.gov/genomes/all/GCA_001518835.1_ASM151883v1/GCA_001518835.1_ASM151883v1_protein.faa
Clostridium aceticum	84022	Firmicutes	Clostridia	GCA_001042715.1	ftp://ftp.ncbi.nlm.nih.gov/genomes/all/GCA_001042715.1_ASM104271v1/GCA_001042715.1_ASM104271v1_protein.faa
Clostridium autoethanogenum DSM 10061	1341692	Firmicutes	Clostridia	GCA_000484505.1	ftp://ftp.ncbi.nlm.nih.gov/genomes/all/GCA_000484505.1_ASM48450v1/GCA_000484505.1_ASM48450v1_protein.faa
[Clostridium] saccharolyticum WM1	610130	Firmicutes	Clostridia	GCA_000144625.1	ftp://ftp.ncbi.nlm.nih.gov/genomes/all/GCA_000144625.1_ASM14462v1/GCA_000144625.1_ASM14462v1_protein.faa
Slackia heliotrinireducens DSM 20476	471855	Actinobacteria	Coriobacteriia	GCA_000023885.1	ftp://ftp.ncbi.nlm.nih.gov/genomes/all/GCA_000023885.1_ASM2388v1/GCA_000023885.1_ASM2388v1_protein.faa
Eggerthella lenta DSM 2243	479437	Actinobacteria	Coriobacteriia	GCA_000024265.1	ftp://ftp.ncbi.nlm.nih.gov/genomes/all/GCA_000024265.1_ASM2426v1/GCA_000024265.1_ASM2426v1_protein.faa
Magnetospirillum magneticum AMB-1	342108	Proteobacteria	Alphaproteobacteria	GCA_000009985.1	ftp://ftp.ncbi.nlm.nih.gov/genomes/all/GCA_000009985.1_ASM998v1/GCA_000009985.1_ASM998v1_protein.faa
Cryptobacterium curtum DSM 15641	469378	Actinobacteria	Coriobacteriia	GCA_000023845.1	ftp://ftp.ncbi.nlm.nih.gov/genomes/all/GCA_000023845.1_ASM2384v1/GCA_000023845.1_ASM2384v1_protein.faa
Brachyspira intermedia PWS/A	1045858	Spirochaetes	Spirochaetia	GCA_000223215.1	ftp://ftp.ncbi.nlm.nih.gov/genomes/all/GCA_000223215.1_ASM22321v1/GCA_000223215.1_ASM22321v1_protein.faa
Brachyspira murdochii DSM 12563	526224	Spirochaetes	Spirochaetia	GCA_000092845.1	ftp://ftp.ncbi.nlm.nih.gov/genomes/all/GCA_000092845.1_ASM9284v1/GCA_000092845.1_ASM9284v1_protein.faa
Hippea maritima DSM 10411	760142	Proteobacteria	Deltaproteobacteria	GCA_000194135.1	ftp://ftp.ncbi.nlm.nih.gov/genomes/all/GCA_000194135.1_ASM19413v1/GCA_000194135.1_ASM19413v1_protein.faa
Lysobacter antibioticus	84531	Proteobacteria	Gammaproteobacteria	GCA_001442535.1	ftp://ftp.ncbi.nlm.nih.gov/genomes/all/GCA_001442535.1_ASM144253v1/GCA_001442535.1_ASM144253v1_protein.faa
Taylorella asinigenitalis MCE3	1008459	Proteobacteria	Betaproteobacteria	GCA_000226625.1	ftp://ftp.ncbi.nlm.nih.gov/genomes/all/GCA_000226625.1_ASM22662v1/GCA_000226625.1_ASM22662v1_protein.faa
Gordonia polyisoprenivorans VH2	1112204	Actinobacteria	Actinobacteria	GCA_000247715.1	ftp://ftp.ncbi.nlm.nih.gov/genomes/all/GCA_000247715.1_ASM24771v1/GCA_000247715.1_ASM24771v1_protein.faa
Beutenbergia cavernae DSM 12333	471853	Actinobacteria	Actinobacteria	GCA_000023105.1	ftp://ftp.ncbi.nlm.nih.gov/genomes/all/GCA_000023105.1_ASM2310v1/GCA_000023105.1_ASM2310v1_protein.faa
Desulfotalea psychrophila LSv54	177439	Proteobacteria	Deltaproteobacteria	GCA_000025945.1	ftp://ftp.ncbi.nlm.nih.gov/genomes/all/GCA_000025945.1_ASM2594v1/GCA_000025945.1_ASM2594v1_protein.faa
Pseudarthrobacter chlorophenolicus A6	452863	Actinobacteria	Actinobacteria	GCA_000022025.1	ftp://ftp.ncbi.nlm.nih.gov/genomes/all/GCA_000022025.1_ASM2202v1/GCA_000022025.1_ASM2202v1_protein.faa
Mannheimia varigena USDA-ARS-USMARC-1261	1432056	Proteobacteria	Gammaproteobacteria	GCA_000521605.1	ftp://ftp.ncbi.nlm.nih.gov/genomes/all/GCA_000521605.1_ASM52160v1/GCA_000521605.1_ASM52160v1_protein.faa
Thauera sp. MZ1T	85643	Proteobacteria	Betaproteobacteria	GCA_000021765.1	ftp://ftp.ncbi.nlm.nih.gov/genomes/all/GCA_000021765.1_ASM2176v1/GCA_000021765.1_ASM2176v1_protein.faa
[Bacillus] selenitireducens MLS10	439292	Firmicutes	Bacilli	GCA_000093085.1	ftp://ftp.ncbi.nlm.nih.gov/genomes/all/GCA_000093085.1_ASM9308v1/GCA_000093085.1_ASM9308v1_protein.faa
Achromobacter xylosoxidans A8	762376	Proteobacteria	Betaproteobacteria	GCA_000165835.1	ftp://ftp.ncbi.nlm.nih.gov/genomes/all/GCA_000165835.1_ASM16583v1/GCA_000165835.1_ASM16583v1_protein.faa
Bartonella tribocorum CIP 105476	382640	Proteobacteria	Alphaproteobacteria	GCA_000196435.1	ftp://ftp.ncbi.nlm.nih.gov/genomes/all/GCA_000196435.1_ASM19643v1/GCA_000196435.1_ASM19643v1_protein.faa
Thermacetogenium phaeum DSM 12270	1089553	Firmicutes	Clostridia	GCA_000305935.1	ftp://ftp.ncbi.nlm.nih.gov/genomes/all/GCA_000305935.1_ASM30593v1/GCA_000305935.1_ASM30593v1_protein.faa
Chlamydophila pecorum E58	331635	Chlamydiae	Chlamydiia	GCA_000204135.1	ftp://ftp.ncbi.nlm.nih.gov/genomes/all/GCA_000204135.1_ASM20413v1/GCA_000204135.1_ASM20413v1_protein.faa
endosymbiont of Acanthamoeba sp. UWC8	86106	Proteobacteria	Alphaproteobacteria	GCA_000730245.1	ftp://ftp.ncbi.nlm.nih.gov/genomes/all/GCA_000730245.1_ASM73024v1/GCA_000730245.1_ASM73024v1_protein.faa
Syntrophothermus lipocalidus DSM 12680	643648	Firmicutes	Clostridia	GCA_000092405.1	ftp://ftp.ncbi.nlm.nih.gov/genomes/all/GCA_000092405.1_ASM9240v1/GCA_000092405.1_ASM9240v1_protein.faa
Saccharophagus degradans 2-40	203122	Proteobacteria	Gammaproteobacteria	GCA_000013665.1	ftp://ftp.ncbi.nlm.nih.gov/genomes/all/GCA_000013665.1_ASM1366v1/GCA_000013665.1_ASM1366v1_protein.faa
Mycoplasma dispar	86660	Tenericutes	Mollicutes	GCA_000941075.1	ftp://ftp.ncbi.nlm.nih.gov/genomes/all/GCA_000941075.1_ASM94107v1/GCA_000941075.1_ASM94107v1_protein.faa
Bacillus weihenstephanensis KBAB4	315730	Firmicutes	Bacilli	GCA_000018825.1	ftp://ftp.ncbi.nlm.nih.gov/genomes/all/GCA_000018825.1_ASM1882v1/GCA_000018825.1_ASM1882v1_protein.faa
Bacillus halodurans C-125	272558	Firmicutes	Bacilli	GCA_000011145.1	ftp://ftp.ncbi.nlm.nih.gov/genomes/all/GCA_000011145.1_ASM1114v1/GCA_000011145.1_ASM1114v1_protein.faa
Aerococcus christensenii	87541	Firmicutes	Bacilli	GCA_001543105.1	ftp://ftp.ncbi.nlm.nih.gov/genomes/all/GCA_001543105.1_ASM154310v1/GCA_001543105.1_ASM154310v1_protein.faa
Burkholderia multivorans ATCC 17616	395019	Proteobacteria	Betaproteobacteria	GCA_000010545.1	ftp://ftp.ncbi.nlm.nih.gov/genomes/all/GCA_000010545.1_ASM1054v1/GCA_000010545.1_ASM1054v1_protein.faa
Treponema primitia ZAS-2	545694	Spirochaetes	Spirochaetia	GCA_000214375.1	ftp://ftp.ncbi.nlm.nih.gov/genomes/all/GCA_000214375.1_ASM21437v1/GCA_000214375.1_ASM21437v1_protein.faa
Caulobacter segnis ATCC 21756	509190	Proteobacteria	Alphaproteobacteria	GCA_000092285.1	ftp://ftp.ncbi.nlm.nih.gov/genomes/all/GCA_000092285.1_ASM9228v1/GCA_000092285.1_ASM9228v1_protein.faa
Corynebacterium terpenotabidum Y-11	1200352	Actinobacteria	Actinobacteria	GCA_000418365.1	ftp://ftp.ncbi.nlm.nih.gov/genomes/all/GCA_000418365.1_ASM41836v1/GCA_000418365.1_ASM41836v1_protein.faa
Ruegeria pomeroyi DSS-3	246200	Proteobacteria	Alphaproteobacteria	GCA_000011965.2	ftp://ftp.ncbi.nlm.nih.gov/genomes/all/GCA_000011965.2_ASM1196v2/GCA_000011965.2_ASM1196v2_protein.faa
Candidatus Paracaedibacter acanthamoebae	91604	Proteobacteria	Alphaproteobacteria	GCA_000742835.1	ftp://ftp.ncbi.nlm.nih.gov/genomes/all/GCA_000742835.1_ASM74283v1/GCA_000742835.1_ASM74283v1_protein.faa
Candidatus Portiera aleyrodidarum BT-B-HRs	1206109	Proteobacteria	Gammaproteobacteria	GCA_000292685.1	ftp://ftp.ncbi.nlm.nih.gov/genomes/all/GCA_000292685.1_ASM29268v1/GCA_000292685.1_ASM29268v1_protein.faa
Asaia bogorensis NBRC 16594	1231624	Proteobacteria	Alphaproteobacteria	GCA_001547995.1	ftp://ftp.ncbi.nlm.nih.gov/genomes/all/GCA_001547995.1_ASM154799v1/GCA_001547995.1_ASM154799v1_protein.faa
Thioalkalimicrobium aerophilum AL3	717772	Proteobacteria	Gammaproteobacteria	GCA_000227665.3	ftp://ftp.ncbi.nlm.nih.gov/genomes/all/GCA_000227665.3_ASM22766v3/GCA_000227665.3_ASM22766v3_protein.faa
[Brevibacterium] flavum	92706	Actinobacteria	Actinobacteria	GCA_000987865.1	ftp://ftp.ncbi.nlm.nih.gov/genomes/all/GCA_000987865.1_ASM98786v1/GCA_000987865.1_ASM98786v1_protein.faa
Ketogulonicigenium vulgare Y25	880591	Proteobacteria	Alphaproteobacteria	GCA_000164885.1	ftp://ftp.ncbi.nlm.nih.gov/genomes/all/GCA_000164885.1_ASM16488v1/GCA_000164885.1_ASM16488v1_protein.faa
Pandoraea apista	93218	Proteobacteria	Betaproteobacteria	GCA_000826965.3	ftp://ftp.ncbi.nlm.nih.gov/genomes/all/GCA_000826965.3_ASM82696v3/GCA_000826965.3_ASM82696v3_protein.faa
Pandoraea norimbergensis	93219	Proteobacteria	Betaproteobacteria	GCA_001465545.1	ftp://ftp.ncbi.nlm.nih.gov/genomes/all/GCA_001465545.1_ASM146554v1/GCA_001465545.1_ASM146554v1_protein.faa
Pandoraea pnomenusa 3kgm	1416914	Proteobacteria	Betaproteobacteria	GCA_000590495.2	ftp://ftp.ncbi.nlm.nih.gov/genomes/all/GCA_000590495.2_ASM59049v2/GCA_000590495.2_ASM59049v2_protein.faa
Pandoraea pulmonicola	93221	Proteobacteria	Betaproteobacteria	GCA_000815105.1	ftp://ftp.ncbi.nlm.nih.gov/genomes/all/GCA_000815105.1_ASM81510v1/GCA_000815105.1_ASM81510v1_protein.faa
Pandoraea sputorum	93222	Proteobacteria	Betaproteobacteria	GCA_000814845.1	ftp://ftp.ncbi.nlm.nih.gov/genomes/all/GCA_000814845.1_ASM81484v1/GCA_000814845.1_ASM81484v1_protein.faa
Fervidobacterium pennivorans DSM 9078	771875	Thermotogae	Thermotogae	GCA_000235405.3	ftp://ftp.ncbi.nlm.nih.gov/genomes/all/GCA_000235405.3_ASM23540v3/GCA_000235405.3_ASM23540v3_protein.faa
Thermotoga petrophila RKU-1	390874	Thermotogae	Thermotogae	GCA_000016785.1	ftp://ftp.ncbi.nlm.nih.gov/genomes/all/GCA_000016785.1_ASM1678v1/GCA_000016785.1_ASM1678v1_protein.faa
Thermotoga naphthophila RKU-10	590168	Thermotogae	Thermotogae	GCA_000025105.1	ftp://ftp.ncbi.nlm.nih.gov/genomes/all/GCA_000025105.1_ASM2510v1/GCA_000025105.1_ASM2510v1_protein.faa
Shewanella sp. ANA-3	94122	Proteobacteria	Gammaproteobacteria	GCA_000203935.1	ftp://ftp.ncbi.nlm.nih.gov/genomes/all/GCA_000203935.1_ASM20393v1/GCA_000203935.1_ASM20393v1_protein.faa
Ramlibacter tataouinensis TTB310	365046	Proteobacteria	Betaproteobacteria	GCA_000215705.1	ftp://ftp.ncbi.nlm.nih.gov/genomes/all/GCA_000215705.1_ASM21570v1/GCA_000215705.1_ASM21570v1_protein.faa
Dyadobacter fermentans DSM 18053	471854	Bacteroidetes	Cytophagia	GCA_000023125.1	ftp://ftp.ncbi.nlm.nih.gov/genomes/all/GCA_000023125.1_ASM2312v1/GCA_000023125.1_ASM2312v1_protein.faa
Bordetella petrii	94624	Proteobacteria	Betaproteobacteria	GCA_000067205.1	ftp://ftp.ncbi.nlm.nih.gov/genomes/all/GCA_000067205.1_ASM6720v1/GCA_000067205.1_ASM6720v1_protein.faa
Burkholderia cenocepacia J2315	216591	Proteobacteria	Betaproteobacteria	GCA_000009485.1	ftp://ftp.ncbi.nlm.nih.gov/genomes/all/GCA_000009485.1_ASM948v1/GCA_000009485.1_ASM948v1_protein.faa
Legionella fallonii LLAP-10	1212491	Proteobacteria	Gammaproteobacteria	GCA_000953135.1	ftp://ftp.ncbi.nlm.nih.gov/genomes/all/GCA_000953135.1_LFA/GCA_000953135.1_LFA_protein.faa
Flavobacterium psychrophilum JIP02/86	402612	Bacteroidetes	Flavobacteriia	GCA_000064305.2	ftp://ftp.ncbi.nlm.nih.gov/genomes/all/GCA_000064305.2_ASM6430v2/GCA_000064305.2_ASM6430v2_protein.faa
Halobacteriovorax marinus SJ	862908	Proteobacteria	Deltaproteobacteria	GCA_000210915.2	ftp://ftp.ncbi.nlm.nih.gov/genomes/all/GCA_000210915.2_ASM21091v2/GCA_000210915.2_ASM21091v2_protein.faa
Anaerobaculum mobile DSM 13181	891968	Synergistetes	Synergistia	GCA_000266925.1	ftp://ftp.ncbi.nlm.nih.gov/genomes/all/GCA_000266925.1_ASM26692v1/GCA_000266925.1_ASM26692v1_protein.faa
Lactobacillus mucosae LM1	1130798	Firmicutes	Bacilli	GCA_000248095.3	ftp://ftp.ncbi.nlm.nih.gov/genomes/all/GCA_000248095.3_ASM24809v3/GCA_000248095.3_ASM24809v3_protein.faa
Bacillus sp. OxB-1	98228	Firmicutes	Bacilli	GCA_000829195.1	ftp://ftp.ncbi.nlm.nih.gov/genomes/all/GCA_000829195.1_ASM82919v1/GCA_000829195.1_ASM82919v1_protein.faa
Calothrix sp. PCC 7507	99598	Cyanobacteria	Unknown	GCA_000316575.1	ftp://ftp.ncbi.nlm.nih.gov/genomes/all/GCA_000316575.1_ASM31657v1/GCA_000316575.1_ASM31657v1_protein.faa
Onion yellows phytoplasma OY-M	262768	Tenericutes	Mollicutes	GCA_000009845.1	ftp://ftp.ncbi.nlm.nih.gov/genomes/all/GCA_000009845.1_ASM984v1/GCA_000009845.1_ASM984v1_protein.faa
Chloroherpeton thalassium ATCC 35110	517418	Chlorobi	Chlorobia	GCA_000020525.1	ftp://ftp.ncbi.nlm.nih.gov/genomes/all/GCA_000020525.1_ASM2052v1/GCA_000020525.1_ASM2052v1_protein.faa
Wolbachia endosymbiont of Onchocerca ochengi	100901	Proteobacteria	Alphaproteobacteria	GCA_000306885.1	ftp://ftp.ncbi.nlm.nih.gov/genomes/all/GCA_000306885.1_ASM30688v1/GCA_000306885.1_ASM30688v1_protein.faa
Aequorivita sublithincola DSM 14238	746697	Bacteroidetes	Flavobacteriia	GCA_000265385.1	ftp://ftp.ncbi.nlm.nih.gov/genomes/all/GCA_000265385.1_ASM26538v1/GCA_000265385.1_ASM26538v1_protein.faa
Candidatus Blochmannia pennsylvanicus str. BPEN	291272	Proteobacteria	Gammaproteobacteria	GCA_000011745.1	ftp://ftp.ncbi.nlm.nih.gov/genomes/all/GCA_000011745.1_ASM1174v1/GCA_000011745.1_ASM1174v1_protein.faa
Burkholderia ubonensis MSMB22	1249668	Proteobacteria	Betaproteobacteria	GCA_000959245.1	ftp://ftp.ncbi.nlm.nih.gov/genomes/all/GCA_000959245.1_ASM95924v1/GCA_000959245.1_ASM95924v1_protein.faa
Stanieria cyanosphaera PCC 7437	111780	Cyanobacteria	Unknown	GCA_000317575.1	ftp://ftp.ncbi.nlm.nih.gov/genomes/all/GCA_000317575.1_ASM31757v1/GCA_000317575.1_ASM31757v1_protein.faa
Desulfotomaculum gibsoniae DSM 7213	767817	Firmicutes	Clostridia	GCA_000233715.3	ftp://ftp.ncbi.nlm.nih.gov/genomes/all/GCA_000233715.3_ASM23371v3/GCA_000233715.3_ASM23371v3_protein.faa
Cyanobacterium stanieri PCC 7202	292563	Cyanobacteria	Unknown	GCA_000317655.1	ftp://ftp.ncbi.nlm.nih.gov/genomes/all/GCA_000317655.1_ASM31765v1/GCA_000317655.1_ASM31765v1_protein.faa
Streptococcus infantarius subsp. infantarius CJ18	1069533	Firmicutes	Bacilli	GCA_000246835.1	ftp://ftp.ncbi.nlm.nih.gov/genomes/all/GCA_000246835.1_ASM24683v1/GCA_000246835.1_ASM24683v1_protein.faa
Nostoc sp. PCC 7120	103690	Cyanobacteria	Unknown	GCA_000009705.1	ftp://ftp.ncbi.nlm.nih.gov/genomes/all/GCA_000009705.1_ASM970v1/GCA_000009705.1_ASM970v1_protein.faa
Saccharothrix espanaensis DSM 44229	1179773	Actinobacteria	Actinobacteria	GCA_000328705.1	ftp://ftp.ncbi.nlm.nih.gov/genomes/all/GCA_000328705.1_ASM32870v1/GCA_000328705.1_ASM32870v1_protein.faa
Rhodococcus pyridinivorans SB3094	1435356	Actinobacteria	Actinobacteria	GCA_000511305.1	ftp://ftp.ncbi.nlm.nih.gov/genomes/all/GCA_000511305.1_ASM51130v1/GCA_000511305.1_ASM51130v1_protein.faa
Bordetella hinzii	103855	Proteobacteria	Betaproteobacteria	GCA_001078275.1	ftp://ftp.ncbi.nlm.nih.gov/genomes/all/GCA_001078275.1_ASM107827v1/GCA_001078275.1_ASM107827v1_protein.faa
Ralstonia mannitolilytica	105219	Proteobacteria	Betaproteobacteria	GCA_000954135.2	ftp://ftp.ncbi.nlm.nih.gov/genomes/all/GCA_000954135.2_ASM95413v2/GCA_000954135.2_ASM95413v2_protein.faa
Methylibium petroleiphilum PM1	420662	Proteobacteria	Betaproteobacteria	GCA_000015725.1	ftp://ftp.ncbi.nlm.nih.gov/genomes/all/GCA_000015725.1_ASM1572v1/GCA_000015725.1_ASM1572v1_protein.faa
Frankia sp. CcI3	106370	Actinobacteria	Actinobacteria	GCA_000013345.1	ftp://ftp.ncbi.nlm.nih.gov/genomes/all/GCA_000013345.1_ASM1334v1/GCA_000013345.1_ASM1334v1_protein.faa
Ralstonia eutropha H16	381666	Proteobacteria	Betaproteobacteria	GCA_000009285.2	ftp://ftp.ncbi.nlm.nih.gov/genomes/all/GCA_000009285.2_ASM928v2/GCA_000009285.2_ASM928v2_protein.faa
Thioalkalivibrio versutus	106634	Proteobacteria	Gammaproteobacteria	GCA_001020955.1	ftp://ftp.ncbi.nlm.nih.gov/genomes/all/GCA_001020955.1_ASM102095v1/GCA_001020955.1_ASM102095v1_protein.faa
Acinetobacter nosocomialis	106654	Proteobacteria	Gammaproteobacteria	GCA_000814165.3	ftp://ftp.ncbi.nlm.nih.gov/genomes/all/GCA_000814165.3_ASM81416v3/GCA_000814165.3_ASM81416v3_protein.faa
Opitutus terrae PB90-1	452637	Verrucomicrobia	Opitutae	GCA_000019965.1	ftp://ftp.ncbi.nlm.nih.gov/genomes/all/GCA_000019965.1_ASM1996v1/GCA_000019965.1_ASM1996v1_protein.faa
Thioalkalivibrio paradoxus ARh 1	713585	Proteobacteria	Gammaproteobacteria	GCA_000227685.3	ftp://ftp.ncbi.nlm.nih.gov/genomes/all/GCA_000227685.3_ASM22768v3/GCA_000227685.3_ASM22768v3_protein.faa
Thermoanaerobacter italicus Ab9	580331	Firmicutes	Clostridia	GCA_000025645.1	ftp://ftp.ncbi.nlm.nih.gov/genomes/all/GCA_000025645.1_ASM2564v1/GCA_000025645.1_ASM2564v1_protein.faa
Corynebacterium falsenii DSM 44353	1451189	Actinobacteria	Actinobacteria	GCA_000525655.1	ftp://ftp.ncbi.nlm.nih.gov/genomes/all/GCA_000525655.1_ASM52565v1/GCA_000525655.1_ASM52565v1_protein.faa
Rickettsia monacensis	109232	Proteobacteria	Alphaproteobacteria	GCA_000499665.2	ftp://ftp.ncbi.nlm.nih.gov/genomes/all/GCA_000499665.2_RMONA_1/GCA_000499665.2_RMONA_1_protein.faa
Sinorhizobium medicae WSM419	366394	Proteobacteria	Alphaproteobacteria	GCA_000017145.1	ftp://ftp.ncbi.nlm.nih.gov/genomes/all/GCA_000017145.1_ASM1714v1/GCA_000017145.1_ASM1714v1_protein.faa
Pelotomaculum thermopropionicum SI	370438	Firmicutes	Clostridia	GCA_000010565.1	ftp://ftp.ncbi.nlm.nih.gov/genomes/all/GCA_000010565.1_ASM1056v1/GCA_000010565.1_ASM1056v1_protein.faa
Mycobacterium vanbaalenii PYR-1	350058	Actinobacteria	Actinobacteria	GCA_000015305.1	ftp://ftp.ncbi.nlm.nih.gov/genomes/all/GCA_000015305.1_ASM1530v1/GCA_000015305.1_ASM1530v1_protein.faa
Synechococcus sp. CC9605	110662	Cyanobacteria	Unknown	GCA_000012625.1	ftp://ftp.ncbi.nlm.nih.gov/genomes/all/GCA_000012625.1_ASM1262v1/GCA_000012625.1_ASM1262v1_protein.faa
Actinomyces radicidentis	111015	Actinobacteria	Actinobacteria	GCA_001553565.1	ftp://ftp.ncbi.nlm.nih.gov/genomes/all/GCA_001553565.1_ASM155356v1/GCA_001553565.1_ASM155356v1_protein.faa
Muricauda ruestringensis DSM 13258	886377	Bacteroidetes	Flavobacteriia	GCA_000224085.1	ftp://ftp.ncbi.nlm.nih.gov/genomes/all/GCA_000224085.1_ASM22408v1/GCA_000224085.1_ASM22408v1_protein.faa
Leptolyngbya sp. PCC 7376	111781	Cyanobacteria	Unknown	GCA_000316605.1	ftp://ftp.ncbi.nlm.nih.gov/genomes/all/GCA_000316605.1_ASM31660v1/GCA_000316605.1_ASM31660v1_protein.faa
endosymbiont of Bathymodiolus septemdierum str. Myojin knoll	1303921	Proteobacteria	Gammaproteobacteria	GCA_001547755.1	ftp://ftp.ncbi.nlm.nih.gov/genomes/all/GCA_001547755.1_ASM154775v1/GCA_001547755.1_ASM154775v1_protein.faa
Candidatus Carsonella ruddii PV	387662	Proteobacteria	Gammaproteobacteria	GCA_000010365.1	ftp://ftp.ncbi.nlm.nih.gov/genomes/all/GCA_000010365.1_ASM1036v1/GCA_000010365.1_ASM1036v1_protein.faa
Bradyrhizobium sp. ORS 278	114615	Proteobacteria	Alphaproteobacteria	GCA_000026145.1	ftp://ftp.ncbi.nlm.nih.gov/genomes/all/GCA_000026145.1_ASM2614v1/GCA_000026145.1_ASM2614v1_protein.faa
Methylobacterium nodulans ORS 2060	460265	Proteobacteria	Alphaproteobacteria	GCA_000022085.1	ftp://ftp.ncbi.nlm.nih.gov/genomes/all/GCA_000022085.1_ASM2208v1/GCA_000022085.1_ASM2208v1_protein.faa
Sphingopyxis alaskensis RB2256	317655	Proteobacteria	Alphaproteobacteria	GCA_000013985.1	ftp://ftp.ncbi.nlm.nih.gov/genomes/all/GCA_000013985.1_ASM1398v1/GCA_000013985.1_ASM1398v1_protein.faa
Denitrovibrio acetiphilus DSM 12809	522772	Deferribacteres	Deferribacteres	GCA_000025725.1	ftp://ftp.ncbi.nlm.nih.gov/genomes/all/GCA_000025725.1_ASM2572v1/GCA_000025725.1_ASM2572v1_protein.faa
Oscillatoria acuminata PCC 6304	56110	Cyanobacteria	Unknown	GCA_000317105.1	ftp://ftp.ncbi.nlm.nih.gov/genomes/all/GCA_000317105.1_ASM31710v1/GCA_000317105.1_ASM31710v1_protein.faa
Aerococcus sanguinicola	119206	Firmicutes	Bacilli	GCA_001543145.1	ftp://ftp.ncbi.nlm.nih.gov/genomes/all/GCA_001543145.1_ASM154314v1/GCA_001543145.1_ASM154314v1_protein.faa
Cupriavidus metallidurans CH34	266264	Proteobacteria	Betaproteobacteria	GCA_000196015.1	ftp://ftp.ncbi.nlm.nih.gov/genomes/all/GCA_000196015.1_ASM19601v1/GCA_000196015.1_ASM19601v1_protein.faa
Pseudothermotoga thermarum DSM 5069	688269	Thermotogae	Thermotogae	GCA_000217815.1	ftp://ftp.ncbi.nlm.nih.gov/genomes/all/GCA_000217815.1_ASM21781v1/GCA_000217815.1_ASM21781v1_protein.faa
Syntrophobacter fumaroxidans MPOB	335543	Proteobacteria	Deltaproteobacteria	GCA_000014965.1	ftp://ftp.ncbi.nlm.nih.gov/genomes/all/GCA_000014965.1_ASM1496v1/GCA_000014965.1_ASM1496v1_protein.faa
Marinomonas mediterranea MMB-1	717774	Proteobacteria	Gammaproteobacteria	GCA_000192865.1	ftp://ftp.ncbi.nlm.nih.gov/genomes/all/GCA_000192865.1_ASM19286v1/GCA_000192865.1_ASM19286v1_protein.faa
Brucella pinnipedialis B2/94	520461	Proteobacteria	Alphaproteobacteria	GCA_000221005.1	ftp://ftp.ncbi.nlm.nih.gov/genomes/all/GCA_000221005.1_ASM22100v1/GCA_000221005.1_ASM22100v1_protein.faa
Brucella ceti TE10759-12	1423891	Proteobacteria	Alphaproteobacteria	GCA_000590795.1	ftp://ftp.ncbi.nlm.nih.gov/genomes/all/GCA_000590795.1_ASM59079v1/GCA_000590795.1_ASM59079v1_protein.faa
Roseiflexus castenholzii DSM 13941	383372	Chloroflexi	Chloroflexia	GCA_000017805.1	ftp://ftp.ncbi.nlm.nih.gov/genomes/all/GCA_000017805.1_ASM1780v1/GCA_000017805.1_ASM1780v1_protein.faa
Pseudarthrobacter sulfonivorans	121292	Actinobacteria	Actinobacteria	GCA_001484605.1	ftp://ftp.ncbi.nlm.nih.gov/genomes/all/GCA_001484605.1_ASM148460v1/GCA_001484605.1_ASM148460v1_protein.faa
Pannonibacter phragmitetus	121719	Proteobacteria	Alphaproteobacteria	GCA_001484065.1	ftp://ftp.ncbi.nlm.nih.gov/genomes/all/GCA_001484065.1_ASM148406v1/GCA_001484065.1_ASM148406v1_protein.faa
Thermotoga sp. RQ7	126738	Thermotogae	Thermotogae	GCA_000832145.1	ftp://ftp.ncbi.nlm.nih.gov/genomes/all/GCA_000832145.1_ASM83214v1/GCA_000832145.1_ASM83214v1_protein.faa
Thermotoga sp. RQ2	126740	Thermotogae	Thermotogae	GCA_000019625.1	ftp://ftp.ncbi.nlm.nih.gov/genomes/all/GCA_000019625.1_ASM1962v1/GCA_000019625.1_ASM1962v1_protein.faa
Stenotrophomonas acidaminiphila	128780	Proteobacteria	Gammaproteobacteria	GCA_001314305.1	ftp://ftp.ncbi.nlm.nih.gov/genomes/all/GCA_001314305.1_ASM131430v1/GCA_001314305.1_ASM131430v1_protein.faa
Aerococcus urinaehominis	128944	Firmicutes	Bacilli	GCA_001543245.1	ftp://ftp.ncbi.nlm.nih.gov/genomes/all/GCA_001543245.1_ASM154324v1/GCA_001543245.1_ASM154324v1_protein.faa
Geobacillus subterraneus	129338	Firmicutes	Bacilli	GCA_001618685.1	ftp://ftp.ncbi.nlm.nih.gov/genomes/all/GCA_001618685.1_ASM161868v1/GCA_001618685.1_ASM161868v1_protein.faa
Carboxydothermus hydrogenoformans Z-2901	246194	Firmicutes	Clostridia	GCA_000012865.1	ftp://ftp.ncbi.nlm.nih.gov/genomes/all/GCA_000012865.1_ASM1286v1/GCA_000012865.1_ASM1286v1_protein.faa
Kineococcus radiotolerans SRS30216 = ATCC BAA-149	266940	Actinobacteria	Actinobacteria	GCA_000017305.1	ftp://ftp.ncbi.nlm.nih.gov/genomes/all/GCA_000017305.1_ASM1730v1/GCA_000017305.1_ASM1730v1_protein.faa
Desulfomicrobium orale DSM 12838	888061	Proteobacteria	Deltaproteobacteria	GCA_001553625.1	ftp://ftp.ncbi.nlm.nih.gov/genomes/all/GCA_001553625.1_ASM155362v1/GCA_001553625.1_ASM155362v1_protein.faa
Rhodococcus jostii RHA1	101510	Actinobacteria	Actinobacteria	GCA_000014565.1	ftp://ftp.ncbi.nlm.nih.gov/genomes/all/GCA_000014565.1_ASM1456v1/GCA_000014565.1_ASM1456v1_protein.faa
Exiguobacterium antarcticum B7	1087448	Firmicutes	Bacilli	GCA_000299435.1	ftp://ftp.ncbi.nlm.nih.gov/genomes/all/GCA_000299435.1_ASM29943v1/GCA_000299435.1_ASM29943v1_protein.faa
Caldilinea aerophila DSM 14535 = NBRC 104270	926550	Chloroflexi	Caldilineae	GCA_000281175.1	ftp://ftp.ncbi.nlm.nih.gov/genomes/all/GCA_000281175.1_ASM28117v1/GCA_000281175.1_ASM28117v1_protein.faa
Nitrosococcus halophilus Nc 4	472759	Proteobacteria	Gammaproteobacteria	GCA_000024725.1	ftp://ftp.ncbi.nlm.nih.gov/genomes/all/GCA_000024725.1_ASM2472v1/GCA_000024725.1_ASM2472v1_protein.faa
Leisingera methylohalidivorans DSM 14336	999552	Proteobacteria	Alphaproteobacteria	GCA_000511355.1	ftp://ftp.ncbi.nlm.nih.gov/genomes/all/GCA_000511355.1_ASM51135v1/GCA_000511355.1_ASM51135v1_protein.faa
Olsenella uli DSM 7084	633147	Actinobacteria	Coriobacteriia	GCA_000143845.1	ftp://ftp.ncbi.nlm.nih.gov/genomes/all/GCA_000143845.1_ASM14384v1/GCA_000143845.1_ASM14384v1_protein.faa
secondary endosymbiont of Heteropsylla cubana	134287	Proteobacteria	Gammaproteobacteria	GCA_000287355.1	ftp://ftp.ncbi.nlm.nih.gov/genomes/all/GCA_000287355.1_ASM28735v1/GCA_000287355.1_ASM28735v1_protein.faa
Paraburkholderia fungorum	134537	Proteobacteria	Betaproteobacteria	GCA_000961515.1	ftp://ftp.ncbi.nlm.nih.gov/genomes/all/GCA_000961515.1_ASM96151v1/GCA_000961515.1_ASM96151v1_protein.faa
Mycobacterium goodii	134601	Actinobacteria	Actinobacteria	GCA_001187505.1	ftp://ftp.ncbi.nlm.nih.gov/genomes/all/GCA_001187505.1_ASM118750v1/GCA_001187505.1_ASM118750v1_protein.faa
Actinoplanes sp. SE50/110	134676	Actinobacteria	Actinobacteria	GCA_000237145.1	ftp://ftp.ncbi.nlm.nih.gov/genomes/all/GCA_000237145.1_ASM23714v1/GCA_000237145.1_ASM23714v1_protein.faa
Ureaplasma parvum serovar 3 str. ATCC 700970	273119	Tenericutes	Mollicutes	GCA_000006625.1	ftp://ftp.ncbi.nlm.nih.gov/genomes/all/GCA_000006625.1_ASM662v1/GCA_000006625.1_ASM662v1_protein.faa
Nocardia cyriacigeorgica GUH-2	1127134	Actinobacteria	Actinobacteria	GCA_000284035.1	ftp://ftp.ncbi.nlm.nih.gov/genomes/all/GCA_000284035.1_ASM28403v1/GCA_000284035.1_ASM28403v1_protein.faa
Idiomarina loihiensis L2TR	283942	Proteobacteria	Gammaproteobacteria	GCA_000008465.1	ftp://ftp.ncbi.nlm.nih.gov/genomes/all/GCA_000008465.1_ASM846v1/GCA_000008465.1_ASM846v1_protein.faa
Bacillus endophyticus	135735	Firmicutes	Bacilli	GCA_000972245.2	ftp://ftp.ncbi.nlm.nih.gov/genomes/all/GCA_000972245.2_ASM97224v2/GCA_000972245.2_ASM97224v2_protein.faa
Thermocrinis albus DSM 14484	638303	Aquificae	Aquificae	GCA_000025605.1	ftp://ftp.ncbi.nlm.nih.gov/genomes/all/GCA_000025605.1_ASM2560v1/GCA_000025605.1_ASM2560v1_protein.faa
Mycoplasma haemocanis str. Illinois	1111676	Tenericutes	Mollicutes	GCA_000238995.1	ftp://ftp.ncbi.nlm.nih.gov/genomes/all/GCA_000238995.1_ASM23899v1/GCA_000238995.1_ASM23899v1_protein.faa
Leuconostoc kimchii IMSNU 11154	762051	Firmicutes	Bacilli	GCA_000092505.1	ftp://ftp.ncbi.nlm.nih.gov/genomes/all/GCA_000092505.1_ASM9250v1/GCA_000092505.1_ASM9250v1_protein.faa
Corynebacterium testudinoris	136857	Actinobacteria	Actinobacteria	GCA_001021045.1	ftp://ftp.ncbi.nlm.nih.gov/genomes/all/GCA_001021045.1_ASM102104v1/GCA_001021045.1_ASM102104v1_protein.faa
Weissella cibaria	137591	Firmicutes	Bacilli	GCA_001308145.1	ftp://ftp.ncbi.nlm.nih.gov/genomes/all/GCA_001308145.1_ASM130814v1/GCA_001308145.1_ASM130814v1_protein.faa
Serratia symbiotica str. 'Cinara cedri'	568817	Proteobacteria	Gammaproteobacteria	GCA_000238975.1	ftp://ftp.ncbi.nlm.nih.gov/genomes/all/GCA_000238975.1_ASM23897v1/GCA_000238975.1_ASM23897v1_protein.faa
Blastococcus saxobsidens DD2	1146883	Actinobacteria	Actinobacteria	GCA_000284015.1	ftp://ftp.ncbi.nlm.nih.gov/genomes/all/GCA_000284015.1_ASM28401v1/GCA_000284015.1_ASM28401v1_protein.faa
Helicobacter cetorum MIT 00-7128	182217	Proteobacteria	Epsilonproteobacteria	GCA_000259255.1	ftp://ftp.ncbi.nlm.nih.gov/genomes/all/GCA_000259255.1_ASM25925v1/GCA_000259255.1_ASM25925v1_protein.faa
Isoptericola variabilis 225	743718	Actinobacteria	Actinobacteria	GCA_000215105.1	ftp://ftp.ncbi.nlm.nih.gov/genomes/all/GCA_000215105.1_ASM21510v1/GCA_000215105.1_ASM21510v1_protein.faa
Candidatus Mycoplasma haemolamae str. Purdue	1212765	Tenericutes	Mollicutes	GCA_000281235.1	ftp://ftp.ncbi.nlm.nih.gov/genomes/all/GCA_000281235.1_ASM28123v1/GCA_000281235.1_ASM28123v1_protein.faa
Desulfitobacterium metallireducens DSM 15288	871968	Firmicutes	Clostridia	GCA_000231405.3	ftp://ftp.ncbi.nlm.nih.gov/genomes/all/GCA_000231405.3_ASM23140v3/GCA_000231405.3_ASM23140v3_protein.faa
Filifactor alocis ATCC 35896	546269	Firmicutes	Clostridia	GCA_000163895.2	ftp://ftp.ncbi.nlm.nih.gov/genomes/all/GCA_000163895.2_ASM16389v2/GCA_000163895.2_ASM16389v2_protein.faa
Eubacterium sulci ATCC 35585	888727	Firmicutes	Clostridia	GCA_001189495.1	ftp://ftp.ncbi.nlm.nih.gov/genomes/all/GCA_001189495.1_ASM118949v1/GCA_001189495.1_ASM118949v1_protein.faa
Rathayibacter toxicus	145458	Actinobacteria	Actinobacteria	GCA_000875675.1	ftp://ftp.ncbi.nlm.nih.gov/genomes/all/GCA_000875675.1_ASM87567v1/GCA_000875675.1_ASM87567v1_protein.faa
Thermosynechococcus elongatus BP-1	197221	Cyanobacteria	Unknown	GCA_000011345.1	ftp://ftp.ncbi.nlm.nih.gov/genomes/all/GCA_000011345.1_ASM1134v1/GCA_000011345.1_ASM1134v1_protein.faa
Corynebacterium simulans	146827	Actinobacteria	Actinobacteria	GCA_001586215.1	ftp://ftp.ncbi.nlm.nih.gov/genomes/all/GCA_001586215.1_ASM158621v1/GCA_001586215.1_ASM158621v1_protein.faa
Salinibacter ruber DSM 13855	309807	Bacteroidetes	Unknown	GCA_000013045.1	ftp://ftp.ncbi.nlm.nih.gov/genomes/all/GCA_000013045.1_ASM1304v1/GCA_000013045.1_ASM1304v1_protein.faa
Dechlorosoma suillum PS	640081	Proteobacteria	Betaproteobacteria	GCA_000236665.1	ftp://ftp.ncbi.nlm.nih.gov/genomes/all/GCA_000236665.1_ASM23666v1/GCA_000236665.1_ASM23666v1_protein.faa
Thioalkalimicrobium cyclicum ALM1	717773	Proteobacteria	Gammaproteobacteria	GCA_000214825.1	ftp://ftp.ncbi.nlm.nih.gov/genomes/all/GCA_000214825.1_ASM21482v1/GCA_000214825.1_ASM21482v1_protein.faa
Carnobacterium inhibens subsp. gilichinskyi	1266845	Firmicutes	Bacilli	GCA_000493735.1	ftp://ftp.ncbi.nlm.nih.gov/genomes/all/GCA_000493735.1_ASM49373v1/GCA_000493735.1_ASM49373v1_protein.faa
Paraburkholderia phymatum STM815	391038	Proteobacteria	Betaproteobacteria	GCA_000020045.1	ftp://ftp.ncbi.nlm.nih.gov/genomes/all/GCA_000020045.1_ASM2004v1/GCA_000020045.1_ASM2004v1_protein.faa
Sulfuricurvum kujiense DSM 16994	709032	Proteobacteria	Epsilonproteobacteria	GCA_000183725.1	ftp://ftp.ncbi.nlm.nih.gov/genomes/all/GCA_000183725.1_ASM18372v1/GCA_000183725.1_ASM18372v1_protein.faa
Lactobacillus kunkeei	148814	Firmicutes	Bacilli	GCA_001314945.1	ftp://ftp.ncbi.nlm.nih.gov/genomes/all/GCA_001314945.1_ASM131494v1/GCA_001314945.1_ASM131494v1_protein.faa
Marinitoga piezophila KA3	443254	Thermotogae	Thermotogae	GCA_000255135.1	ftp://ftp.ncbi.nlm.nih.gov/genomes/all/GCA_000255135.1_ASM25513v1/GCA_000255135.1_ASM25513v1_protein.faa
Streptococcus lutetiensis 033	1076934	Firmicutes	Bacilli	GCA_000441535.1	ftp://ftp.ncbi.nlm.nih.gov/genomes/all/GCA_000441535.1_ASM44153v1/GCA_000441535.1_ASM44153v1_protein.faa
Vibrio antiquarius	150340	Proteobacteria	Gammaproteobacteria	GCA_000024825.1	ftp://ftp.ncbi.nlm.nih.gov/genomes/all/GCA_000024825.1_ASM2482v1/GCA_000024825.1_ASM2482v1_protein.faa
Treponema azotonutricium ZAS-9	545695	Spirochaetes	Spirochaetia	GCA_000214355.1	ftp://ftp.ncbi.nlm.nih.gov/genomes/all/GCA_000214355.1_ASM21435v1/GCA_000214355.1_ASM21435v1_protein.faa
Pseudopedobacter saltans DSM 12145	762903	Bacteroidetes	Sphingobacteriia	GCA_000190735.2	ftp://ftp.ncbi.nlm.nih.gov/genomes/all/GCA_000190735.2_ASM19073v2/GCA_000190735.2_ASM19073v2_protein.faa
Chloroflexus aggregans DSM 9485	326427	Chloroflexi	Chloroflexia	GCA_000021945.1	ftp://ftp.ncbi.nlm.nih.gov/genomes/all/GCA_000021945.1_ASM2194v1/GCA_000021945.1_ASM2194v1_protein.faa
Pseudoalteromonas issachenkonii	152297	Proteobacteria	Gammaproteobacteria	GCA_001455325.1	ftp://ftp.ncbi.nlm.nih.gov/genomes/all/GCA_001455325.1_ASM145532v1/GCA_001455325.1_ASM145532v1_protein.faa
Burkholderia ambifaria MC40-6	398577	Proteobacteria	Betaproteobacteria	GCA_000019925.1	ftp://ftp.ncbi.nlm.nih.gov/genomes/all/GCA_000019925.1_ASM1992v1/GCA_000019925.1_ASM1992v1_protein.faa
Burkholderia dolosa AU0158	350701	Proteobacteria	Betaproteobacteria	GCA_000959505.1	ftp://ftp.ncbi.nlm.nih.gov/genomes/all/GCA_000959505.1_ASM95950v1/GCA_000959505.1_ASM95950v1_protein.faa
Corynebacterium efficiens YS-314	196164	Actinobacteria	Actinobacteria	GCA_000011305.1	ftp://ftp.ncbi.nlm.nih.gov/genomes/all/GCA_000011305.1_ASM1130v1/GCA_000011305.1_ASM1130v1_protein.faa
Nitrosomonas sp. AL212	153948	Proteobacteria	Betaproteobacteria	GCA_000175095.2	ftp://ftp.ncbi.nlm.nih.gov/genomes/all/GCA_000175095.2_ASM17509v2/GCA_000175095.2_ASM17509v2_protein.faa
Cellvibrio japonicus Ueda107	498211	Proteobacteria	Gammaproteobacteria	GCA_000019225.1	ftp://ftp.ncbi.nlm.nih.gov/genomes/all/GCA_000019225.1_ASM1922v1/GCA_000019225.1_ASM1922v1_protein.faa
Bacillus toyonensis BCT-7112	1415784	Firmicutes	Bacilli	GCA_000496285.1	ftp://ftp.ncbi.nlm.nih.gov/genomes/all/GCA_000496285.1_ASM49628v1/GCA_000496285.1_ASM49628v1_protein.faa
Caulobacter crescentus CB15	190650	Proteobacteria	Alphaproteobacteria	GCA_000006905.1	ftp://ftp.ncbi.nlm.nih.gov/genomes/all/GCA_000006905.1_ASM690v1/GCA_000006905.1_ASM690v1_protein.faa
Acaryochloris marina MBIC11017	329726	Cyanobacteria	Unknown	GCA_000018105.1	ftp://ftp.ncbi.nlm.nih.gov/genomes/all/GCA_000018105.1_ASM1810v1/GCA_000018105.1_ASM1810v1_protein.faa
Corynebacterium imitans	156978	Actinobacteria	Actinobacteria	GCA_000739455.1	ftp://ftp.ncbi.nlm.nih.gov/genomes/all/GCA_000739455.1_ASM73945v1/GCA_000739455.1_ASM73945v1_protein.faa
Mannheimia succiniciproducens MBEL55E	221988	Proteobacteria	Gammaproteobacteria	GCA_000007745.1	ftp://ftp.ncbi.nlm.nih.gov/genomes/all/GCA_000007745.1_ASM774v1/GCA_000007745.1_ASM774v1_protein.faa
Pseudomonas parafulva	157782	Proteobacteria	Gammaproteobacteria	GCA_000800255.1	ftp://ftp.ncbi.nlm.nih.gov/genomes/all/GCA_000800255.1_ASM80025v1/GCA_000800255.1_ASM80025v1_protein.faa
Pseudomonas cremoricolorata	157783	Proteobacteria	Gammaproteobacteria	GCA_000759535.1	ftp://ftp.ncbi.nlm.nih.gov/genomes/all/GCA_000759535.1_ASM75953v1/GCA_000759535.1_ASM75953v1_protein.faa
Chromohalobacter salexigens DSM 3043	290398	Proteobacteria	Gammaproteobacteria	GCA_000055785.1	ftp://ftp.ncbi.nlm.nih.gov/genomes/all/GCA_000055785.1_ASM5578v1/GCA_000055785.1_ASM5578v1_protein.faa
Hahella chejuensis KCTC 2396	349521	Proteobacteria	Gammaproteobacteria	GCA_000012985.1	ftp://ftp.ncbi.nlm.nih.gov/genomes/all/GCA_000012985.1_ASM1298v1/GCA_000012985.1_ASM1298v1_protein.faa
Bifidobacterium scardovii JCM 12489 = DSM 13734	1150461	Actinobacteria	Actinobacteria	GCA_001042635.1	ftp://ftp.ncbi.nlm.nih.gov/genomes/all/GCA_001042635.1_ASM104263v1/GCA_001042635.1_ASM104263v1_protein.faa
Cedecea neteri	158822	Proteobacteria	Gammaproteobacteria	GCA_000757825.1	ftp://ftp.ncbi.nlm.nih.gov/genomes/all/GCA_000757825.1_ASM75782v1/GCA_000757825.1_ASM75782v1_protein.faa
Enterobacter cloacae ECNIH3	1333851	Proteobacteria	Gammaproteobacteria	GCA_000750225.1	ftp://ftp.ncbi.nlm.nih.gov/genomes/all/GCA_000750225.1_ASM75022v1/GCA_000750225.1_ASM75022v1_protein.faa
Collimonas fungivorans Ter331	1005048	Proteobacteria	Betaproteobacteria	GCA_000221045.1	ftp://ftp.ncbi.nlm.nih.gov/genomes/all/GCA_000221045.1_ASM22104v1/GCA_000221045.1_ASM22104v1_protein.faa
Roseibacterium elongatum DSM 19469	1294273	Proteobacteria	Alphaproteobacteria	GCA_000590925.1	ftp://ftp.ncbi.nlm.nih.gov/genomes/all/GCA_000590925.1_ASM59092v1/GCA_000590925.1_ASM59092v1_protein.faa
Paenibacillus terrae HPL-003	985665	Firmicutes	Bacilli	GCA_000235585.1	ftp://ftp.ncbi.nlm.nih.gov/genomes/all/GCA_000235585.1_ASM23558v1/GCA_000235585.1_ASM23558v1_protein.faa
Corynebacterium casei LMG S-19264	1285583	Actinobacteria	Actinobacteria	GCA_000550785.1	ftp://ftp.ncbi.nlm.nih.gov/genomes/all/GCA_000550785.1_ASM55078v1/GCA_000550785.1_ASM55078v1_protein.faa
Sphingomonas wittichii RW1	392499	Proteobacteria	Alphaproteobacteria	GCA_000016765.1	ftp://ftp.ncbi.nlm.nih.gov/genomes/all/GCA_000016765.1_ASM1676v1/GCA_000016765.1_ASM1676v1_protein.faa
Paenibacillus borealis	160799	Firmicutes	Bacilli	GCA_000758665.1	ftp://ftp.ncbi.nlm.nih.gov/genomes/all/GCA_000758665.1_ASM75866v1/GCA_000758665.1_ASM75866v1_protein.faa
Acidithiobacillus ferrivorans SS3	743299	Proteobacteria	Acidithiobacillia	GCA_000214095.3	ftp://ftp.ncbi.nlm.nih.gov/genomes/all/GCA_000214095.3_ASM21409v3/GCA_000214095.3_ASM21409v3_protein.faa
Pseudoalteromonas phenolica	161398	Proteobacteria	Gammaproteobacteria	GCA_001444405.1	ftp://ftp.ncbi.nlm.nih.gov/genomes/all/GCA_001444405.1_ASM144440v1/GCA_001444405.1_ASM144440v1_protein.faa
Anaeromyxobacter dehalogenans 2CP-C	290397	Proteobacteria	Deltaproteobacteria	GCA_000013385.1	ftp://ftp.ncbi.nlm.nih.gov/genomes/all/GCA_000013385.1_ASM1338v1/GCA_000013385.1_ASM1338v1_protein.faa
Corynebacterium kroppenstedtii DSM 44385	645127	Actinobacteria	Actinobacteria	GCA_000023145.1	ftp://ftp.ncbi.nlm.nih.gov/genomes/all/GCA_000023145.1_ASM2314v1/GCA_000023145.1_ASM2314v1_protein.faa
Corynebacterium camporealensis	161896	Actinobacteria	Actinobacteria	GCA_000980815.1	ftp://ftp.ncbi.nlm.nih.gov/genomes/all/GCA_000980815.1_ASM98081v1/GCA_000980815.1_ASM98081v1_protein.faa
Corynebacterium singulare	161899	Actinobacteria	Actinobacteria	GCA_000833575.1	ftp://ftp.ncbi.nlm.nih.gov/genomes/all/GCA_000833575.1_ASM83357v1/GCA_000833575.1_ASM83357v1_protein.faa
Paenibacillus naphthalenovorans	162209	Firmicutes	Bacilli	GCA_001465255.1	ftp://ftp.ncbi.nlm.nih.gov/genomes/all/GCA_001465255.1_ASM146525v1/GCA_001465255.1_ASM146525v1_protein.faa
Wolbachia endosymbiont of Drosophila melanogaster	163164	Proteobacteria	Alphaproteobacteria	GCA_000008025.1	ftp://ftp.ncbi.nlm.nih.gov/genomes/all/GCA_000008025.1_ASM802v1/GCA_000008025.1_ASM802v1_protein.faa
Blattabacterium sp. (Cryptocercus punctulatus) str. Cpu	1075399	Bacteroidetes	Flavobacteriia	GCA_000236405.1	ftp://ftp.ncbi.nlm.nih.gov/genomes/all/GCA_000236405.1_ASM23640v1/GCA_000236405.1_ASM23640v1_protein.faa
Mycobacterium sp. MCS	164756	Actinobacteria	Actinobacteria	GCA_000014165.1	ftp://ftp.ncbi.nlm.nih.gov/genomes/all/GCA_000014165.1_ASM1416v1/GCA_000014165.1_ASM1416v1_protein.faa
Mycobacterium sp. JLS	164757	Actinobacteria	Actinobacteria	GCA_000016005.1	ftp://ftp.ncbi.nlm.nih.gov/genomes/all/GCA_000016005.1_ASM1600v1/GCA_000016005.1_ASM1600v1_protein.faa
Weissella koreensis KACC 15510	1045854	Firmicutes	Bacilli	GCA_000219805.1	ftp://ftp.ncbi.nlm.nih.gov/genomes/all/GCA_000219805.1_ASM21980v1/GCA_000219805.1_ASM21980v1_protein.faa
Synechococcus sp. WH 8109	166314	Cyanobacteria	Unknown	GCA_000161795.2	ftp://ftp.ncbi.nlm.nih.gov/genomes/all/GCA_000161795.2_ASM16179v2/GCA_000161795.2_ASM16179v2_protein.faa
Thermobaculum terrenum ATCC BAA-798	525904	Unknown	Unknown	GCA_000025005.1	ftp://ftp.ncbi.nlm.nih.gov/genomes/all/GCA_000025005.1_ASM2500v1/GCA_000025005.1_ASM2500v1_protein.faa
Pseudoalteromonas translucida KMM 520	1315283	Proteobacteria	Gammaproteobacteria	GCA_001465295.1	ftp://ftp.ncbi.nlm.nih.gov/genomes/all/GCA_001465295.1_ASM146529v1/GCA_001465295.1_ASM146529v1_protein.faa
Ilyobacter polytropus DSM 2926	572544	Fusobacteria	Fusobacteriia	GCA_000165505.1	ftp://ftp.ncbi.nlm.nih.gov/genomes/all/GCA_000165505.1_ASM16550v1/GCA_000165505.1_ASM16550v1_protein.faa
Anaerolinea thermophila UNI-1	926569	Chloroflexi	Anaerolineae	GCA_000199675.1	ftp://ftp.ncbi.nlm.nih.gov/genomes/all/GCA_000199675.1_ASM19967v1/GCA_000199675.1_ASM19967v1_protein.faa
uncultured Termite group 1 bacterium phylotype Rs-D17	471821	Elusimicrobia	Unknown	GCA_000146025.1	ftp://ftp.ncbi.nlm.nih.gov/genomes/all/GCA_000146025.1_ASM14602v1/GCA_000146025.1_ASM14602v1_protein.faa
Candidatus Ishikawaella capsulata Mpkobe	476281	Proteobacteria	Gammaproteobacteria	GCA_000828515.1	ftp://ftp.ncbi.nlm.nih.gov/genomes/all/GCA_000828515.1_ASM82851v1/GCA_000828515.1_ASM82851v1_protein.faa
Laribacter hongkongensis HLHK9	557598	Proteobacteria	Betaproteobacteria	GCA_000021025.1	ftp://ftp.ncbi.nlm.nih.gov/genomes/all/GCA_000021025.1_ASM2102v1/GCA_000021025.1_ASM2102v1_protein.faa
Salinispora tropica CNB-440	369723	Actinobacteria	Actinobacteria	GCA_000016425.1	ftp://ftp.ncbi.nlm.nih.gov/genomes/all/GCA_000016425.1_ASM1642v1/GCA_000016425.1_ASM1642v1_protein.faa
Salinispora arenicola CNS-205	391037	Actinobacteria	Actinobacteria	GCA_000018265.1	ftp://ftp.ncbi.nlm.nih.gov/genomes/all/GCA_000018265.1_ASM1826v1/GCA_000018265.1_ASM1826v1_protein.faa
Corynebacterium aurimucosum ATCC 700975	548476	Actinobacteria	Actinobacteria	GCA_000022905.1	ftp://ftp.ncbi.nlm.nih.gov/genomes/all/GCA_000022905.1_ASM2290v1/GCA_000022905.1_ASM2290v1_protein.faa
Clostridium saccharobutylicum DSM 13864	1345695	Firmicutes	Clostridia	GCA_000473995.1	ftp://ftp.ncbi.nlm.nih.gov/genomes/all/GCA_000473995.1_ASM47399v1/GCA_000473995.1_ASM47399v1_protein.faa
Paenibacillus stellifer	169760	Firmicutes	Bacilli	GCA_000758685.1	ftp://ftp.ncbi.nlm.nih.gov/genomes/all/GCA_000758685.1_ASM75868v1/GCA_000758685.1_ASM75868v1_protein.faa
Mycoplasma cynos C142	1246955	Tenericutes	Mollicutes	GCA_000328725.1	ftp://ftp.ncbi.nlm.nih.gov/genomes/all/GCA_000328725.1_ASM32872v1/GCA_000328725.1_ASM32872v1_protein.faa
Tistrella mobilis KA081020-065	1110502	Proteobacteria	Alphaproteobacteria	GCA_000264455.2	ftp://ftp.ncbi.nlm.nih.gov/genomes/all/GCA_000264455.2_ASM26445v2/GCA_000264455.2_ASM26445v2_protein.faa
Mycoplasma ovis str. Michigan	1415773	Tenericutes	Mollicutes	GCA_000508245.1	ftp://ftp.ncbi.nlm.nih.gov/genomes/all/GCA_000508245.1_ASM50824v1/GCA_000508245.1_ASM50824v1_protein.faa
Thermodesulfatator indicus DSM 15286	667014	Thermodesulfobacteria	Thermodesulfobacteria	GCA_000217795.1	ftp://ftp.ncbi.nlm.nih.gov/genomes/all/GCA_000217795.1_ASM21779v1/GCA_000217795.1_ASM21779v1_protein.faa
Gemmatimonas aurantiaca T-27	379066	Gemmatimonadetes	Gemmatimonadetes	GCA_000010305.1	ftp://ftp.ncbi.nlm.nih.gov/genomes/all/GCA_000010305.1_ASM1030v1/GCA_000010305.1_ASM1030v1_protein.faa
Pseudothermotoga lettingae TMO	416591	Thermotogae	Thermotogae	GCA_000017865.1	ftp://ftp.ncbi.nlm.nih.gov/genomes/all/GCA_000017865.1_ASM1786v1/GCA_000017865.1_ASM1786v1_protein.faa
Leptospirillum ferriphilum ML-04	1048260	Nitrospirae	Nitrospira	GCA_000299235.1	ftp://ftp.ncbi.nlm.nih.gov/genomes/all/GCA_000299235.1_ASM29923v1/GCA_000299235.1_ASM29923v1_protein.faa
Alicycliphilus denitrificans BC	596153	Proteobacteria	Betaproteobacteria	GCA_000179015.2	ftp://ftp.ncbi.nlm.nih.gov/genomes/all/GCA_000179015.2_ASM17901v2/GCA_000179015.2_ASM17901v2_protein.faa
Desulfococcus oleovorans Hxd3	96561	Proteobacteria	Deltaproteobacteria	GCA_000018405.1	ftp://ftp.ncbi.nlm.nih.gov/genomes/all/GCA_000018405.1_ASM1840v1/GCA_000018405.1_ASM1840v1_protein.faa
Desulfovibrio aespoeensis Aspo-2	643562	Proteobacteria	Deltaproteobacteria	GCA_000176915.2	ftp://ftp.ncbi.nlm.nih.gov/genomes/all/GCA_000176915.2_ASM17691v2/GCA_000176915.2_ASM17691v2_protein.faa
Erwinia billingiae Eb661	634500	Proteobacteria	Gammaproteobacteria	GCA_000196615.1	ftp://ftp.ncbi.nlm.nih.gov/genomes/all/GCA_000196615.1_ASM19661v1/GCA_000196615.1_ASM19661v1_protein.faa
Kribbella flavida DSM 17836	479435	Actinobacteria	Actinobacteria	GCA_000024345.1	ftp://ftp.ncbi.nlm.nih.gov/genomes/all/GCA_000024345.1_ASM2434v1/GCA_000024345.1_ASM2434v1_protein.faa
Oceanobacillus iheyensis HTE831	221109	Firmicutes	Bacilli	GCA_000011245.1	ftp://ftp.ncbi.nlm.nih.gov/genomes/all/GCA_000011245.1_ASM1124v1/GCA_000011245.1_ASM1124v1_protein.faa
Thermodesulfobium narugense DSM 14796	747365	Firmicutes	Clostridia	GCA_000212395.1	ftp://ftp.ncbi.nlm.nih.gov/genomes/all/GCA_000212395.1_ASM21239v1/GCA_000212395.1_ASM21239v1_protein.faa
Corallococcus coralloides DSM 2259	1144275	Proteobacteria	Deltaproteobacteria	GCA_000255295.1	ftp://ftp.ncbi.nlm.nih.gov/genomes/all/GCA_000255295.1_ASM25529v1/GCA_000255295.1_ASM25529v1_protein.faa
Desulfovibrio magneticus RS-1	573370	Proteobacteria	Deltaproteobacteria	GCA_000010665.1	ftp://ftp.ncbi.nlm.nih.gov/genomes/all/GCA_000010665.1_ASM1066v1/GCA_000010665.1_ASM1066v1_protein.faa
Paludibacter propionicigenes WB4	694427	Bacteroidetes	Bacteroidia	GCA_000183135.1	ftp://ftp.ncbi.nlm.nih.gov/genomes/all/GCA_000183135.1_ASM18313v1/GCA_000183135.1_ASM18313v1_protein.faa
Xylanimonas cellulosilytica DSM 15894	446471	Actinobacteria	Actinobacteria	GCA_000024965.1	ftp://ftp.ncbi.nlm.nih.gov/genomes/all/GCA_000024965.1_ASM2496v1/GCA_000024965.1_ASM2496v1_protein.faa
Marinithermus hydrothermalis DSM 14884	869210	Deinococcus-Thermus	Deinococci	GCA_000195335.1	ftp://ftp.ncbi.nlm.nih.gov/genomes/all/GCA_000195335.1_ASM19533v1/GCA_000195335.1_ASM19533v1_protein.faa
Baumannia cicadellinicola str. Hc (Homalodisca coagulata)	374463	Proteobacteria	Gammaproteobacteria	GCA_000013185.1	ftp://ftp.ncbi.nlm.nih.gov/genomes/all/GCA_000013185.1_ASM1318v1/GCA_000013185.1_ASM1318v1_protein.faa
Candidatus Baumannia cicadellinicola	186490	Proteobacteria	Gammaproteobacteria	GCA_000754265.1	ftp://ftp.ncbi.nlm.nih.gov/genomes/all/GCA_000754265.1_ASM75426v1/GCA_000754265.1_ASM75426v1_protein.faa
Candidatus Baumannia cicadellinicola	186490	Proteobacteria	Gammaproteobacteria	GCA_001269425.1	ftp://ftp.ncbi.nlm.nih.gov/genomes/all/GCA_001269425.1_ASM126942v1/GCA_001269425.1_ASM126942v1_protein.faa
Thioalkalivibrio nitratireducens DSM 14787	1255043	Proteobacteria	Gammaproteobacteria	GCA_000321415.2	ftp://ftp.ncbi.nlm.nih.gov/genomes/all/GCA_000321415.2_ASM32141v2/GCA_000321415.2_ASM32141v2_protein.faa
Sneathia amnii	187101	Fusobacteria	Fusobacteriia	GCA_000973085.1	ftp://ftp.ncbi.nlm.nih.gov/genomes/all/GCA_000973085.1_ASM97308v1/GCA_000973085.1_ASM97308v1_protein.faa
Oceanithermus profundus DSM 14977	670487	Deinococcus-Thermus	Deinococci	GCA_000183745.1	ftp://ftp.ncbi.nlm.nih.gov/genomes/all/GCA_000183745.1_ASM18374v1/GCA_000183745.1_ASM18374v1_protein.faa
Methylocystis sp. SC2	187303	Proteobacteria	Alphaproteobacteria	GCA_000304315.1	ftp://ftp.ncbi.nlm.nih.gov/genomes/all/GCA_000304315.1_Msp_SC2/GCA_000304315.1_Msp_SC2_protein.faa
Acidaminococcus intestini RyC-MR95	568816	Firmicutes	Negativicutes	GCA_000230275.1	ftp://ftp.ncbi.nlm.nih.gov/genomes/all/GCA_000230275.1_ASM23027v1/GCA_000230275.1_ASM23027v1_protein.faa
Pediococcus claussenii ATCC BAA-344	701521	Firmicutes	Bacilli	GCA_000237995.2	ftp://ftp.ncbi.nlm.nih.gov/genomes/all/GCA_000237995.2_ASM23799v2/GCA_000237995.2_ASM23799v2_protein.faa
Thalassolituus oleivorans MIL-1	1298593	Proteobacteria	Gammaproteobacteria	GCA_000355675.1	ftp://ftp.ncbi.nlm.nih.gov/genomes/all/GCA_000355675.1_ASM35567v1/GCA_000355675.1_ASM35567v1_protein.faa
Oleispira antarctica RB-8	698738	Proteobacteria	Gammaproteobacteria	GCA_000967895.1	ftp://ftp.ncbi.nlm.nih.gov/genomes/all/GCA_000967895.1_ASM96789v1/GCA_000967895.1_ASM96789v1_protein.faa
Pedobacter cryoconitis	188932	Bacteroidetes	Sphingobacteriia	GCA_001590605.1	ftp://ftp.ncbi.nlm.nih.gov/genomes/all/GCA_001590605.1_ASM159060v1/GCA_001590605.1_ASM159060v1_protein.faa
Candidatus Tremblaya princeps PCIT	891398	Proteobacteria	Betaproteobacteria	GCA_000219195.1	ftp://ftp.ncbi.nlm.nih.gov/genomes/all/GCA_000219195.1_ASM21919v1/GCA_000219195.1_ASM21919v1_protein.faa
Paenibacillus graminis	189425	Firmicutes	Bacilli	GCA_000758705.1	ftp://ftp.ncbi.nlm.nih.gov/genomes/all/GCA_000758705.1_ASM75870v1/GCA_000758705.1_ASM75870v1_protein.faa
Paenibacillus odorifer	189426	Firmicutes	Bacilli	GCA_000758725.1	ftp://ftp.ncbi.nlm.nih.gov/genomes/all/GCA_000758725.1_ASM75872v1/GCA_000758725.1_ASM75872v1_protein.faa
Mycobacterium sp. KMS	189918	Actinobacteria	Actinobacteria	GCA_000015405.1	ftp://ftp.ncbi.nlm.nih.gov/genomes/all/GCA_000015405.1_ASM1540v1/GCA_000015405.1_ASM1540v1_protein.faa
Vibrio coralliilyticus	190893	Proteobacteria	Gammaproteobacteria	GCA_000763535.2	ftp://ftp.ncbi.nlm.nih.gov/genomes/all/GCA_000763535.2_ASM76353v2/GCA_000763535.2_ASM76353v2_protein.faa
Rhodococcus aetherivorans	191292	Actinobacteria	Actinobacteria	GCA_000982715.1	ftp://ftp.ncbi.nlm.nih.gov/genomes/all/GCA_000982715.1_ASM98271v1/GCA_000982715.1_ASM98271v1_protein.faa
Conexibacter woesei DSM 14684	469383	Actinobacteria	Thermoleophilia	GCA_000025265.1	ftp://ftp.ncbi.nlm.nih.gov/genomes/all/GCA_000025265.1_ASM2526v1/GCA_000025265.1_ASM2526v1_protein.faa
Fluviicola taffensis DSM 16823	755732	Bacteroidetes	Flavobacteriia	GCA_000194605.1	ftp://ftp.ncbi.nlm.nih.gov/genomes/all/GCA_000194605.1_ASM19460v1/GCA_000194605.1_ASM19460v1_protein.faa
Corynebacterium atypicum	191610	Actinobacteria	Actinobacteria	GCA_000732945.1	ftp://ftp.ncbi.nlm.nih.gov/genomes/all/GCA_000732945.1_ASM73294v1/GCA_000732945.1_ASM73294v1_protein.faa
Shewanella denitrificans OS217	318161	Proteobacteria	Gammaproteobacteria	GCA_000013765.1	ftp://ftp.ncbi.nlm.nih.gov/genomes/all/GCA_000013765.1_ASM1376v1/GCA_000013765.1_ASM1376v1_protein.faa
Rhodoferax ferrireducens T118	338969	Proteobacteria	Betaproteobacteria	GCA_000013605.1	ftp://ftp.ncbi.nlm.nih.gov/genomes/all/GCA_000013605.1_ASM1360v1/GCA_000013605.1_ASM1360v1_protein.faa
Streptococcus oligofermentans AS 1.3089	1302863	Firmicutes	Bacilli	GCA_000385925.1	ftp://ftp.ncbi.nlm.nih.gov/genomes/all/GCA_000385925.1_ASM38592v1/GCA_000385925.1_ASM38592v1_protein.faa
Synechococcus sp. PCC 6312	195253	Cyanobacteria	Unknown	GCA_000316685.1	ftp://ftp.ncbi.nlm.nih.gov/genomes/all/GCA_000316685.1_ASM31668v1/GCA_000316685.1_ASM31668v1_protein.faa
Nocardioides sp. JS614	196162	Actinobacteria	Actinobacteria	GCA_000015265.1	ftp://ftp.ncbi.nlm.nih.gov/genomes/all/GCA_000015265.1_ASM1526v1/GCA_000015265.1_ASM1526v1_protein.faa
Actinoplanes friuliensis DSM 7358	1246995	Actinobacteria	Actinobacteria	GCA_000494755.1	ftp://ftp.ncbi.nlm.nih.gov/genomes/all/GCA_000494755.1_ASM49475v1/GCA_000494755.1_ASM49475v1_protein.faa
Deferribacter desulfuricans SSM1	639282	Deferribacteres	Deferribacteres	GCA_000010985.1	ftp://ftp.ncbi.nlm.nih.gov/genomes/all/GCA_000010985.1_ASM1098v1/GCA_000010985.1_ASM1098v1_protein.faa
Streptococcus pasteurianus ATCC 43144	981540	Firmicutes	Bacilli	GCA_000270165.1	ftp://ftp.ncbi.nlm.nih.gov/genomes/all/GCA_000270165.1_ASM27016v1/GCA_000270165.1_ASM27016v1_protein.faa
Azoarcus sp. CIB	198107	Proteobacteria	Betaproteobacteria	GCA_001190925.1	ftp://ftp.ncbi.nlm.nih.gov/genomes/all/GCA_001190925.1_ASM119092v1/GCA_001190925.1_ASM119092v1_protein.faa
Candidatus Pelagibacter ubique HTCC1062	335992	Proteobacteria	Alphaproteobacteria	GCA_000012345.1	ftp://ftp.ncbi.nlm.nih.gov/genomes/all/GCA_000012345.1_ASM1234v1/GCA_000012345.1_ASM1234v1_protein.faa
Anoxybacillus gonensis	198467	Firmicutes	Bacilli	GCA_001187595.1	ftp://ftp.ncbi.nlm.nih.gov/genomes/all/GCA_001187595.1_ASM118759v1/GCA_001187595.1_ASM118759v1_protein.faa
Pseudomonas koreensis	198620	Proteobacteria	Gammaproteobacteria	GCA_001605965.1	ftp://ftp.ncbi.nlm.nih.gov/genomes/all/GCA_001605965.1_ASM160596v1/GCA_001605965.1_ASM160596v1_protein.faa
Methylocella silvestris BL2	395965	Proteobacteria	Alphaproteobacteria	GCA_000021745.1	ftp://ftp.ncbi.nlm.nih.gov/genomes/all/GCA_000021745.1_ASM2174v1/GCA_000021745.1_ASM2174v1_protein.faa
Pseudomonas trivialis	200450	Proteobacteria	Gammaproteobacteria	GCA_001186335.1	ftp://ftp.ncbi.nlm.nih.gov/genomes/all/GCA_001186335.1_ASM118633v1/GCA_001186335.1_ASM118633v1_protein.faa
Pseudomonas poae RE*1-1-14	1282356	Proteobacteria	Gammaproteobacteria	GCA_000336465.1	ftp://ftp.ncbi.nlm.nih.gov/genomes/all/GCA_000336465.1_ASM33646v1/GCA_000336465.1_ASM33646v1_protein.faa
Planococcus rifietoensis	200991	Firmicutes	Bacilli	GCA_001465795.2	ftp://ftp.ncbi.nlm.nih.gov/genomes/all/GCA_001465795.2_ASM146579v2/GCA_001465795.2_ASM146579v2_protein.faa
Sulfurimonas autotrophica DSM 16294	563040	Proteobacteria	Epsilonproteobacteria	GCA_000147355.1	ftp://ftp.ncbi.nlm.nih.gov/genomes/all/GCA_000147355.1_ASM14735v1/GCA_000147355.1_ASM14735v1_protein.faa
Candidatus Blochmannia floridanus	203907	Proteobacteria	Gammaproteobacteria	GCA_000043285.1	ftp://ftp.ncbi.nlm.nih.gov/genomes/all/GCA_000043285.1_ASM4328v1/GCA_000043285.1_ASM4328v1_protein.faa
Dickeya dadantii 3937	198628	Proteobacteria	Gammaproteobacteria	GCA_000147055.1	ftp://ftp.ncbi.nlm.nih.gov/genomes/all/GCA_000147055.1_ASM14705v1/GCA_000147055.1_ASM14705v1_protein.faa
Dickeya zeae Ech586	590409	Proteobacteria	Gammaproteobacteria	GCA_000025065.1	ftp://ftp.ncbi.nlm.nih.gov/genomes/all/GCA_000025065.1_ASM2506v1/GCA_000025065.1_ASM2506v1_protein.faa
Herminiimonas arsenicoxydans	204773	Proteobacteria	Betaproteobacteria	GCA_000026125.1	ftp://ftp.ncbi.nlm.nih.gov/genomes/all/GCA_000026125.1_ASM2612v1/GCA_000026125.1_ASM2612v1_protein.faa
Novosphingobium pentaromativorans US6-1	1088721	Proteobacteria	Alphaproteobacteria	GCA_000767465.1	ftp://ftp.ncbi.nlm.nih.gov/genomes/all/GCA_000767465.1_ASM76746v1/GCA_000767465.1_ASM76746v1_protein.faa
Sulfurovum lithotrophicum	206403	Proteobacteria	Epsilonproteobacteria	GCA_000987835.1	ftp://ftp.ncbi.nlm.nih.gov/genomes/all/GCA_000987835.1_ASM98783v1/GCA_000987835.1_ASM98783v1_protein.faa
Parvularcula bermudensis HTCC2503	314260	Proteobacteria	Alphaproteobacteria	GCA_000152825.2	ftp://ftp.ncbi.nlm.nih.gov/genomes/all/GCA_000152825.2_ASM15282v2/GCA_000152825.2_ASM15282v2_protein.faa
Alkaliphilus metalliredigens QYMF	293826	Firmicutes	Clostridia	GCA_000016985.1	ftp://ftp.ncbi.nlm.nih.gov/genomes/all/GCA_000016985.1_ASM1698v1/GCA_000016985.1_ASM1698v1_protein.faa
Amycolatopsis japonica	208439	Actinobacteria	Actinobacteria	GCA_000732925.1	ftp://ftp.ncbi.nlm.nih.gov/genomes/all/GCA_000732925.1_ASM73292v1/GCA_000732925.1_ASM73292v1_protein.faa
Carnobacterium sp. 17-4	208596	Firmicutes	Bacilli	GCA_000195575.1	ftp://ftp.ncbi.nlm.nih.gov/genomes/all/GCA_000195575.1_ASM19557v1/GCA_000195575.1_ASM19557v1_protein.faa
Escherichia albertii KF1	1440052	Proteobacteria	Gammaproteobacteria	GCA_000512125.1	ftp://ftp.ncbi.nlm.nih.gov/genomes/all/GCA_000512125.1_ASM51212v1/GCA_000512125.1_ASM51212v1_protein.faa
Vibrio tasmaniensis LGP32	575788	Proteobacteria	Gammaproteobacteria	GCA_000091465.1	ftp://ftp.ncbi.nlm.nih.gov/genomes/all/GCA_000091465.1_ASM9146v1/GCA_000091465.1_ASM9146v1_protein.faa
Mycobacterium sp. JS623	212767	Actinobacteria	Actinobacteria	GCA_000328565.1	ftp://ftp.ncbi.nlm.nih.gov/genomes/all/GCA_000328565.1_ASM32856v1/GCA_000328565.1_ASM32856v1_protein.faa
Halomonas campaniensis	213554	Proteobacteria	Gammaproteobacteria	GCA_000696485.1	ftp://ftp.ncbi.nlm.nih.gov/genomes/all/GCA_000696485.1_ASM69648v1/GCA_000696485.1_ASM69648v1_protein.faa
Alistipes finegoldii DSM 17242	679935	Bacteroidetes	Bacteroidia	GCA_000265365.1	ftp://ftp.ncbi.nlm.nih.gov/genomes/all/GCA_000265365.1_ASM26536v1/GCA_000265365.1_ASM26536v1_protein.faa
Treponema caldarium DSM 7334	744872	Spirochaetes	Spirochaetia	GCA_000219725.1	ftp://ftp.ncbi.nlm.nih.gov/genomes/all/GCA_000219725.1_ASM21972v1/GCA_000219725.1_ASM21972v1_protein.faa
Erwinia sp. Ejp617	215689	Proteobacteria	Gammaproteobacteria	GCA_000165815.1	ftp://ftp.ncbi.nlm.nih.gov/genomes/all/GCA_000165815.1_ASM16581v1/GCA_000165815.1_ASM16581v1_protein.faa
Dinoroseobacter shibae DFL 12 = DSM 16493	398580	Proteobacteria	Alphaproteobacteria	GCA_000018145.1	ftp://ftp.ncbi.nlm.nih.gov/genomes/all/GCA_000018145.1_ASM1814v1/GCA_000018145.1_ASM1814v1_protein.faa
Pseudomonas rhizosphaerae	216142	Proteobacteria	Gammaproteobacteria	GCA_000761155.1	ftp://ftp.ncbi.nlm.nih.gov/genomes/all/GCA_000761155.1_ASM76115v1/GCA_000761155.1_ASM76115v1_protein.faa
Polaromonas naphthalenivorans CJ2	365044	Proteobacteria	Betaproteobacteria	GCA_000015505.1	ftp://ftp.ncbi.nlm.nih.gov/genomes/all/GCA_000015505.1_ASM1550v1/GCA_000015505.1_ASM1550v1_protein.faa
Bifidobacterium longum NCC2705	206672	Actinobacteria	Actinobacteria	GCA_000007525.1	ftp://ftp.ncbi.nlm.nih.gov/genomes/all/GCA_000007525.1_ASM752v1/GCA_000007525.1_ASM752v1_protein.faa
Spiroplasma chrysopicola DF-1	1276227	Tenericutes	Mollicutes	GCA_000400935.1	ftp://ftp.ncbi.nlm.nih.gov/genomes/all/GCA_000400935.1_ASM40093v1/GCA_000400935.1_ASM40093v1_protein.faa
Spiroplasma culicicola AES-1	1276246	Tenericutes	Mollicutes	GCA_000565175.1	ftp://ftp.ncbi.nlm.nih.gov/genomes/all/GCA_000565175.1_ASM56517v1/GCA_000565175.1_ASM56517v1_protein.faa
Spiroplasma diminutum CUAS-1	1276221	Tenericutes	Mollicutes	GCA_000439455.1	ftp://ftp.ncbi.nlm.nih.gov/genomes/all/GCA_000439455.1_ASM43945v1/GCA_000439455.1_ASM43945v1_protein.faa
Spiroplasma litorale	216942	Tenericutes	Mollicutes	GCA_001267155.1	ftp://ftp.ncbi.nlm.nih.gov/genomes/all/GCA_001267155.1_ASM126715v1/GCA_001267155.1_ASM126715v1_protein.faa
Spiroplasma sabaudiense Ar-1343	1276257	Tenericutes	Mollicutes	GCA_000565215.1	ftp://ftp.ncbi.nlm.nih.gov/genomes/all/GCA_000565215.1_ASM56521v1/GCA_000565215.1_ASM56521v1_protein.faa
Spiroplasma syrphidicola EA-1	1276229	Tenericutes	Mollicutes	GCA_000400955.1	ftp://ftp.ncbi.nlm.nih.gov/genomes/all/GCA_000400955.1_ASM40095v1/GCA_000400955.1_ASM40095v1_protein.faa
Spiroplasma turonicum	216946	Tenericutes	Mollicutes	GCA_001262715.1	ftp://ftp.ncbi.nlm.nih.gov/genomes/all/GCA_001262715.1_ASM126271v1/GCA_001262715.1_ASM126271v1_protein.faa
Clostridium carboxidivorans P7	536227	Firmicutes	Clostridia	GCA_001038625.1	ftp://ftp.ncbi.nlm.nih.gov/genomes/all/GCA_001038625.1_ASM103862v1/GCA_001038625.1_ASM103862v1_protein.faa
Thalassospira xiamenensis M-5 = DSM 17429	1123366	Proteobacteria	Alphaproteobacteria	GCA_000300235.2	ftp://ftp.ncbi.nlm.nih.gov/genomes/all/GCA_000300235.2_ASM30023v2/GCA_000300235.2_ASM30023v2_protein.faa
Treponema putidum	221027	Spirochaetes	Spirochaetia	GCA_000755145.1	ftp://ftp.ncbi.nlm.nih.gov/genomes/all/GCA_000755145.1_ASM75514v1/GCA_000755145.1_ASM75514v1_protein.faa
Phaeobacter inhibens DSM 17395	391619	Proteobacteria	Alphaproteobacteria	GCA_000154765.2	ftp://ftp.ncbi.nlm.nih.gov/genomes/all/GCA_000154765.2_ASM15476v2/GCA_000154765.2_ASM15476v2_protein.faa
Methylobacterium populi BJ001	441620	Proteobacteria	Alphaproteobacteria	GCA_000019945.1	ftp://ftp.ncbi.nlm.nih.gov/genomes/all/GCA_000019945.1_ASM1994v1/GCA_000019945.1_ASM1994v1_protein.faa
Geobacter bemidjiensis Bem	404380	Proteobacteria	Deltaproteobacteria	GCA_000020725.1	ftp://ftp.ncbi.nlm.nih.gov/genomes/all/GCA_000020725.1_ASM2072v1/GCA_000020725.1_ASM2072v1_protein.faa
Corynebacterium halotolerans YIM 70093 = DSM 44683	1121362	Actinobacteria	Actinobacteria	GCA_000341345.1	ftp://ftp.ncbi.nlm.nih.gov/genomes/all/GCA_000341345.1_ASM34134v1/GCA_000341345.1_ASM34134v1_protein.faa
Rickettsia heilongjiangensis 054	1032845	Proteobacteria	Alphaproteobacteria	GCA_000221205.1	ftp://ftp.ncbi.nlm.nih.gov/genomes/all/GCA_000221205.1_ASM22120v1/GCA_000221205.1_ASM22120v1_protein.faa
Thermovibrio ammonificans HB-1	648996	Aquificae	Aquificae	GCA_000185805.1	ftp://ftp.ncbi.nlm.nih.gov/genomes/all/GCA_000185805.1_ASM18580v1/GCA_000185805.1_ASM18580v1_protein.faa
Aster yellows witches'-broom phytoplasma AYWB	322098	Tenericutes	Mollicutes	GCA_000012225.1	ftp://ftp.ncbi.nlm.nih.gov/genomes/all/GCA_000012225.1_ASM1222v1/GCA_000012225.1_ASM1222v1_protein.faa
Dyella japonica A8	1217721	Proteobacteria	Gammaproteobacteria	GCA_000725385.1	ftp://ftp.ncbi.nlm.nih.gov/genomes/all/GCA_000725385.1_ASM72538v1/GCA_000725385.1_ASM72538v1_protein.faa
Belliella baltica DSM 15883	866536	Bacteroidetes	Cytophagia	GCA_000265405.1	ftp://ftp.ncbi.nlm.nih.gov/genomes/all/GCA_000265405.1_ASM26540v1/GCA_000265405.1_ASM26540v1_protein.faa
Acidovorax sp. JS42	232721	Proteobacteria	Betaproteobacteria	GCA_000015545.1	ftp://ftp.ncbi.nlm.nih.gov/genomes/all/GCA_000015545.1_ASM1554v1/GCA_000015545.1_ASM1554v1_protein.faa
Desulfitobacterium dichloroeliminans LMG P-21439	871963	Firmicutes	Clostridia	GCA_000243135.3	ftp://ftp.ncbi.nlm.nih.gov/genomes/all/GCA_000243135.3_ASM24313v3/GCA_000243135.3_ASM24313v3_protein.faa
Candidatus Kinetoplastibacterium blastocrithidii (ex Strigomonas culicis)	1208923	Proteobacteria	Betaproteobacteria	GCA_000319245.1	ftp://ftp.ncbi.nlm.nih.gov/genomes/all/GCA_000319245.1_ASM31924v1/GCA_000319245.1_ASM31924v1_protein.faa
Alteromonas stellipolaris LMG 21856	1160720	Proteobacteria	Gammaproteobacteria	GCA_001433715.1	ftp://ftp.ncbi.nlm.nih.gov/genomes/all/GCA_001433715.1_ASM143371v1/GCA_001433715.1_ASM143371v1_protein.faa
Candidatus Midichloria mitochondrii IricVA	696127	Proteobacteria	Alphaproteobacteria	GCA_000219355.1	ftp://ftp.ncbi.nlm.nih.gov/genomes/all/GCA_000219355.1_ASM21935v1/GCA_000219355.1_ASM21935v1_protein.faa
Pseudoalteromonas sp. SM9913	234831	Proteobacteria	Gammaproteobacteria	GCA_000184065.1	ftp://ftp.ncbi.nlm.nih.gov/genomes/all/GCA_000184065.1_ASM18406v1/GCA_000184065.1_ASM18406v1_protein.faa
Pseudomonas alkylphenolia	237609	Proteobacteria	Gammaproteobacteria	GCA_000746525.1	ftp://ftp.ncbi.nlm.nih.gov/genomes/all/GCA_000746525.1_ASM74652v1/GCA_000746525.1_ASM74652v1_protein.faa
Akkermansia muciniphila ATCC BAA-835	349741	Verrucomicrobia	Verrucomicrobiae	GCA_000020225.1	ftp://ftp.ncbi.nlm.nih.gov/genomes/all/GCA_000020225.1_ASM2022v1/GCA_000020225.1_ASM2022v1_protein.faa
Pseudonocardia dioxanivorans CB1190	675635	Actinobacteria	Actinobacteria	GCA_000196675.1	ftp://ftp.ncbi.nlm.nih.gov/genomes/all/GCA_000196675.1_ASM19667v1/GCA_000196675.1_ASM19667v1_protein.faa
Rummeliibacillus stabekisii	241244	Firmicutes	Bacilli	GCA_001617605.1	ftp://ftp.ncbi.nlm.nih.gov/genomes/all/GCA_001617605.1_ASM161760v1/GCA_001617605.1_ASM161760v1_protein.faa
Crinalium epipsammum PCC 9333	1173022	Cyanobacteria	Unknown	GCA_000317495.1	ftp://ftp.ncbi.nlm.nih.gov/genomes/all/GCA_000317495.1_ASM31749v1/GCA_000317495.1_ASM31749v1_protein.faa
Klebsiella variicola At-22	640131	Proteobacteria	Gammaproteobacteria	GCA_000025465.1	ftp://ftp.ncbi.nlm.nih.gov/genomes/all/GCA_000025465.1_ASM2546v1/GCA_000025465.1_ASM2546v1_protein.faa
Candidatus Caedibacter acanthamoebae	244581	Proteobacteria	Alphaproteobacteria	GCA_000743035.1	ftp://ftp.ncbi.nlm.nih.gov/genomes/all/GCA_000743035.1_ASM74303v1/GCA_000743035.1_ASM74303v1_protein.faa
Nautilia profundicola AmH	598659	Proteobacteria	Epsilonproteobacteria	GCA_000021725.1	ftp://ftp.ncbi.nlm.nih.gov/genomes/all/GCA_000021725.1_ASM2172v1/GCA_000021725.1_ASM2172v1_protein.faa
Wolbachia endosymbiont of Cimex lectularius	246273	Proteobacteria	Alphaproteobacteria	GCA_000829315.1	ftp://ftp.ncbi.nlm.nih.gov/genomes/all/GCA_000829315.1_ASM82931v1/GCA_000829315.1_ASM82931v1_protein.faa
Staphylococcus equorum	246432	Firmicutes	Bacilli	GCA_001432245.1	ftp://ftp.ncbi.nlm.nih.gov/genomes/all/GCA_001432245.1_ASM143224v1/GCA_001432245.1_ASM143224v1_protein.faa
Bacteroides cellulosilyticus	246787	Bacteroidetes	Bacteroidia	GCA_001318345.1	ftp://ftp.ncbi.nlm.nih.gov/genomes/all/GCA_001318345.1_ASM131834v1/GCA_001318345.1_ASM131834v1_protein.faa
Ralstonia eutropha JMP134	264198	Proteobacteria	Betaproteobacteria	GCA_000203875.1	ftp://ftp.ncbi.nlm.nih.gov/genomes/all/GCA_000203875.1_ASM20387v1/GCA_000203875.1_ASM20387v1_protein.faa
Cardinium endosymbiont cEper1 of Encarsia pergandiella	1231626	Bacteroidetes	Cytophagia	GCA_000304455.1	ftp://ftp.ncbi.nlm.nih.gov/genomes/all/GCA_000304455.1_CCh_cEper1/GCA_000304455.1_CCh_cEper1_protein.faa
Candidatus Blochmannia vafer str. BVAF	859654	Proteobacteria	Gammaproteobacteria	GCA_000185985.2	ftp://ftp.ncbi.nlm.nih.gov/genomes/all/GCA_000185985.2_ASM18598v2/GCA_000185985.2_ASM18598v2_protein.faa
Candidatus Blochmannia chromaiodes str. 640	1240471	Proteobacteria	Gammaproteobacteria	GCA_000331065.1	ftp://ftp.ncbi.nlm.nih.gov/genomes/all/GCA_000331065.1_ASM33106v1/GCA_000331065.1_ASM33106v1_protein.faa
[Pseudomonas syringae] pv. tomato str. DC3000	223283	Proteobacteria	Gammaproteobacteria	GCA_000007805.1	ftp://ftp.ncbi.nlm.nih.gov/genomes/all/GCA_000007805.1_ASM780v1/GCA_000007805.1_ASM780v1_protein.faa
Robiginitalea biformata HTCC2501	313596	Bacteroidetes	Flavobacteriia	GCA_000024125.1	ftp://ftp.ncbi.nlm.nih.gov/genomes/all/GCA_000024125.1_ASM2412v1/GCA_000024125.1_ASM2412v1_protein.faa
Microbulbifer thermotolerans	252514	Proteobacteria	Gammaproteobacteria	GCA_001617625.1	ftp://ftp.ncbi.nlm.nih.gov/genomes/all/GCA_001617625.1_ASM161762v1/GCA_001617625.1_ASM161762v1_protein.faa
Mahella australiensis 50-1 BON	697281	Firmicutes	Clostridia	GCA_000213255.1	ftp://ftp.ncbi.nlm.nih.gov/genomes/all/GCA_000213255.1_ASM21325v1/GCA_000213255.1_ASM21325v1_protein.faa
Paraburkholderia phenoliruptrix BR3459a	1229205	Proteobacteria	Betaproteobacteria	GCA_000300095.1	ftp://ftp.ncbi.nlm.nih.gov/genomes/all/GCA_000300095.1_ASM30009v1/GCA_000300095.1_ASM30009v1_protein.faa
Ethanoligenens harbinense YUAN-3	663278	Firmicutes	Clostridia	GCA_000178115.2	ftp://ftp.ncbi.nlm.nih.gov/genomes/all/GCA_000178115.2_ASM17811v2/GCA_000178115.2_ASM17811v2_protein.faa
Owenweeksia hongkongensis DSM 17368	926562	Bacteroidetes	Flavobacteriia	GCA_000236705.1	ftp://ftp.ncbi.nlm.nih.gov/genomes/all/GCA_000236705.1_ASM23670v1/GCA_000236705.1_ASM23670v1_protein.faa
Parvibaculum lavamentivorans DS-1	402881	Proteobacteria	Alphaproteobacteria	GCA_000017565.1	ftp://ftp.ncbi.nlm.nih.gov/genomes/all/GCA_000017565.1_ASM1756v1/GCA_000017565.1_ASM1756v1_protein.faa
Glutamicibacter arilaitensis Re117	861360	Actinobacteria	Actinobacteria	GCA_000197735.1	ftp://ftp.ncbi.nlm.nih.gov/genomes/all/GCA_000197735.1_ASM19773v1/GCA_000197735.1_ASM19773v1_protein.faa
Streptococcus pseudopneumoniae IS7493	1054460	Firmicutes	Bacilli	GCA_000221985.1	ftp://ftp.ncbi.nlm.nih.gov/genomes/all/GCA_000221985.1_ASM22198v1/GCA_000221985.1_ASM22198v1_protein.faa
Corynebacterium resistens DSM 45100	662755	Actinobacteria	Actinobacteria	GCA_000177535.2	ftp://ftp.ncbi.nlm.nih.gov/genomes/all/GCA_000177535.2_ASM17753v2/GCA_000177535.2_ASM17753v2_protein.faa
Desulfatibacillum alkenivorans AK-01	439235	Proteobacteria	Deltaproteobacteria	GCA_000021905.1	ftp://ftp.ncbi.nlm.nih.gov/genomes/all/GCA_000021905.1_ASM2190v1/GCA_000021905.1_ASM2190v1_protein.faa
Dechloromonas aromatica RCB	159087	Proteobacteria	Betaproteobacteria	GCA_000012425.1	ftp://ftp.ncbi.nlm.nih.gov/genomes/all/GCA_000012425.1_ASM1242v1/GCA_000012425.1_ASM1242v1_protein.faa
Campylobacter insulaenigrae NCTC 12927	1031564	Proteobacteria	Epsilonproteobacteria	GCA_000816185.1	ftp://ftp.ncbi.nlm.nih.gov/genomes/all/GCA_000816185.1_ASM81618v1/GCA_000816185.1_ASM81618v1_protein.faa
Psychrobacter alimentarius	261164	Proteobacteria	Gammaproteobacteria	GCA_001606025.1	ftp://ftp.ncbi.nlm.nih.gov/genomes/all/GCA_001606025.1_ASM160602v1/GCA_001606025.1_ASM160602v1_protein.faa
Nitrosomonas sp. Is79A3	261292	Proteobacteria	Betaproteobacteria	GCA_000219585.1	ftp://ftp.ncbi.nlm.nih.gov/genomes/all/GCA_000219585.1_ASM21958v1/GCA_000219585.1_ASM21958v1_protein.faa
Paraburkholderia phytofirmans PsJN	398527	Proteobacteria	Betaproteobacteria	GCA_000020125.1	ftp://ftp.ncbi.nlm.nih.gov/genomes/all/GCA_000020125.1_ASM2012v1/GCA_000020125.1_ASM2012v1_protein.faa
Mycobacterium liflandii 128FXT	459424	Actinobacteria	Actinobacteria	GCA_000026445.2	ftp://ftp.ncbi.nlm.nih.gov/genomes/all/GCA_000026445.2_ASM2644v2/GCA_000026445.2_ASM2644v2_protein.faa
Kangiella koreensis DSM 16069	523791	Proteobacteria	Gammaproteobacteria	GCA_000024085.1	ftp://ftp.ncbi.nlm.nih.gov/genomes/all/GCA_000024085.1_ASM2408v1/GCA_000024085.1_ASM2408v1_protein.faa
Lysobacter gummosus	262324	Proteobacteria	Gammaproteobacteria	GCA_001442805.1	ftp://ftp.ncbi.nlm.nih.gov/genomes/all/GCA_001442805.1_ASM144280v1/GCA_001442805.1_ASM144280v1_protein.faa
Yersinia aleksiciae	263819	Proteobacteria	Gammaproteobacteria	GCA_001047675.1	ftp://ftp.ncbi.nlm.nih.gov/genomes/all/GCA_001047675.1_ASM104767v1/GCA_001047675.1_ASM104767v1_protein.faa
Methylovorus glucosetrophus SIP3-4	582744	Proteobacteria	Betaproteobacteria	GCA_000023745.1	ftp://ftp.ncbi.nlm.nih.gov/genomes/all/GCA_000023745.1_ASM2374v1/GCA_000023745.1_ASM2374v1_protein.faa
Chelativorans sp. BNC1	266779	Proteobacteria	Alphaproteobacteria	GCA_000014245.1	ftp://ftp.ncbi.nlm.nih.gov/genomes/all/GCA_000014245.1_ASM1424v1/GCA_000014245.1_ASM1424v1_protein.faa
Sphingopyxis granuli	267128	Proteobacteria	Alphaproteobacteria	GCA_001559015.1	ftp://ftp.ncbi.nlm.nih.gov/genomes/all/GCA_001559015.1_ASM155901v1/GCA_001559015.1_ASM155901v1_protein.faa
Lactobacillus kefiranofaciens ZW3	1033837	Firmicutes	Bacilli	GCA_000214785.1	ftp://ftp.ncbi.nlm.nih.gov/genomes/all/GCA_000214785.1_ASM21478v1/GCA_000214785.1_ASM21478v1_protein.faa
Nitratifractor salsuginis DSM 16511	749222	Proteobacteria	Epsilonproteobacteria	GCA_000186245.1	ftp://ftp.ncbi.nlm.nih.gov/genomes/all/GCA_000186245.1_ASM18624v1/GCA_000186245.1_ASM18624v1_protein.faa
Methylobacterium aquaticum	270351	Proteobacteria	Alphaproteobacteria	GCA_001548015.1	ftp://ftp.ncbi.nlm.nih.gov/genomes/all/GCA_001548015.1_ASM154801v1/GCA_001548015.1_ASM154801v1_protein.faa
Methylomicrobium alcaliphilum 20Z	1091494	Proteobacteria	Gammaproteobacteria	GCA_000968535.1	ftp://ftp.ncbi.nlm.nih.gov/genomes/all/GCA_000968535.1_ASM96853v1/GCA_000968535.1_ASM96853v1_protein.faa
[truncated: 787 more rows]
